# Supplementary material for: Genomic diversity and signatures of selection in meat and fancy rabbit breeds based on high-density marker data
Source: Genet Sel Evol. 2022 Jan 21;54:3. doi: 10.1186/s12711-022-00696-9 (PMC8780294; doi:10.1186/s12711-022-00696-9)
Supplement: Supplementary file 3 — Additional file 3: Table S7. List of outlier markers identified using PCAdapt. Table S11. Comparative single-breed FST analysis (M1 = Method 1). The genome windows at the extreme lower end of the distributions (99.0th percentile) are presented. Table S12. Comparative single-breed FST analysis (M2 = Method 2). The genome windows at the extreme lower end of the distributions (99.0th percentile) are presented. Table S13. Genome regions identified in the single-breed FST analyses (99.8th percentile). Table S15. List of the markers at the extreme lower end of the distributions (99.95th percentile) identified with the FST single-marker-based analysis for the single-breed approach using Method 1 (M1). SNPs are reported in decreasing order of FST value. Table S16. List of the markers at the extreme lower end of the distributions (99.95th percentile) identified with the FST single-marker-based analysis for the single-breed approach using Method 2 (M2). SNPs are reported in decreasing order of FST value. Table S19. Comparative FST analysis for groups of breeds as defined in Additional file 1: Table S2. The genome windows at the extreme lower end of the distributions (99.0th percentile) are presented. Table S21. List of the markers at the extreme lower end of the distributions (99.95th percentile) identified with the FST single-marker-based analysis using the approach that includes groups of breeds. SNPs are reported in decreasing order of FST value. SNPs are reported in decreasing order of FST value. Table S22. Genotype information for SNPs within the KIT gene region. Table S23. Observed heterozygosity of SNPs within the KIT gene region. Table S24. Genotype information for SNPs within the HMGA2 gene region. Table S25. Observed heterozygosity of SNPs within the HMGA2 gene region. [file 12711_2022_696_MOESM3_ESM.xlsx]

## Sheet: Legend
Table S7. The list of outlier markers identified based on PCAdapt
Table S11. Comparative single-breed FST analysis (Method 1, M1). The genome windows at the extreme lower end of the distributions (99.0th percentile) are presented.
Table S12. Comparative single-breed FST analysis (Method 2, M2). The genome windows at the extreme lower end of the distributions (99.0th percentile) are presented.
Table S13. Genomic regions identified in the single-breed FST analyses (99.8th percentile).
Table S15. FST single marker-based analysis for single breed approach (Method 1, M1). Markers at the extreme lower end of the distributions (99.95th percentile) are presented. SNPs are reported in decreasing order of FST value
Table S16. FST single marker-based analysis for single breed approach (Method 2, M2). Markers at the extreme lower end of the distributions (99.95th percentile) are presented. SNPs are reported in decreasing order of FST value
Table S19. Comparative FST analysis of groups of breeds as defined in Table S2. The genome windows at the extreme lower end of the distributions (99.0th percentile) are presented.
Table S21. FST single marker-based analysis for groups of breeds approach. Markers at the extreme lower end of the distributions (99.95th percentile) are presented.SNPs are reported in decreasing order of FST value
Table S22. Genotype information for SNPs within KIT gene region
Table S23. Observed heterozygosity values for SNPs within within KIT gene region.
Table S24. Genotype information for SNPs within the HMGA2 gene region.
Table S25. Observed heterozygosity values for SNPs within HMGA2 gene region.

## Sheet: Table S7
Chr	SNP	POS	Adj-pvalue	P-value	Genes Overlap	Genes +500kb	Genes -500kb
1	AX-147019558	69052691	3.2353e-08	2.36134e-13	NA	LOC103348322;RASEF	LOC100355671
1	AX-147175205	73498169	0.0600734	4.38457e-07	NA	LOC108176720;LOC100347623;LOC100356256;C1H9orf3;FBP1;FBP2;LOC100344030	DAPK1
1	AX-147013523	75519639	0.00693449	5.06126e-08	LOC103348581	LOC108176736;LOC108176735;ZNF782;LOC100349629;LOC100348872;LOC100349887;LOC108176738;LOC103348581;LOC100008830;LOC103348587;ZNF510	CDC14B;ZNF367;HABP4;LOC103348581;AAED1;SLC35D2;HSD17B3
1	AX-147128549	121797317	0.0481187	3.51203e-07	ENDOD1	LOC100347458;AMOTL1;PIWIL4;LOC100347204;LOC100346681;ENDOD1;LOC100348204;LOC100347712;CWC15	LOC103349685;SESN3;ENDOD1
1	AX-147061018	124192903	0.0294037	2.14609e-07	FAT3	FAT3	MTNR1B;FAT3;SLC36A4
1	AX-147068651	124240392	4.81222e-05	3.51229e-10	FAT3	FAT3	MTNR1B;FAT3;SLC36A4
1	AX-147008155	124249099	0.00106487	7.77218e-09	FAT3	FAT3	MTNR1B;FAT3;SLC36A4
1	AX-147017559	124254464	0.000477859	3.48774e-09	FAT3	FAT3	MTNR1B;FAT3;SLC36A4
1	AX-147097991	124263149	0.000383031	2.79563e-09	FAT3	FAT3	MTNR1B;FAT3;SLC36A4
1	AX-146991343	124277147	0.000421976	3.07987e-09	FAT3	FAT3	MTNR1B;FAT3;SLC36A4
1	AX-147117385	124313780	0.000248268	1.81203e-09	FAT3	FAT3	MTNR1B;FAT3
1	AX-147112552	124324806	0.000225242	1.64397e-09	FAT3	FAT3	MTNR1B;FAT3
1	AX-147101822	124331759	0.000357826	2.61166e-09	FAT3	FAT3	MTNR1B;FAT3
1	AX-147085220	124338062	0.000225242	1.64397e-09	FAT3	FAT3	MTNR1B;FAT3
1	AX-147061020	124353707	0.0123753	9.03236e-08	FAT3	FAT3	MTNR1B;FAT3
1	AX-147021734	124408997	0.00422342	3.08254e-08	FAT3	FAT3	MTNR1B;FAT3
1	AX-147028604	124414109	0.00408121	2.97875e-08	FAT3	FAT3	MTNR1B;FAT3
1	AX-147085221	124422611	0.00379259	2.76809e-08	FAT3	FAT3	MTNR1B;FAT3
1	AX-147068653	124569556	0.0282166	2.05944e-07	FAT3	FAT3	FAT3
1	AX-147083012	124623037	0.00864539	6.31e-08	FAT3	FAT3	FAT3
1	AX-147117386	124793693	0.000326479	2.38287e-09	NA	NA	FAT3
1	AX-146989948	125158406	0.00595996	4.34999e-08	NA	NA	FAT3
1	AX-147045758	125333599	0.0265669	1.93903e-07	NA	NA	NA
1	AX-147160803	125413182	7.25319e-05	5.29388e-10	NA	NA	NA
1	AX-147089636	125419461	2.52394e-08	1.84214e-13	NA	NA	NA
1	AX-147048331	125705538	0.0475294	3.46902e-07	NA	NA	NA
1	AX-146987419	125782545	0.0526038	3.83939e-07	NA	NA	NA
1	AX-147075956	126193906	0.011618	8.47958e-08	NA	LOC100339446;CHORDC1;LOC103349747	NA
1	AX-147128552	126200679	0.000102631	7.49072e-10	NA	LOC100339446;CHORDC1;LOC103349747	NA
1	AX-147056019	126208091	0.00694314	5.06758e-08	NA	LOC100339446;CHORDC1;LOC103349747	NA
1	AX-147045760	126216453	0.0179604	1.31087e-07	NA	LOC100339446;CHORDC1;LOC103349747	NA
1	AX-147142165	126242376	0.00741856	5.41457e-08	NA	LOC100339446;CHORDC1;LOC103349747	NA
1	AX-147038193	126249385	0.0282311	2.0605e-07	NA	LOC100339446;CHORDC1;LOC103349747	NA
1	AX-147114195	126277111	0.0225308	1.64445e-07	NA	LOC100339446;CHORDC1;LOC103349747	NA
1	AX-146987420	126290576	0.0136641	9.97299e-08	NA	LOC100339446;CHORDC1;LOC103349747	NA
1	AX-147015532	126326606	0.0581602	4.24493e-07	NA	LOC100356005;LOC100339446;CHORDC1;LOC103349747	NA
1	AX-147050896	126347690	5.68695e-05	4.15072e-10	NA	LOC100356005;LOC100339446;CHORDC1;LOC103349747	NA
1	AX-147087412	126445735	5.80318e-05	4.23556e-10	NA	LOC100356005;LOC100339446;CHORDC1;LOC103349747	NA
1	AX-147019600	126471418	3.85735e-05	2.81535e-10	NA	LOC100356005;LOC100339446;CHORDC1;LOC103349747	NA
1	AX-147056021	126555379	2.985e-05	2.17866e-10	NA	LOC100356005;LOC100356259;CHORDC1;LOC100357031;LOC100356521;LOC103349747;LOC100339446;LOC100357286	NA
1	AX-147089637	126588235	0.067276	4.91026e-07	NA	LOC100356005;LOC100356259;CHORDC1;LOC100357031;LOC100356521;TRIM77;LOC103349747;LOC100339446;LOC100357286	NA
1	AX-147053459	126599390	0.00421733	3.0781e-08	NA	LOC100356005;LOC100356259;CHORDC1;LOC100357031;LOC100356521;TRIM77;LOC103349747;LOC100339446;LOC100357286	NA
1	AX-147073566	126663954	0.000236213	1.72404e-09	NA	LOC100356005;LOC100356259;CHORDC1;LOC100357031;LOC100356521;LOC100358060;TRIM77;LOC100339446;LOC100357286	LOC103349747
1	AX-147073567	126694077	1.77931e-05	1.29866e-10	LOC100339446	LOC100356005;LOC100356259;LOC100357031;LOC100356521;LOC100358060;TRIM77;LOC100339446;LOC100357286	LOC100339446;CHORDC1;LOC103349747
1	AX-147089638	126712751	0.00460778	3.36307e-08	LOC100339446	LOC100356005;LOC100356259;LOC100357031;LOC100356521;LOC100358060;TRIM77;LOC100339446;LOC100357286	LOC100339446;CHORDC1;LOC103349747
1	AX-147019601	126759243	2.43164e-07	1.77478e-12	NA	LOC100356005;LOC100356259;LOC100357031;LOC100356521;LOC100358060;TRIM77;LOC100357286	LOC100339446;CHORDC1;LOC103349747
1	AX-147030993	127145908	0.0238218	1.73868e-07	LOC100358060	LOC100358060;TYR;NOX4	LOC100356005;LOC100356259;CHORDC1;LOC100357031;LOC100356521;LOC100358060;TRIM77;LOC100339446;LOC100357286
1	AX-147038194	127166247	2.42161e-06	1.76746e-11	LOC100358060	LOC100358060;TYR;NOX4	LOC100356005;LOC100356259;CHORDC1;LOC100357031;LOC100356521;LOC100358060;TRIM77;LOC100339446;LOC100357286
1	AX-146983594	127650960	3.36672e-07	2.45726e-12	TYR	GRM5;TYR	LOC100358060;TYR;NOX4
1	AX-146990636	127928528	0.000397024	2.89775e-09	GRM5	GRM5	GRM5;NOX4;TYR
1	AX-146986392	128076278	0.000226625	1.65406e-09	GRM5	GRM5;CTSC	GRM5;TYR
1	AX-147040710	128093008	0.0857987	6.26217e-07	GRM5	GRM5;CTSC	GRM5;TYR
1	AX-146983282	149146756	0.00124312	9.07314e-09	PPFIBP2	LOC100340464;LOC100339956;LOC100347460;PPFIBP2;LOC100345910;OVCH2;LOC100339699;LOC100346425;LOC100345139;LOC100340725;LOC100339449;LOC100346171;LOC100348206;LOC100341238;LOC100341495;LOC100339205	OLFML1;PPFIBP2;SYT9
1	AX-147083041	164228277	0.0964504	7.03961e-07	NA	NA	LUZP2
1	AX-147103743	193864887	0.0326637	2.38402e-07	PACS1	ACTN3;LOC103352072;LOC103352107;LOC103352106;PELI3;MRPL11;BBS1;NPAS4;CCDC87;CCS;PACS1;LOC100355015;CTSF;RBM14;LARK;DPP3;ZDHHC24;SPTBN2;LOC103352076	LOC108177955;CCDC86;CD6;GAL3ST3;TMEM132A;EIF1AD;PTGDR2;TSGA10IP;ZP1;C1H11orf68;CATSPER1;LOC100353402;FOSL1;DRAP1;CST6;TMEM109;SLC15A3;SART1;SF3B2;LOC103352132;PACS1;LOC103351679;MS4A18;BANF1;PRPF19;MS4A10;MS4A15
1	AX-147163740	193885771	0.0018205	1.32872e-08	PACS1	ACTN3;LOC103352072;LOC103352107;LOC103352106;PELI3;MRPL11;BBS1;NPAS4;CCDC87;CCS;PACS1;LOC100355015;CTSF;RBM14;LARK;DPP3;ZDHHC24;SPTBN2;LOC103352076	LOC108177955;SF3B2;CD6;GAL3ST3;TMEM132A;EIF1AD;PTGDR2;TSGA10IP;ZP1;C1H11orf68;CATSPER1;LOC100353402;FOSL1;DRAP1;CST6;TMEM109;SLC15A3;SART1;LOC103352132;PACS1;CCDC86;MS4A18;BANF1;PRPF19;MS4A10;MS4A15
2	AX-147016440	7714067	0.0973455	7.10494e-07	NA	CLRN2;LAP3;LOC103352297;QDPR;MED28	LDB2
2	AX-147022683	7721655	0.0664328	4.84872e-07	NA	MED28;QDPR;LAP3;LOC103352297;CLRN2;FAM184B	LDB2
2	AX-147109912	7744222	0.0753168	5.49713e-07	NA	MED28;QDPR;LAP3;LOC103352297;CLRN2;FAM184B	LDB2
2	AX-147140777	7787672	0.00716642	5.23054e-08	NA	MED28;QDPR;LAP3;LOC103352297;CLRN2;FAM184B	LDB2
2	AX-147067265	8309963	0.00496534	3.62405e-08	FAM184B	NCAPG;DCAF16;FAM184B;LCORL	MED28;QDPR;LAP3;LOC103352297;CLRN2;FAM184B
2	AX-147062146	8378059	0.0229737	1.67678e-07	NCAPG	NCAPG;LCORL	MED28;QDPR;LAP3;LOC103352297;DCAF16;NCAPG;CLRN2;FAM184B
2	AX-147046890	8678124	0.0122051	8.90812e-08	NA	NA	MED28;LAP3;DCAF16;NCAPG;LCORL;FAM184B
2	AX-146982137	8681818	4.39546e-06	3.20811e-11	NA	NA	MED28;LAP3;DCAF16;NCAPG;LCORL;FAM184B
2	AX-147069709	8718497	3.75957e-06	2.74399e-11	NA	NA	NCAPG;DCAF16;FAM184B;LCORL
2	AX-147079327	8887350	0.0365799	2.66985e-07	NA	NA	NCAPG;LCORL
2	AX-146982827	8894706	4.65736e-06	3.39926e-11	NA	NA	NCAPG;LCORL
2	AX-147046978	99494423	6.82157e-07	4.97885e-12	NA	LOC103347785;KDM3A;LOC103347630;CHMP3;KRCC1;RNF103;CD8A;CD8B;RMND5A	EIF2AK3;TEX37;THNSL2;SMYD1;FABP1;FOXI3;LOC108176199
2	AX-147177973	99544910	1.89273e-07	1.38144e-12	CD8B	KDM3A;LOC103347630;REEP1;CHMP3;RNF103;CD8A;CD8B;RMND5A	LOC103347785;EIF2AK3;LOC108176199;TEX37;KRCC1;SMYD1;FABP1;FOXI3;CD8B;THNSL2
2	AX-147084041	99574468	1.766e-08	1.28895e-13	LOC103347630	LOC103347630;REEP1;CHMP3;RNF103;CD8A;KDM3A;RMND5A	LOC103347785;EIF2AK3;LOC108176199;LOC103347630;TEX37;KRCC1;SMYD1;FABP1;FOXI3;CD8B;THNSL2
2	AX-147127841	100370086	0.0813704	5.93897e-07	NA	LOC103347638;VAMP5;ST3GAL5;SFTPB;VAMP8;SH2D6;RNF181;LOC103347636;TMEM150A;USP39;ELMOD3;GGCX;C2H2orf68;MAT2A;LOC103347637;CAPG;ATOH8	MRPL35;PTCD3;POLR1A;LOC100339548;REEP1;KDM3A;IMMT
2	AX-147155383	126319162	0.0733618	5.35445e-07	NA	NA	NA
2	AX-147002616	126328453	0.0409317	2.98748e-07	NA	NA	NA
2	AX-147137994	126342187	0.0420637	3.07009e-07	NA	NA	NA
2	AX-147032173	126440438	0.0306919	2.24011e-07	NA	NA	NA
2	AX-147104593	172460745	4.21256e-05	3.07462e-10	NA	ATAD2B;KLHL29	LOC103347828
3	AX-147027445	40127991	0.0376396	2.7472e-07	EBF1	UBLCP1;LOC108176485;LOC103347997;EBF1;LOC103347947;RNF145	EBF1
4	AX-147042160	9021050	0.000604773	4.41405e-09	NA	TGM3;PDYN;TGM6;LOC108176620;STK35;SIRPA	LOC100350239;SNPH;RAD21L1;PSMF1;TMEM74B;LOC100350480;LOC108176619;LOC108176617;SIRPB2;NSFL1C;FKBP1A;LOC100351236;LOC108176618;SDCBP2;C4H20orf202
4	AX-146982397	15860770	0.0454281	3.31566e-07	NA	CFAP61;RALGAPA2;INSM1	LOC108176625;KIZ
4	AX-147042175	20451067	0.0139242	1.01629e-07	MACROD2	MACROD2	MACROD2
4	AX-147059978	20522817	0.00892641	6.5151e-08	MACROD2	MACROD2	MACROD2
4	AX-147139997	20616578	0.0024927	1.81934e-08	MACROD2	MACROD2	MACROD2
4	AX-147030002	21517369	0.0268615	1.96054e-07	MACROD2	FLRT3;MACROD2	MACROD2
4	AX-147122631	21527628	0.0268689	1.96108e-07	MACROD2	FLRT3;MACROD2	MACROD2
4	AX-147084275	21538306	0.00338564	2.47107e-08	MACROD2	FLRT3;MACROD2	MACROD2
4	AX-146982194	24162182	1.12652e-06	8.22213e-12	NA	LOC108176705;BTBD3	NA
4	AX-146982831	24162580	1.23938e-06	9.04584e-12	NA	LOC108176705;BTBD3	NA
4	AX-147106576	27044426	5.44561e-11	3.97458e-16	PLCB4	PLCB1;PLCB4	PAK5;LAMP5;PLCB4
4	AX-146988601	27053343	1.91092e-07	1.39472e-12	PLCB4	PLCB1;PLCB4	PAK5;LAMP5;PLCB4
4	AX-147074896	27063722	7.83468e-10	5.71828e-15	PLCB4	PLCB1;PLCB4	PAK5;LAMP5;PLCB4
4	AX-147106577	27069206	1.94238e-07	1.41768e-12	PLCB4	PLCB1;PLCB4	PAK5;LAMP5;PLCB4
4	AX-147099086	27092979	4.08245e-08	2.97965e-13	PLCB4	PLCB1;PLCB4	PAK5;LAMP5;PLCB4
4	AX-147142622	27125891	2.87903e-07	2.10131e-12	PLCB4	PLCB1;PLCB4	PAK5;LAMP5;PLCB4
4	AX-146989695	27144285	0.00502048	3.66429e-08	PLCB4	PLCB1;PLCB4	PAK5;LAMP5;PLCB4
4	AX-147034782	27147847	1.5746e-07	1.14925e-12	PLCB4	PLCB1;PLCB4	PAK5;LAMP5;PLCB4
4	AX-147005825	27206047	4.08245e-08	2.97965e-13	NA	PLCB1	PLCB4
4	AX-146996444	27210929	1.00781e-06	7.35569e-12	NA	PLCB1	PLCB4
4	AX-147093054	27249965	4.08245e-08	2.97965e-13	NA	PLCB1	PLCB4
4	AX-147018726	27265497	4.08245e-08	2.97965e-13	NA	PLCB1	PLCB4
4	AX-147020862	27268720	0.000414926	3.02842e-09	NA	PLCB1	PLCB4
4	AX-147142623	27280842	9.55971e-08	6.97733e-13	NA	PLCB1	PLCB4
4	AX-147113465	37230132	0.000119272	8.70529e-10	NA	TARBP2;CALCOCO1;AMHR2;LOC108176647;LOC108176646;LOC103348277;MAP3K12;PRR13;HOXC13;PCBP2;LOC100359118;NPFF;ATF7;ATP5G2	SOAT2;AAAS;KRT78;LOC108176645;KRT3;SPRYD3;KRT4;KRT8;RARG;ZNF740;ESPL1;TNS2;LOC100348640;PFDN5;ITGB7;SP1;MFSD5;SP7;IGFBP6;EIF4B;CSAD;LOC103348274;LOC103348275;C4H12orf10;KRT18
4	AX-147070075	40467013	0.00920702	6.71991e-08	NA	FAM19A2	NACA;PTGES3;TIMELESS;ATP5B;SPRYD4;RBMS2;BAZ2A;MIP;GLS2
4	AX-147161036	40529240	0.0427184	3.11788e-07	NA	FAM19A2	PTGES3;ATP5B;NACA;BAZ2A;RBMS2
4	AX-147119756	47153662	0.000741354	5.41091e-09	NA	MDM1;IL22;RAP1B;LOC103348323;IL26	IFNG;DYRK2
4	AX-147140934	47179374	0.000950346	6.93628e-09	NA	MDM1;IL22;RAP1B;LOC103348323;IL26	IFNG
4	AX-147044686	47923652	0.0709259	5.17666e-07	NA	LOC100340903;LOC108176663;LOC103348325;YEATS4;CPSF6;LOC108175363	CPM;NUP107;RAP1B;LOC103348324;MDM2;SLC35E3
4	AX-147005837	47943345	0.0387462	2.82796e-07	NA	LOC100340903;LOC108176663;LOC103348325;YEATS4;CPSF6;LOC108175363	CPM;NUP107;RAP1B;LOC103348324;MDM2;SLC35E3
4	AX-147082050	47975637	0.07958	5.80829e-07	NA	LOC100340903;LOC108176663;LOC103348325;YEATS4;CPSF6;LOC108175363	CPM;NUP107;RAP1B;LOC103348324;MDM2;SLC35E3
4	AX-147044688	49394858	0.0796401	5.81268e-07	KCNMB4	LOC100343129;PTPRR;KCNMB4;PTPRB	CNOT2;MYRFL;LOC108176665;KCNMB4
4	AX-147027621	65582663	0.0455473	3.32435e-07	MGAT4C	MGAT4C	MGAT4C
4	AX-147125399	65757304	0.0512922	3.74366e-07	MGAT4C	MGAT4C	MGAT4C
4	AX-147124011	73522916	0.0515944	3.76572e-07	PLXNC1	PLXNC1;CEP83;TMCC3;LOC108176671	PLXNC1;CRADD;LOC108176670
4	AX-147118269	73526041	0.0630965	4.60522e-07	PLXNC1	PLXNC1;CEP83;TMCC3;LOC108176671	PLXNC1;CRADD;LOC108176670
4	AX-146982201	73529596	0.0537063	3.91985e-07	PLXNC1	PLXNC1;CEP83;TMCC3;LOC108176671	PLXNC1;CRADD;LOC108176670
4	AX-146982860	73543956	0.0536561	3.91619e-07	PLXNC1	PLXNC1;CEP83;TMCC3;LOC108176671	PLXNC1;CRADD;LOC108176670
4	AX-147140011	73551676	0.054062	3.94581e-07	PLXNC1	PLXNC1;CEP83;TMCC3;LOC108176671	PLXNC1;CRADD;LOC108176670
4	AX-147132731	73582323	0.0246326	1.79786e-07	PLXNC1	PLXNC1;CEP83;TMCC3;LOC108176671	PLXNC1;CRADD;LOC108176670
5	AX-147162008	37706279	0.0552352	4.03145e-07	CDH13	MLYCD;CDH13;OSGIN1;LOC108176750;HSBP1	CDH13;LOC108176749
5	AX-147025349	37916383	9.04856e-06	6.60425e-11	NA	MLYCD;OSGIN1;LOC108176750	CDH13;LOC108176749;HSBP1
6	AX-147082132	16205086	9.51539e-05	6.94498e-10	HS3ST4	HS3ST4	HS3ST4;AQP8;ZKSCAN2
6	AX-146982862	16668445	0.0320659	2.34039e-07	NA	NA	HS3ST4
6	AX-147086582	24505606	0.00157823	1.1519e-08	AUTS2	AUTS2	AUTS2
7	AX-147099198	28929596	9.07798e-08	6.62573e-13	NA	TES;TFEC	MET;CAV2;LOC103348718;CAV1
7	AX-147115199	28951000	3.99016e-09	2.91229e-14	NA	TES;TFEC	MET;CAV2;LOC103348718;CAV1
7	AX-147049979	29020701	0.0702529	5.12754e-07	NA	TES;TFEC	MET;CAV2;LOC103348718;CAV1
7	AX-147121299	29179890	7.73297e-07	5.64405e-12	NA	TFEC	TES;CAV2;CAV1
7	AX-147084398	29207514	3.01103e-06	2.19765e-11	NA	TFEC	TES;CAV2;CAV1
7	AX-147101078	38535605	0.0336523	2.45618e-07	LOC103348689	LOC103348689;PTPN12;LOC108176946;LOC108176821;GSAP;CCDC146	PHTF2;LOC103348689;RSBN1L;MAGI2;TMEM60
7	AX-147037365	38677730	0.0572385	4.17765e-07	NA	GSAP;LOC108176946;CCDC146;LOC108176821;FGL2	PHTF2;LOC103348689;TMEM60;PTPN12;RSBN1L;MAGI2
7	AX-147093236	115785300	0.00248314	1.81237e-08	NA	LOC103348788;LOC108176864;MTX2	KIAA1715;HOXD13;HOXD8;HOXD9;HOXD4;HOXD3;HOXD12;HOXD1;HOXD10;HOXD11;LOC103348785;LOC100358870;EVX2
7	AX-147133951	132400615	0.0042125	3.07457e-08	NA	LOC100338645;TMEFF2;LOC103348803;LOC103348802	SDPR;LOC103348851;LOC108176871;LOC108176872;NABP1
7	AX-147012968	133059546	0.00773005	5.64192e-08	NA	NA	LOC100338645;TMEFF2
7	AX-146988177	133070593	0.0746404	5.44776e-07	NA	NA	LOC100338645;TMEFF2
7	AX-147160612	142729884	0.00142971	1.0435e-08	NA	LOC103348857;NOP58;FZD7;SUMO1;LOC103348858;BMPR2;KIAA2012	ALS2CR11;TMEM237;CDK15;ALS2;MPP4
7	AX-147062794	142763130	0.000349951	2.55419e-09	NA	LOC103348857;NOP58;FZD7;SUMO1;LOC103348858;BMPR2;KIAA2012	ALS2CR11;TMEM237;CDK15;ALS2;MPP4
7	AX-147091102	143049444	0.0023604	1.72278e-08	NOP58	LOC103348857;NOP58;LOC103348858;BMPR2;ICA1L;FAM117B	NOP58;FZD7;SUMO1;ALS2;CDK15;KIAA2012
7	AX-147018971	145383004	0.0535561	3.90889e-07	PARD3B	PARD3B	PARD3B
8	AX-146982661	79705280	0.000968893	7.07164e-09	EDNRB	EDNRB	SCEL;SLAIN1;EDNRB;LOC103349084
8	AX-147077650	80151655	0.000639729	4.66918e-09	NA	POU4F1;RNF219	EDNRB
8	AX-147106837	81197927	6.40376e-05	4.67391e-10	NA	RBM26;NDFIP2	LOC108177025;LOC108177026
9	AX-147042644	40283195	3.89434e-06	2.84235e-11	SHQ1	SHQ1;PPP4R2;GXYLT2	RYBP;LOC103349255;SHQ1
9	AX-146993600	40318752	3.89434e-06	2.84235e-11	SHQ1	SHQ1;PPP4R2;GXYLT2	RYBP;LOC103349255;SHQ1
9	AX-147113747	41089263	0.000854979	6.24022e-09	NA	LOC103344971	LOC100353349
9	AX-147136228	41096304	8.48023e-05	6.18945e-10	NA	LOC103344971	LOC100353349
9	AX-147060423	41109752	0.000184411	1.34596e-09	NA	LOC103344971	LOC100353349
9	AX-147116964	41124881	0.00640241	4.67292e-08	NA	LOC103344971	LOC100353349
9	AX-147025667	41649931	0.0147354	1.07549e-07	NA	CNTN3	NA
9	AX-147055409	41655040	0.0248185	1.81143e-07	NA	CNTN3	NA
9	AX-147009457	41685372	0.000412033	3.0073e-09	NA	CNTN3	NA
9	AX-147089071	41702738	0.0047334	3.45476e-08	NA	CNTN3	NA
9	AX-147124250	41799000	0.00446742	3.26063e-08	NA	CNTN3	NA
9	AX-147040148	41803209	0.00423842	3.09349e-08	NA	CNTN3	NA
9	AX-146991941	41811122	0.0224329	1.63731e-07	NA	CNTN3	NA
9	AX-147006119	41839604	0.00338861	2.47324e-08	NA	CNTN3	NA
9	AX-147006120	42131357	0.00917317	6.69521e-08	CNTN3	CNTN3	CNTN3
9	AX-147168330	42644837	0.0116314	8.48938e-08	NA	NA	CNTN3
9	AX-147082417	42800413	0.0116314	8.48938e-08	NA	ZNF717;LOC100345936	NA
9	AX-146992774	42982775	0.001972	1.4393e-08	NA	ZKSCAN8;ZNF717;ORYCUNV1R1530;ZSCAN16;LOC100345936	NA
9	AX-147091246	43357744	0.00100456	7.33195e-09	NA	ZKSCAN8;ZSCAN16	ZNF717;ORYCUNV1R1530;LOC100345936
9	AX-147015065	46577402	0.000765901	5.59007e-09	NA	LOC100341783;LOC100345243;LOC100344992	NA
9	AX-146986958	46796844	0.0333038	2.43074e-07	LOC100345243	LOC100341783;LOC100345243;LOC100345762	LOC100345243;LOC100344992
9	AX-147047727	46913384	0.0451459	3.29506e-07	LOC100345243	LOC100341783;LOC103349277;LOC100345243;LOC103349278;LOC100345762	LOC100345243;LOC100344992
9	AX-147110471	47012947	0.0012543	9.15475e-09	NA	LOC100341783;LOC103349277;LOC100346281;LOC103349278;LOC100345762	LOC100345243;LOC100344992
9	AX-147007745	47017531	0.00318282	2.32304e-08	NA	LOC100341783;LOC103349277;LOC100346281;LOC103349278;LOC100345762	LOC100345243;LOC100344992
9	AX-146987338	47054946	0.000130922	9.5556e-10	NA	LOC103349277;LOC100346281;LOC103349278;LOC100345762	LOC100341783;LOC100345243;LOC100344992
9	AX-147099440	47073312	0.000265035	1.93441e-09	NA	LOC103349277;LOC100346281;LOC103349279;LOC103349278;LOC100345762	LOC100341783;LOC100345243;LOC100344992
9	AX-146984921	48328014	0.000502851	3.67015e-09	NA	LDLRAD4;MC5R;FAM210A;RNMT	MC2R;LOC108177182;LOC103349286;LOC108177120
9	AX-147166882	48335291	0.00196685	1.43554e-08	MC5R	LDLRAD4;MC5R;FAM210A;RNMT	LOC108177120;MC2R;LOC108177182;LOC103349286;MC5R
9	AX-147163555	48774653	9.71613e-07	7.09149e-12	LDLRAD4	PTPN2;LDLRAD4;SEH1L;CEP192	LDLRAD4;MC2R;MC5R;FAM210A;RNMT
9	AX-147160144	48906766	1.14669e-07	8.36936e-13	NA	PTPN2;SEH1L;CEP192	LDLRAD4;FAM210A;RNMT
9	AX-147172037	48913970	6.53311e-07	4.76831e-12	NA	PTPN2;SEH1L;CEP192	LDLRAD4;FAM210A;RNMT
9	AX-147155542	48938614	1.20407e-05	8.78813e-11	NA	SEH1L;PTPN2;CEP76;CEP192;PSMG2	LDLRAD4;FAM210A
9	AX-147153828	48952180	0.00104964	7.66098e-09	NA	SEH1L;PTPN2;CEP76;CEP192;PSMG2	LDLRAD4;FAM210A
9	AX-147148813	49230781	3.79336e-07	2.76865e-12	NA	SPIRE1;CEP76;ANKRD30B;PSMG2;PTPN2;PRELID3A	LDLRAD4;SEH1L;CEP192
9	AX-147122871	49244727	0.000614631	4.486e-09	NA	SPIRE1;CEP76;ANKRD30B;PSMG2;PTPN2;PRELID3A	LDLRAD4;SEH1L;CEP192
9	AX-146989806	49359540	3.1352e-08	2.28828e-13	PTPN2	TUBB6;SPIRE1;ANKRD30B;CEP76;AFG3L2;PSMG2;PTPN2;PRELID3A;CIDEA	PTPN2;LDLRAD4;SEH1L;CEP192
9	AX-147025674	49397568	1.86474e-05	1.36102e-10	NA	TUBB6;SPIRE1;ANKRD30B;CEP76;AFG3L2;PSMG2;PRELID3A;CIDEA	PTPN2;SEH1L;CEP192
9	AX-146985049	49416225	1.51314e-05	1.10439e-10	PSMG2	TUBB6;SPIRE1;ANKRD30B;CEP76;AFG3L2;IMPA2;PSMG2;PRELID3A;CIDEA	SEH1L;PTPN2;CEP192;PSMG2
9	AX-147030438	49484694	0.000403996	2.94864e-09	NA	TUBB6;SPIRE1;IMPA2;AFG3L2;PRELID3A;CIDEA	SEH1L;CEP192;CEP76;ANKRD30B;PSMG2;PTPN2
9	AX-146991944	49510637	0.00024348	1.77708e-09	SPIRE1	TUBB6;SPIRE1;IMPA2;AFG3L2;PRELID3A;CIDEA	SEH1L;SPIRE1;CEP192;CEP76;ANKRD30B;PSMG2;PTPN2
9	AX-147007747	49551549	9.9702e-07	7.27693e-12	SPIRE1	TUBB6;SPIRE1;IMPA2;AFG3L2;GNAL;PRELID3A;MPPE1;CIDEA	SEH1L;SPIRE1;CEP192;CEP76;ANKRD30B;PSMG2;PTPN2
9	AX-147060428	49557418	0.000633776	4.62573e-09	SPIRE1	TUBB6;SPIRE1;IMPA2;AFG3L2;GNAL;PRELID3A;MPPE1;CIDEA	SEH1L;SPIRE1;CEP192;CEP76;ANKRD30B;PSMG2;PTPN2
9	AX-146991945	49576355	0.000798821	5.83034e-09	SPIRE1	TUBB6;SPIRE1;IMPA2;AFG3L2;GNAL;PRELID3A;MPPE1;CIDEA	SEH1L;SPIRE1;CEP192;CEP76;ANKRD30B;PSMG2;PTPN2
9	AX-147106882	49614029	0.00187482	1.36837e-08	SPIRE1	TUBB6;SPIRE1;IMPA2;AFG3L2;GNAL;CHMP1B;PRELID3A;MPPE1;CIDEA	SEH1L;SPIRE1;CEP192;CEP76;ANKRD30B;PSMG2;PTPN2
9	AX-147006124	49631547	2.10768e-05	1.53833e-10	SPIRE1	TUBB6;SPIRE1;IMPA2;AFG3L2;GNAL;CHMP1B;PRELID3A;MPPE1;CIDEA	SEH1L;SPIRE1;CEP192;CEP76;ANKRD30B;PSMG2;PTPN2
9	AX-146998937	49675729	4.25257e-05	3.10382e-10	SPIRE1	TUBB6;SPIRE1;IMPA2;AFG3L2;GNAL;CHMP1B;PRELID3A;MPPE1;CIDEA	PTPN2;CEP76;ANKRD30B;SPIRE1;PSMG2
9	AX-147160145	49694962	0.00302702	2.20933e-08	SPIRE1	TUBB6;SPIRE1;IMPA2;AFG3L2;GNAL;CHMP1B;PRELID3A;MPPE1;CIDEA	PTPN2;CEP76;ANKRD30B;SPIRE1;PSMG2
9	AX-147135179	49715864	1.24513e-05	9.08783e-11	PRELID3A	TUBB6;IMPA2;AFG3L2;GNAL;CHMP1B;PRELID3A;MPPE1;CIDEA	SPIRE1;CEP76;ANKRD30B;PSMG2;PTPN2;PRELID3A
9	AX-146991193	49746559	0.00886546	6.47062e-08	AFG3L2	TUBB6;IMPA2;AFG3L2;GNAL;CHMP1B;MPPE1;CIDEA	SPIRE1;ANKRD30B;CEP76;AFG3L2;PSMG2;PTPN2;PRELID3A
9	AX-147120005	49769640	1.71813e-05	1.25401e-10	AFG3L2	TUBB6;IMPA2;AFG3L2;GNAL;CHMP1B;MPPE1;CIDEA	SPIRE1;ANKRD30B;CEP76;AFG3L2;PSMG2;PTPN2;PRELID3A
9	AX-147140140	49795790	1.06398e-05	7.76566e-11	AFG3L2	TUBB6;LOC108177122;IMPA2;AFG3L2;GNAL;CHMP1B;MPPE1;CIDEA	SPIRE1;ANKRD30B;CEP76;AFG3L2;PSMG2;PTPN2;PRELID3A
9	AX-147073012	63065708	0.0624919	4.56109e-07	MIB1	TRNAK-CUU;MIB1;LOC108177134;LOC108177135;GATA6;LOC103349303	LOC108177189;SNRPD1;ESCO1;MIB1;LOC108177133;ABHD3;LOC103349302;GREB1L
9	AX-146989811	63087852	0.0603497	4.40473e-07	MIB1	TRNAK-CUU;MIB1;LOC108177134;LOC108177135;GATA6;LOC103349303	SNRPD1;ESCO1;MIB1;LOC108177133;ABHD3;LOC103349302;GREB1L
9	AX-147047742	63095001	0.0606947	4.42992e-07	MIB1	TRNAK-CUU;MIB1;LOC108177134;LOC108177135;GATA6;LOC103349303	SNRPD1;ESCO1;MIB1;LOC108177133;ABHD3;LOC103349302;GREB1L
9	AX-147101350	104060930	0.00140455	1.02513e-08	NA	SERPINB10;SERPINB2;SERPINB8	KDSR;SERPINB11;SERPINB13;SERPINB12;LOC100339150;VPS4B;SERPINB5;SERPINB7;BCL2
10	AX-147078390	4434548	6.82844e-06	4.98387e-11	NA	TMEM196;TWISTNB	HDAC9;FERD3L
11	AX-147114278	7572033	0.0096652	7.05432e-08	NA	LOC108177243	CCNH;RASA1
11	AX-147136557	7643033	0.0094535	6.89981e-08	NA	LOC108177243;TMEM161B	CCNH;RASA1
11	AX-147124683	8451110	0.0650629	4.74873e-07	NA	LOC103349543;MEF2C;LOC103349544	LOC103349541;TMEM161B
11	AX-147080794	8487703	0.0532076	3.88346e-07	NA	LOC103349543;MEF2C;LOC103349544	LOC103349541;TMEM161B
11	AX-147110976	21245981	0.0400293	2.92161e-07	NA	LOC103349558;SLCO4C1	NA
11	AX-147068786	21356463	0.075358	5.50014e-07	NA	LOC103349558;SLCO4C1;SLCO6A1	NA
11	AX-147138611	21509688	0.00795187	5.80382e-08	NA	SLCO4C1;SLCO6A1	LOC103349558
11	AX-147031137	21524584	0.0562106	4.10264e-07	NA	SLCO4C1;SLCO6A1	LOC103349558
11	AX-146985645	21573514	0.00457141	3.33653e-08	NA	SLCO4C1;SLCO6A1	LOC103349558
11	AX-147006615	49841990	3.32409e-05	2.42615e-10	NA	NA	CDH9
11	AX-147078500	60773792	0.0086892	6.34197e-08	NA	NA	LOC108177284;FYB;C9;DAB2
11	AX-147127382	60781275	0.0107576	7.85165e-08	NA	NA	LOC108177284;FYB;C9;DAB2
11	AX-147035965	61555187	0.0516369	3.76882e-07	NA	PTGER4;RPL37;MROH2B;PRKAA1;CARD6;TTC33;LOC108177285;C7;C6	NA
11	AX-147063808	61714063	0.00284516	2.07659e-08	NA	RPL37;MROH2B;PLCXD3;CARD6;LOC108177285;C7;C6	PTGER4;TTC33;PRKAA1
12	AX-146999357	35593728	0.0184979	1.3501e-07	RCAN2	LOC100345427;PLA2G7;RCAN2;SLC25A27;TDRD6	RCAN2;CLIC5;ENPP5;ENPP4;LOC108177430
12	AX-147148370	35967377	0.0203448	1.4849e-07	LOC100345427	LOC100345427;ADGRF1;ADGRF5;TDRD6;MEP1A;PLA2G7;SLC25A27;LOC103349771;ANKRD66	LOC100345427;RCAN2
12	AX-147114344	36068941	0.0602884	4.40026e-07	PLA2G7	ADGRF1;ADGRF5;MEP1A;PLA2G7;LOC103349771;ANKRD66	LOC100345427;PLA2G7;RCAN2;SLC25A27;TDRD6
12	AX-147038476	73624071	0.00435113	3.17575e-08	NA	CGA;HTR1E;GJB7;ZNF292	LOC108177446;LOC108177445
12	AX-147112728	73712341	0.0017255	1.25939e-08	NA	C12H6orf163;CGA;SMIM8;GJB7;HTR1E;ZNF292	LOC108177446;LOC108177445
12	AX-147151028	83836073	0.00568609	4.15009e-08	FHL5	NDUFAF4;KLHL32;GPR63;FHL5	UFL1;FUT9;FHL5
12	AX-146992223	83840365	0.0166803	1.21744e-07	FHL5	NDUFAF4;KLHL32;GPR63;FHL5	UFL1;FUT9;FHL5
12	AX-146987893	83869588	0.0257415	1.87879e-07	FHL5	NDUFAF4;KLHL32;GPR63;FHL5	UFL1;FUT9;FHL5
12	AX-147058815	83907484	6.35514e-06	4.63842e-11	NA	NDUFAF4;KLHL32;GPR63	UFL1;FUT9;FHL5
12	AX-147019873	83940294	0.00188423	1.37524e-08	NA	NDUFAF4;KLHL32;GPR63	UFL1;FUT9;FHL5
12	AX-147038487	83953128	0.0261219	1.90656e-07	NA	NDUFAF4;KLHL32;GPR63	UFL1;FUT9;FHL5
12	AX-147155751	83956668	0.07837	5.71998e-07	NA	NDUFAF4;KLHL32;GPR63	UFL1;FUT9;FHL5
13	AX-147078705	44897413	0.00989337	7.22086e-08	HAO2	HAO2;WARS2;TBX15	HMGCS2;LOC100344074;PHGDH;LOC100346986;LOC100347914;REG4;ZNF697;ADAM30;HAO2
13	AX-147085631	103281762	0.0225034	1.64245e-07	NA	ATG4C;LOC108177616	ALG6;FOXD3;PGM1;ITGB3BP;LOC103350277;LOC103350276;EFCAB7
13	AX-147100270	113828109	0.0459634	3.35472e-07	NA	ZCCHC11;PRPF38A;FAM159A;ORC1;LOC100355134;LOC108177589;GPX7;ZYG11B;ZYG11A;ECHDC2	PODN;LRP8;CPT2;SCP2;LOC100346895;C13H1orf123;DMRTB1;LOC103350179;LOC103350181;MAGOH;LOC103350182
13	AX-146982426	117948068	0.0300757	2.19513e-07	AGBL4;BEND5	AGBL4;SLC5A9;BEND5;SPATA6	AGBL4;BEND5
14	AX-147059057	13074442	0.00165838	1.2104e-08	NA	LRRC3B;LOC103350365	NA
14	AX-146982792	22456041	0.000412569	3.01121e-09	NA	ARPP21	NA
14	AX-147000765	71266939	3.74459e-06	2.73306e-11	NA	LOC100342976	NAALADL2
14	AX-147117746	76042968	0.0780993	5.70022e-07	NA	LOC108177899;TTC14;CCDC39;FXR1;LOC108177900	NA
14	AX-146982394	76046140	0.0366702	2.67644e-07	NA	LOC108177899;TTC14;CCDC39;FXR1;LOC108177900	NA
14	AX-147142347	76084452	0.0366702	2.67644e-07	NA	TTC14;CCDC39;FXR1;DNAJC19	LOC108177899;LOC108177900
14	AX-147147033	76156576	0.0389419	2.84225e-07	NA	TTC14;CCDC39;FXR1;DNAJC19	LOC108177899;LOC108177900
14	AX-146996063	76256329	0.0310348	2.26514e-07	CCDC39	FXR1;CCDC39;DNAJC19	LOC108177899;TTC14;CCDC39;LOC108177900
14	AX-147085719	77942540	0.0343337	2.50591e-07	NA	NA	NA
14	AX-146983742	77955744	0.0888418	6.48428e-07	NA	NA	NA
14	AX-147120739	77969196	0.0343337	2.50591e-07	NA	NA	NA
14	AX-147094387	79590634	0.0173791	1.26845e-07	NA	LIPH;IGF2BP2;LOC100353287;SENP2;TRA2B	LOC103350460;ETV5;DGKG
14	AX-147100373	96112330	1.7977e-07	1.31209e-12	NA	DTX3L;HSPBAP1;SEMA5B;DIRC2;KPNA1;LOC100340255;PARP9	ADCY5;SEC22A;HACD2;PDIA5
14	AX-147048924	96122027	0.00364083	2.65733e-08	NA	DTX3L;HSPBAP1;SEMA5B;DIRC2;KPNA1;LOC100340255;PARP9	ADCY5;SEC22A;HACD2;PDIA5
14	AX-147066828	155606177	0.0274324	2.0022e-07	NA	ADAMTS1;CYYR1	APP
14	AX-147137787	155633737	0.0296379	2.16318e-07	NA	ADAMTS5;ADAMTS1;CYYR1	APP
14	AX-147092366	158997358	0.087241	6.36744e-07	NA	GRIK1;LOC103350600	MAP3K7CL;BACH1
15	AX-147141525	14281717	0.0911399	6.65201e-07	DCLK2	LOC108178079;LOC100358706;DCLK2;LOC108178080	LRBA;MAB21L2;DCLK2
15	AX-146985301	43680856	0.0111689	8.15181e-08	NPNT	NPNT;INTS12;GSTCD;PPA2;ARHGEF38	NPNT;GIMD1;TBCK;LOC100341883;AIMP1
15	AX-147016160	44363198	0.025798	1.88291e-07	NA	LOC103350737;TET2;LOC103350738	INTS12;GSTCD;PPA2;ARHGEF38
15	AX-146982292	63528412	0.0770437	5.62318e-07	NA	NA	LOC108178112;GPAT3
16	AX-147064491	31035143	0.000127176	9.28217e-10	RGS7	KMO;FH;RGS7;OPN3;LOC108178181	GREM2;LOC100356313;RGS7
16	AX-147100527	44816292	4.1568e-05	3.03392e-10	PTER	PTER	CUBN;LOC108178193;C1QL3;RSU1;PTER
16	AX-147020367	56403842	0.000349683	2.55223e-09	ESRRG	ESRRG;USH2A	ESRRG;LOC108178206
16	AX-147046677	76430171	0.0158224	1.15483e-07	NA	NA	NA
17	AX-147130122	75811024	0.000115607	8.43779e-10	NAA30	CDC34;C17H14orf105;NAA30;SLC35F4	LOC108178371;LOC103351262;EXOC5;NAA30;AP5M1
18	AX-147051915	60358000	0.0756644	5.52251e-07	VTI1A	LOC108178420;VTI1A;TCF7L2	GPAM;ZDHHC6;LOC100344092;ACSL5;TECTB;VTI1A
18	AX-147125134	60499809	0.0972278	7.09635e-07	NA	LOC108178420;TCF7L2	ACSL5;LOC100344092;VTI1A;ZDHHC6
Un0004	AX-147082530	2007573	6.25991e-05	4.56891e-10	NA	LOC100355084;RXFP2;LOC108178801	LOC100353567;HSPH1;LOC103352080;B3GLCT
Un0004	AX-147015153	2035875	0.00213682	1.5596e-08	NA	LOC100355084;RXFP2;LOC108178801	LOC100353567;HSPH1;LOC103352080;B3GLCT
Un0004	AX-147106960	2041110	0.00491744	3.58908e-08	NA	LOC100355084;RXFP2;LOC108178801	LOC100353567;HSPH1;LOC103352080;B3GLCT
Un0002	AX-147157096	12002173	4.79647e-05	3.5008e-10	NA	AFF2	FMR1NB;LOC108178784
Un0031	AX-147137314	1754496	0.0277812	2.02766e-07	RUNX1	RUNX1	RCAN1;CLIC6;RUNX1;LOC108178960
Un0006	AX-147115507	4002231	0.00894244	6.5268e-08	NA	LOC103352118;CSMD2;LOC100351040;HMGB4	GJB5;GJB3;GJA4;GJB4
Un0006	AX-147055536	4214733	0.00219543	1.60237e-08	CSMD2	LOC103352118;CSMD2;HMGB4	CSMD2;LOC100351040
Un0006	AX-147179697	4232635	3.45122e-05	2.51893e-10	CSMD2	LOC103352118;CSMD2;HMGB4	CSMD2;LOC100351040
Un0006	AX-147168354	4345056	0.0325494	2.37568e-07	CSMD2	LOC103352118;CSMD2;ZSCAN20;HMGB4	CSMD2;LOC100351040
Un0052	AX-147115613	31778	2.12632e-08	1.55193e-13	NA	LOC103345163;LOC103345162;LOC103345164;PFKFB3;LOC108175604;AKR1C5	NA
Un0052	AX-147160209	227869	0.0984945	7.1888e-07	NA	LOC103345163;LOC103345162;LOC103345164;PGER4;PGER8;AKR1C5;PGER6	NA
Un0013	AX-147148143	2357657	0.0016942	1.23654e-08	KIF13A	NUP153;LOC108178875;LOC108178869;CAP2;FAM8A1;KIF13A;RBM24	TPMT;NHLRC1;DEK;KDM1B;KIF13A
Un0013	AX-147073195	2372298	0.0016942	1.23654e-08	NA	NUP153;LOC108178875;LOC108178869;CAP2;FAM8A1;RBM24	TPMT;NHLRC1;DEK;KDM1B;KIF13A
Un0097	AX-147033098	543507	0.0452058	3.29943e-07	NA	E2F6;PQLC3;ROCK2;KCNF1;LOC100347614	HPCAL1;PDIA6;ODC1;LOC103345474;ATP6V1C2;NOL10
Un0023	AX-147089265	1106244	0.000274349	2.00238e-09	NA	NA	NA
Un0056	AX-147033076	481850	0.0303354	2.21408e-07	NA	LOC108175618;SCFD2;FIP1L1;LNX1	NA
Un0026	AX-147155035	1941471	0.00494654	3.61032e-08	PARD3	LOC103352365;PARD3;LOC103352363;LOC103352362	PARD3;CUL2
Un0026	AX-147017277	1964583	0.00139522	1.01833e-08	PARD3	LOC103352365;PARD3;LOC103352363;LOC103352362	PARD3;CUL2
Un0178	AX-147108987	461440	0.000114856	8.38298e-10	NA	LOC100338109	NA
Un0178	AX-146997884	480470	1.9672e-05	1.4358e-10	NA	NA	NA
Un0366	AX-147115690	109330	4.67006e-06	3.40853e-11	HSDL1	TAF1C;DNAAF1;KCNG4;HSDL1;ADAD2	NA
Un0267	AX-147058305	187051	2.71893e-07	1.98446e-12	DEF8	DBNDD1;LOC103346200;LOC100342095;DEF8;LOC100342853;GAS8;LOC108176022	NA
Un0267	AX-147117231	219701	8.07315e-06	5.89233e-11	LOC100342095	DBNDD1;LOC103346200;LOC100342095;LOC100342853;GAS8;LOC108176022	NA
Un0532	AX-147165571	244810	0.0349124	2.54814e-07	NA	NA	NA
Un0535	AX-147075750	88974	0.00047291	3.45162e-09	NA	NA	NA

## Sheet: Table S11
Breed	OCU	Start (bp)	End (bp)	FST	CLASS	Genes Overlap	Genes +500 kb	Genes -500 kb
Belgian Hare	7	38850001	39200000	0.865	TOP14	FGL2,GSAP,CCDC146,FAM185A	PSMC2,FGL2,LRRC17,ARMC10,NAPEPLD,PMPCB,DNAJC2,SLC26A5,GSAP,CCDC146,FAM185A,FBXL13	LOC108176946,TMEM60,RSBN1L,PTPN12,LOC108176821,FGL2,PHTF2,LOC103348689,GSAP,CCDC146,FAM185A
Belgian Hare	7	137550001	137900000	0.824	TOP14	LOC103348806,SF3B1,ANKRD44	LOC103348806,MARS2,SF3B1,COQ10B,HSPD1,RFTN2,BOLL,ANKRD44,HSPE1,LOC103348807,PLCL1	C7H2orf66,LOC103348806,GTF3C3,SF3B1,CCDC150,ANKRD44,PGAP1
Belgian Hare	1	7350001	7700000	0.805	TOP14	TAL2,FSD1L,FKTN,SLC44A1,TMEM38B	TAL2,FSD1L,FKTN,SLC44A1,ABCA1,TMEM38B	TAL2,FSD1L,FKTN,SLC44A1,TMEM38B
Belgian Hare	15	98700001	99050000	0.799	TOP14	NUDT6,FGF2,SPATA5	NUDT6,SPRY1,FGF2,SPATA5	IL2,LOC100344427,ADAD1,IL21,LOC108178069,BBS12,NUDT6,FGF2,SPATA5
Belgian Hare	7	134750001	135100000	0.767	TOP14	null	null	null
Belgian Hare	4	3850001	4200000	0.759	TOP14	SCAND1,ROMO1,RBM12,CNBD2,RBM39,NFS1,PHF20,CPNE1	SCAND1,ROMO1,RBM12,SPAG4,FAM83C,EIF6,PROCR,CNBD2,RBM39,NFS1,LOC100355189,ERGIC3,GDF5,MMP24,EDEM2,PHF20,CEP250,LOC100355688,TRPC4AP,CPNE1	MYL9,SCAND1,ROMO1,RBM12,NDRG3,SLA2,LOC100342874,DLGAP4,EPB41L1,CNBD2,RBM39,NFS1,TGIF2,AAR2,PHF20,CPNE1
Belgian Hare	4	55650001	56000000	0.739	TOP14	LOC108176668,ZDHHC17,CSRP2	LOC108176668,ZDHHC17,E2F7,CSRP2	BBS10,LOC108176668,ZDHHC17,OSBPL8,CSRP2
Belgian Hare	14	155400001	155750000	0.724	TOP14	CYYR1	ADAMTS1,ADAMTS5,CYYR1	GABPA,CYYR1,APP
Belgian Hare	7	133000001	133350000	0.721	TOP14	null	null	LOC100338645,TMEFF2
Belgian Hare	7	34650001	35000000	0.707	TOP14	null	SEMA3C,CD36,GNAT3	HGF,LOC100348313
Belgian Hare	17	81200001	81550000	0.706	TOP14	SNRPN,LOC108178365,LOC103351279,SNURF,LOC108178324,LOC103351277,LOC108178325	SNRPN,LOC108178365,NDN,MAGEL2,MKRN3,LOC103351279,SNURF,LOC108178324,LOC103351277,LOC108178325,CHRNA7	LOC103351275,LOC103351274,SNRPN,LOC108178365,LOC103351269,LOC108178322,LOC103351271,LOC103351273,LOC103351279,SNURF,LOC108178324,UBE3A,LOC103351270,LOC103351277,LOC108178325
Belgian Hare	2	91700001	92050000	0.692	TOP14	LOC108176019,PDCL3,NMS,LOC103346962,CHST10	LOC108176019,PDCL3,LOC103347723,NMS,LOC103346962,CHST10,AFF3	LOC108176019,PDCL3,TBC1D8,RPL31,NMS,LOC103346962,NPAS2,CHST10
Belgian Hare	Un0794	1	350000	0.684	TOP14	LOC103346946	LOC103346946	null
Belgian Hare	7	39900001	40250000	0.68	TOP14	RELN	ORC5,RELN	PSMC2,ARMC10,NAPEPLD,PMPCB,DNAJC2,SLC26A5,FBXL13,RELN
Belgian Hare	15	15750001	16100000	0.672		LOC103350681,LOC103350682	LOC103350681,LOC103350682,NR3C2,ARHGAP10	LOC103350681,LOC103350682
Belgian Hare	17	82950001	83300000	0.665		LOC108178326,LOC108178327,LOC103351284,MTMR10,FAN1,MCEE,TRPM1,MPHOSPH10	LOC108178326,LOC108178327,LOC103351284,MTMR10,FAN1,MCEE,NSMCE3,TRPM1,MPHOSPH10,APBA2,FAM189A1	LOC103351283,LOC108178326,LOC108178327,LOC103351284,MTMR10,FAN1,MCEE,OTUD7A,TRPM1,MPHOSPH10
Belgian Hare	Un0359	1	350000	0.665		OGFOD2,ARL6IP4,ABCB9,LOC103346410,PITPNM2	OGFOD2,ARL6IP4,ABCB9,LOC103346410,PITPNM2	null
Belgian Hare	12	35700001	36050000	0.664		SLC25A27,LOC100345427,TDRD6,RCAN2	LOC103349771,SLC25A27,PLA2G7,ANKRD66,MEP1A,ADGRF1,LOC100345427,TDRD6,ADGRF5,RCAN2	LOC108177430,ENPP5,SLC25A27,CLIC5,ENPP4,LOC100345427,TDRD6,RCAN2
Belgian Hare	Un0001	4200001	4550000	0.664		PDCL,LOC100343093,LOC100343347,LOC100343849,LOC100355405,LOC100344105,LOC100357171,LOC100357429,ZBTB26,ZBTB6,LOC100343603,RC3H2,RABGAP1	PDCL,LOC100343093,LOC100343347,LOC100343849,LOC100355405,LOC100344105,LOC100357171,LOC100357429,LOC100357685,LOC100345118,LOC100357943,LOC100345374,LOC100345629,LOC100358202,LOC100346150,LOC100346664,ZBTB26,ZBTB6,LOC100343603,LOC100344612,LOC100345888,MRRF,LHX6,MORN5,RC3H2,PTGS1,RBM18,RABGAP1	PDCL,LOC100343093,LOC100343347,LOC100343849,LOC100355405,LOC100344105,LOC100357171,LOC100357429,CRB2,GPR21,ZBTB26,ZBTB6,LOC100343603,DENND1A,STRBP,RC3H2,RABGAP1
Belgian Hare	7	142100001	142450000	0.658		TRAK2,TMEM237,MPP4,ALS2CR12,STRADB,ALS2CR11	FZD7,TRAK2,TMEM237,MPP4,ALS2,ALS2CR12,STRADB,ALS2CR11,KIAA2012,CDK15	NDUFB3,LOC103348916,BZW1,CLK1,PPIL3,NIF3L1,CFLAR,CASP8,TRAK2,TMEM237,MPP4,ORC2,FAM126B,CASP10,ALS2CR12,STRADB,ALS2CR11
Belgian Hare	19	50050001	50400000	0.657		PSMD12,LOC103351601,PITPNC1,HELZ	PSMD12,LOC103351601,CACNG1,CACNG5,PITPNC1,CACNG4,PRKCA,HELZ	TRNAR-CCG,LOC108178564,LOC108178580,C19H17orf58,KPNA2,NOL11,PSMD12,LOC103351601,BPTF,PITPNC1,HELZ
Belgian Hare	1	127050001	127400000	0.657		LOC100357286,TRIM77,LOC100358060,NOX4	LOC100357286,TRIM77,LOC100358060,NOX4,TYR,TYR,GRM5	LOC100356259,LOC100356521,LOC100357031,LOC100357286,LOC103349747,CHORDC1,LOC100339446,LOC100356005,TRIM77,LOC100358060,NOX4
Belgian Hare	12	81200001	81550000	0.651		null	null	LOC103349819
Belgian Hare	2	93100001	93450000	0.651		TSGA10,MGAT4A,KIAA1211L	LOC100340218,LOC103347160,UNC50,CNGA3,TSGA10,MGAT4A,INPP4A,VWA3B,KIAA1211L	LOC103346984,LYG2,LIPT1,C2H2orf15,EIF5B,TXNDC9,MRPL30,MITD1,REV1,LYG1,TSGA10,MGAT4A,KIAA1211L,AFF3
Belgian Hare	1	127400001	127750000	0.648		NOX4,TYR,TYR	NOX4,TYR,TYR,GRM5	LOC100356259,LOC100356521,LOC100357031,LOC100357286,TRIM77,LOC100358060,NOX4,TYR,TYR
Belgian Hare	12	80500001	80850000	0.646		EPHA7	LOC103349819,EPHA7	EPHA7
Belgian Hare	17	82250001	82600000	0.644		ADAM6A,OTUD7A	LOC103351283,LOC103351284,ADAM6A,OTUD7A,TRPM1	MAGEL2,MKRN3,CHRNA7,ADAM6A,OTUD7A
Belgian Hare	8	64050001	64400000	0.643		null	null	null
Belgian Hare	15	16100001	16450000	0.64		NR3C2	TMEM184C,NR3C2,ARHGAP10,PRMT9	LOC103350681,LOC103350682,NR3C2
Belgian Hare	7	39550001	39900000	0.636		PSMC2,NAPEPLD,PMPCB,DNAJC2,SLC26A5,RELN	PSMC2,NAPEPLD,PMPCB,DNAJC2,SLC26A5,ORC5,RELN	PSMC2,FGL2,LRRC17,ARMC10,NAPEPLD,PMPCB,DNAJC2,SLC26A5,CCDC146,FAM185A,FBXL13,RELN
Belgian Hare	1	125650001	126000000	0.63		null	null	null
Belgian Hare	1	155050001	155400000	0.627		ARNTL,PTH,BTBD10	LOC103350444,ARNTL,PTH,FAR1,SPON1,BTBD10	RASSF10,ARNTL,PTH,TEAD1,BTBD10
Belgian Hare	14	155750001	156100000	0.626		ADAMTS1,CYYR1	ADAMTS1,ADAMTS5,CYYR1	ADAMTS1,CYYR1,APP
Belgian Hare	19	27300001	27650000	0.626		TBX2,TBX4,BCAS3	LOC103351531,TBX2,INTS2,TBX4,BRIP1,MED13,BCAS3	APPBP2,PPM1D,TBX2,TBX4,BCAS3
Belgian Hare	11	50750001	51100000	0.626		LOC103349595	LOC100348075,LOC103349595	LOC103349595
Belgian Hare	7	133350001	133700000	0.626		null	null	LOC100338645
Belgian Hare	7	38500001	38850000	0.624		LOC108176946,RSBN1L,PTPN12,LOC108176821,LOC103348689	LOC108176946,RSBN1L,PTPN12,LOC108176821,FGL2,LOC103348689,GSAP,CCDC146,FAM185A,FBXL13	LOC108176946,TMEM60,RSBN1L,PTPN12,LOC108176821,PHTF2,LOC103348689,MAGI2
Belgian Hare	7	35000001	35350000	0.623		SEMA3C,CD36	GNAI1,SEMA3C,CD36,GNAT3	SEMA3C,CD36
Belgian Hare	11	80850001	81200000	0.621		FAM159B,SREK1IP1,LOC103349635,CWC27	FAM159B,SREK1IP1,LOC103349635,CENPK,CWC27,ADAMTS6	FAM159B,SREK1IP1,LOC103349635,RNF180,LOC100355797,CWC27,RGS7BP
Belgian Hare	1	125300001	125650000	0.62		null	null	null
Belgian Hare	Un0126	1	350000	0.62		HCAR1,HCAR2,DENR,CCDC62,KNTC1,RSRC2,ZCCHC8,CLIP1	HCAR1,HCAR2,B3GNT4,HPD,TMEM120B,DENR,CCDC62,KNTC1,RSRC2,VPS33A,DIABLO,LRRC43,MLXIP,BCL7A,WDR66,PSMD9,RHOF,ZCCHC8,CLIP1,LOC103345633,SETD1B	null
Belgian Hare	7	135100001	135450000	0.619		null	LOC108176936	null
Belgian Hare	7	137900001	138250000	0.613		MARS2,SF3B1,COQ10B,HSPD1,RFTN2,BOLL,HSPE1,LOC103348807	MARS2,LOC100351153,SF3B1,COQ10B,HSPD1,RFTN2,BOLL,HSPE1,LOC103348807,PLCL1	LOC103348806,MARS2,SF3B1,COQ10B,HSPD1,RFTN2,BOLL,ANKRD44,HSPE1,LOC103348807,PGAP1
Belgian Hare	9	49350001	49700000	0.611		ANKRD30B,PSMG2,CEP76,SPIRE1,PTPN2	ANKRD30B,CHMP1B,PSMG2,CEP76,PRELID3A,AFG3L2,CIDEA,MPPE1,SPIRE1,TUBB6,IMPA2,GNAL,PTPN2	ANKRD30B,PSMG2,CEP76,LDLRAD4,CEP192,SEH1L,SPIRE1,PTPN2
Belgian Hare	4	3500001	3850000	0.609		DLGAP4,EPB41L1,AAR2	SCAND1,ROMO1,RBM12,SPAG4,DLGAP4,EPB41L1,CNBD2,RBM39,NFS1,LOC100355189,ERGIC3,AAR2,PHF20,CEP250,CPNE1	MYL9,RBL1,TLDC2,SOGA1,NDRG3,SLA2,LOC100342874,DLGAP4,EPB41L1,MROH8,DSN1,TGIF2,AAR2,SAMHD1
Belgian Hare	13	67550001	67900000	0.607		PTBP2	PTBP2	PTBP2,DPYD
Belgian Hare	9	37100001	37450000	0.607		MITF	MITF,LOC100344990	MITF,FRMD4B,LOC103349251
Belgian Hare	1	69300001	69650000	0.606		RASEF	LOC103348327,LOC103348331,ZNF484,RASEF,MFSD14B,IARS	LOC103348322,RASEF
Belgian Hare	1	34650001	35000000	0.605		RRAGA,LOC103347667,PLIN2,HAUS6,SAXO1,DENND4C	RRAGA,LOC103347667,PLIN2,HAUS6,SAXO1,LOC103347684,DENND4C,ADAMTSL1	LOC100338112,RPS6,RRAGA,LOC103347667,PLIN2,HAUS6,SLC24A2,LOC103347654,ACER2,SAXO1,DENND4C
Belgian Hare	11	48650001	49000000	0.604		null	null	null
Belgian Hare	12	75250001	75600000	0.604		RNGTT	PNRC1,SRSF12,GABRR1,GABRR2,RNGTT,PM20D2	SPACA1,CNR1,RNGTT
Belgian Hare	7	134050001	134400000	0.603		null	null	null
Belgian Hare	Un0043	1050001	1400000	0.598		APMAP,CST7,SYNDIG1,LOC108175502,ACSS1	APMAP,CST7,SYNDIG1,LOC108175502,ACSS1	LOC108175503,VSX1,GINS1,PYGB,ENTPD6,LOC103352537,APMAP,CST7,NINL,ABHD12,SYNDIG1,LOC108175502,ACSS1
Belgian Hare	1	69650001	70000000	0.597		LOC103348327,LOC103348331,MFSD14B	LOC103348327,LOC103348331,ZNF484,LOC103348335,NOL8,OMD,ASPN,IPPK,MFSD14B,IARS,ECM2,CENPP,OGN	LOC103348322,LOC103348327,LOC103348331,RASEF,MFSD14B
Belgian Hare	20	14700001	15050000	0.596		LOC108178639,TTC7B,RPS6KA5	CALM1,PSMC1,BSP1,LOC108178639,NRDE2,TTC7B,KCNK13,TDP1,EFCAB11,RPS6KA5	GPR68,LOC108178639,CATSPERB,PPP4R3A,CCDC88C,TTC7B,RPS6KA5
Belgian Hare	11	50400001	50750000	0.595		null	LOC100348075,LOC103349595	null
Belgian Hare	3	51450001	51800000	0.592		LOC103347959,C3H5orf58,LOC103347961,FOXI1,KCNMB1,LCP2,DOCK2	LOC103347959,C3H5orf58,LOC103347961,FOXI1,KCNMB1,GABRP,LCP2,KCNIP1,DOCK2,RANBP17	LOC103347959,C3H5orf58,LOC103347961,SPDL1,FAM196B,FOXI1,KCNMB1,LCP2,DOCK2
Belgian Hare	3	147350001	147700000	0.591		LOC100355441	LOC100355441,EFR3A,HHLA1,KCNQ3,OC90	LOC108176538,LOC100355188,LOC100355441
Belgian Hare	9	38150001	38500000	0.591		FOXP1	LOC103349252,FOXP1	LOC100344990,FOXP1
Belgian Hare	1	188300001	188650000	0.587		LOC100357628,LOC100358406,LOC100358666,LOC100358929,LOC100359191,LOC100337787,LOC100338038,LOC100338298,LOC100338296,LOC100338546,LOC100338549,LOC100339045,LOC103351890,LOC100338799,LOC100339048,LOC100340046,LOC100339293,LOC100340302,LOC100339290,LOC100339539,LOC100339795	LOC100357628,LOC100358406,LOC100358666,LOC100358929,LOC100359191,LOC100337787,LOC100338038,LOC100338298,LOC100338296,LOC100338546,LOC100338549,LOC100339045,LOC103351890,LOC100338799,LOC100339048,LOC100340046,LOC100339293,LOC100340302,LOC100339542,LOC100340556,LOC100340813,LOC103351898,LOC100341072,LOC100341328,LOC103351901,LOC100341588,LOC100341839,LOC100342102,LOC100342355,LOC100342861,LOC100343…	LOC100358408,LOC100351057,LOC100351310,LOC100351809,LOC100358668,LOC100353078,LOC100353584,LOC100354089,LOC100354336,LOC100354842,LOC100355348,LOC100355598,LOC100359193,LOC100355840,LOC100356088,LOC100356344,LOC100356605,LOC100337789,LOC100357370,LOC100338040,LOC100357628,LOC100358406,LOC100358666,LOC100358929,LOC100359191,LOC100337787,LOC100338038,LOC100338298,LOC100338296,LOC100338546,LOC100338…
Belgian Hare	17	80500001	80850000	0.585		LOC103351269,ATP10A,UBE3A	LOC103351275,LOC103351274,LOC103351269,LOC108178322,LOC103351271,LOC103351273,LOC103351279,ATP10A,UBE3A,LOC103351270,LOC103351277	LOC103351267,TRNAE-UUC,LOC100341713,LOC103351269,LOC103351266,ATP10A,UBE3A
Belgian Hare	7	133700001	134050000	0.585		null	null	null
Belgian Hare	1	154000001	154350000	0.579		PARVA,MICAL2	PARVA,LOC108177487,RASSF10,MICAL2,TEAD1	LOC108177485,PARVA,USP47,DKK3,MICAL2
Belgian Hare	7	141750001	142100000	0.578		NDUFB3,LOC103348916,CFLAR,CASP8,FAM126B,CASP10,ALS2CR12	NDUFB3,LOC103348916,CFLAR,CASP8,TRAK2,TMEM237,MPP4,ALS2,FAM126B,CASP10,ALS2CR12,STRADB,ALS2CR11,CDK15	LOC103348854,NDUFB3,LOC103348916,AOX1,AOX4,LOC108176874,BZW1,CLK1,PPIL3,NIF3L1,CFLAR,CASP8,AOX3,ORC2,FAM126B,CASP10,ALS2CR12,AOX2
Belgian Hare	8	68600001	68950000	0.574		PCDH9	PCDH9	PCDH9
Belgian Hare	13	45150001	45500000	0.573		WARS2,TBX15	WARS2,TBX15	LOC100347914,HMGCS2,LOC100346986,HAO2,PHGDH,ZNF697,WARS2,TBX15
Belgian Hare	9	37450001	37800000	0.572		LOC100344990	LOC100344990	MITF,FRMD4B,LOC100344990
Belgian Hare	17	82600001	82950000	0.571		LOC103351283,OTUD7A	LOC103351283,LOC108178326,LOC108178327,LOC103351284,MTMR10,FAN1,MCEE,OTUD7A,TRPM1,MPHOSPH10,APBA2	LOC103351283,CHRNA7,ADAM6A,OTUD7A
Belgian Hare	7	15400001	15750000	0.571		LOC100349232,LOC103345025,LOC100350901,ATP6V1F,TSPAN33,IRF5,KCP,CCDC136,TNPO3,FLNC	LOC100349232,LOC103345025,LOC100350901,ATP6V1F,TRNAP-AGG,HILPDA,PRRT4,TSPAN33,IRF5,KCP,CCDC136,OPN1SW,CALU,LOC100354425,LOC108176815,IMPDH1,RBM28,LEP,TNPO3,FAM71F1,SND1,FLNC	LOC100349232,LOC103345025,LOC100350901,ATP6V1F,SMKR1,STRIP2,SMO,TSPAN33,IRF5,KCP,CCDC136,NRF1,AHCYL2,TNPO3,FLNC
Belgian Hare	3	52150001	52500000	0.567		GABRP,RANBP17	TLX3,GABRP,NPM1,FGF18,RANBP17	LOC103347961,KCNMB1,GABRP,LCP2,KCNIP1,RANBP17
Burgundy Fawn	Un0002	2100001	2450000	0.85	TOP14	FGF13	F9,MCF2,FGF13	FGF13
Burgundy Fawn	Un0002	1050001	1400000	0.837	TOP14	null	FGF13	ZIC3,LOC103352055,LOC100359245
Burgundy Fawn	Un0002	1750001	2100000	0.824	TOP14	FGF13	FGF13	FGF13
Burgundy Fawn	Un0381	1	350000	0.82	TOP14	PTX4,CLCN7,TELO2,IFT140,TMEM204,HN1L,CRAMP1	PTX4,CLCN7,TELO2,IFT140,TMEM204,HN1L,CRAMP1	null
Burgundy Fawn	Un0002	2800001	3150000	0.816	TOP14	MCF2,ATP11C	LOC100343348,LOC100347090,LOC103352046,MCF2,ATP11C	F9,MCF2,FGF13,ATP11C
Burgundy Fawn	Un0002	4200001	4550000	0.814	TOP14	null	LDOC1	SOX3,LOC103352047,LOC100345375,CDR1
Burgundy Fawn	12	64750001	65100000	0.808	TOP14	null	null	HTR1B,MEI4
Burgundy Fawn	1	127050001	127400000	0.785	TOP14	LOC100357286,TRIM77,LOC100358060,NOX4	LOC100357286,TRIM77,LOC100358060,NOX4,TYR,TYR,GRM5	LOC100356259,LOC100356521,LOC100357031,LOC100357286,LOC103349747,CHORDC1,LOC100339446,LOC100356005,TRIM77,LOC100358060,NOX4
Burgundy Fawn	Un0002	2450001	2800000	0.782	TOP14	F9,FGF13	LOC100343348,F9,MCF2,FGF13,ATP11C	F9,FGF13
Burgundy Fawn	Un0002	3850001	4200000	0.769	TOP14	LOC103352047,LOC100345375,CDR1	LOC103352047,LOC100345375,LDOC1,CDR1	LOC103352046,SOX3,LOC103352047,LOC100345375,CDR1
Burgundy Fawn	13	115850001	116200000	0.729	TOP14	FAF1	LOC108177726,DMRTA2,LOC103350189,FAF1,ELAVL4	CDKN2C,TTC39A,C13H1orf185,RNF11,FAF1,EPS15
Burgundy Fawn	3	53900001	54250000	0.723	TOP14	NKX2-5,ERGIC1,RPL26L1,ATP6V0E1,BNIP1,LOC108176490,CREBRF	NKX2-5,LOC103347965,LOC108176492,BOD1,LOC103347969,ERGIC1,RPL26L1,ATP6V0E1,BNIP1,STC2,LOC103347967,LOC108176490,CREBRF,LOC103347964	DUSP1,NKX2-5,UBTD2,LOC108176488,LOC108176489,ERGIC1,RPL26L1,ATP6V0E1,BNIP1,NEURL1B,LOC108176490,CREBRF,SH3PXD2B
Burgundy Fawn	4	24850001	25200000	0.711	TOP14	LOC108176633,LOC108176693	LOC108176633,JAG1,LOC108176693,SLX4IP	LOC108176705,LOC108176706,LOC108176633,LOC108176693
Burgundy Fawn	9	2100001	2450000	0.7	TOP14	ULK4	CTNNB1,ULK4,LOC103349149	HHATL,LOC103349146,CCK,KLHL40,ZBTB47,LOC103349147,NKTR,LOC108177081,SS18L2,VIPR1,LYZL4,LOC103349148,SEC22C,TRAK1,ULK4
Burgundy Fawn	1	39900001	40250000	0.697		LOC108176491,NFIB	LOC108176491,LOC103347814,NFIB	TRNAH-GUG,LOC103347791,LOC108176491,NFIB
Burgundy Fawn	18	30100001	30450000	0.692		null	null	ZWINT
Burgundy Fawn	Un0603	1	350000	0.688		HAGH,FAHD1,MSRB1,RPL3L,MEIOB,HS3ST6	HAGH,FAHD1,MSRB1,RPL3L,MEIOB,HS3ST6	null
Burgundy Fawn	4	61250001	61600000	0.687		LOC103348336	LOC103348336,CCDC59,METTL25,TMTC2	LOC103348336,PPFIA2
Burgundy Fawn	11	56000001	56350000	0.684		LOC108177281,RAD1,LOC108177282,TTC23L,DNAJC21,RAI14,BRIX1,AGXT2	LOC108177281,RAD1,LOC108177282,TTC23L,DNAJC21,RAI14,BRIX1,AGXT2,PRLR	RXFP3,LOC100340154,LOC108177281,RAD1,LOC108177282,SLC45A2,C1QTNF3,TTC23L,DNAJC21,AMACR,RAI14,BRIX1,AGXT2,ADAMTS12
Burgundy Fawn	16	5950001	6300000	0.675		BAMBI,WAC	BAMBI,LOC103350879,LOC100357595,RAB18,LOC108178165,WAC	BAMBI,LOC103350884,LOC103350876,LOC100356058,LOC103350878,WAC
Burgundy Fawn	12	35700001	36050000	0.67		SLC25A27,LOC100345427,TDRD6,RCAN2	LOC103349771,SLC25A27,PLA2G7,ANKRD66,MEP1A,ADGRF1,LOC100345427,TDRD6,ADGRF5,RCAN2	LOC108177430,ENPP5,SLC25A27,CLIC5,ENPP4,LOC100345427,TDRD6,RCAN2
Burgundy Fawn	18	56000001	56350000	0.669		null	null	LOC103351421,LOC108178418
Burgundy Fawn	13	61250001	61600000	0.655		COL11A1	COL11A1,OLFM3	LOC103350106,LOC103350107,COL11A1
Burgundy Fawn	Un0002	3500001	3850000	0.653		SOX3	SOX3,LOC103352047,LOC100345375,CDR1	LOC100343348,LOC100347090,LOC103352046,SOX3,ATP11C
Burgundy Fawn	14	119700001	120050000	0.649		TFG,ABI3BP,ADGRG7,TMEM45A	TFG,LNP1,TOMM70,NIT2,LOC108178016,ABI3BP,ADGRG7,TMEM45A,TBC1D23,LOC100353038,CMSS1	TFG,IMPG2,ABI3BP,ADGRG7,TMEM45A
Burgundy Fawn	1	68950001	69300000	0.646		LOC103348322	LOC103348322,LOC103348327,RASEF	LOC103348322,LOC100355671
Burgundy Fawn	4	25200001	25550000	0.644		null	JAG1,SLX4IP,MKKS,SNAP25	LOC108176706,LOC108176633,LOC108176693
Burgundy Fawn	12	72800001	73150000	0.644		LOC100344662	LOC100344662,LOC108177446,LOC108177445	PNO1,LOC103349811,LOC100344662,NT5E,SYNCRIP,SNX14
Burgundy Fawn	18	6650001	7000000	0.642		LOC100343747,LOC100344000,LOC100344503,LOC100344756,LOC100345016,LOC100345265,LOC103351323,LOC103351322,ALOX5,MARCH8	LOC100343747,LOC100344000,LOC100344503,LOC100344756,LOC100345016,LOC100345265,LOC103351323,LOC103351322,ALOX5,MARCH8,GRID1,LOC108178467	LOC103351321,LOC108178464,LOC103351326,LOC100343747,LOC100344000,LOC100344503,LOC100344756,LOC100345016,LOC100345265,LOC103351323,LOC103351322,LOC103351320,LOC100343496,ALOX5,LOC103351327,ZFAND4,MARCH8
Burgundy Fawn	8	44100001	44450000	0.641		GJB2,GJB6,CRYL1	GJB2,GJB6,GJA3,ZMYM5,MPHOSPH8,CRYL1,ZMYM2,PSPC1	LOC108177014,GJB2,EEF1AKMT1,IL17D,GJB6,LATS2,XPO4,IFT88,CRYL1
Burgundy Fawn	1	21350001	21700000	0.639		null	null	NDUFB6,TOPORS,ACO1,DDX58
Burgundy Fawn	12	73150001	73500000	0.638		LOC108177446,LOC108177445	HTR1E,LOC108177446,LOC108177445,CGA,ZNF292	LOC103349811,LOC100344662,SYNCRIP,LOC108177446,LOC108177445,SNX14
Burgundy Fawn	1	120050001	120400000	0.636		JRKL,CCDC82	JRKL,CCDC82,MTMR2,MAML2	JRKL,CCDC82
Burgundy Fawn	8	78400001	78750000	0.635		KCTD12,ACOD1,CLN5,FBXL3	KCTD12,LOC103349085,ACOD1,CLN5,FBXL3,MYCBP2,LOC103349084	LOC100349495,KCTD12,ACOD1,CLN5,FBXL3
Burgundy Fawn	Un0004	4200001	4550000	0.634		LOC108178799,LOC108178798,STARD13	LOC108178799,LOC108178798,RFC3,LOC103352082,LOC108178805,STARD13	LOC108178799,LOC108178798,KL,STARD13
Burgundy Fawn	1	183750001	184100000	0.633		ALX4,EXT2	LOC108177715,ALX4,CD82,TP53I11,EXT2,TSPAN18	LOC103351345,LOC108177709,LOC103351346,ALKBH3,ACCS,ALX4,ACCSL,EXT2,HSD17B12
Burgundy Fawn	4	22400001	22750000	0.632		LOC100346508,NDUFAF5,ESF1,TASP1	LOC100346508,LOC103348251,LOC108176632,NDUFAF5,ESF1,LOC103348252,TASP1,ISM1,SPTLC3	LOC100346508,NDUFAF5,ESF1,SEL1L2,TASP1,MACROD2
Burgundy Fawn	12	94500001	94850000	0.631		QRSL1,AIM1,RTN4IP1	QRSL1,BEND3,AIM1,RTN4IP1,C12H6orf203,PDSS2	PRDM1,QRSL1,AIM1,RTN4IP1,ATG5
Burgundy Fawn	17	79100001	79450000	0.631		GABRA5,LOC100341294,GABRG3	GABRA5,LOC100341294,GABRG3,GABRB3	GABRA5,LOC100341294,GABRG3
Burgundy Fawn	3	100100001	100450000	0.63		RALYL	LOC100348219,C3H8orf59,E2F5,CA13,RALYL,LRRCC1	RALYL
Burgundy Fawn	3	52850001	53200000	0.628		FBXW11	STK10,UBTD2,LOC108176488,LOC108176489,FBXW11,EFCAB9,SH3PXD2B	TLX3,NPM1,FGF18,FBXW11,RANBP17
Burgundy Fawn	4	21000001	21350000	0.626		MACROD2	MACROD2	MACROD2
Burgundy Fawn	8	84350001	84700000	0.624		null	LOC108177027	LOC103349092
Burgundy Fawn	4	22750001	23100000	0.623		LOC103348251,LOC108176632,LOC103348252,TASP1,ISM1,SPTLC3	LOC103348251,LOC108176632,LOC103348252,TASP1,ISM1,SPTLC3	LOC100346508,LOC103348251,LOC108176632,NDUFAF5,ESF1,LOC103348252,SEL1L2,TASP1,ISM1,SPTLC3
Burgundy Fawn	8	79450001	79800000	0.622		SLAIN1,EDNRB	SLAIN1,EDNRB	LOC103349085,SLAIN1,EDNRB,MYCBP2,LOC103349084,SCEL
Burgundy Fawn	1	125300001	125650000	0.622		null	null	null
Burgundy Fawn	15	3850001	4200000	0.621		SH2D4A,CSGALNACT1	LOC108178070,LOC108178035,LOC108178056,LOC100340423,SH2D4A,LOC108178071,LPL,INTS10,CSGALNACT1	SH2D4A,PSD3,CSGALNACT1
Burgundy Fawn	18	29750001	30100000	0.621		null	null	ZWINT
Burgundy Fawn	4	21350001	21700000	0.619		MACROD2	FLRT3,MACROD2	MACROD2
Burgundy Fawn	1	30450001	30800000	0.615		null	null	ELAVL2
Burgundy Fawn	2	31150001	31500000	0.615		SHISA3,BEND4,ATP8A1	SHISA3,BEND4,ATP8A1,GRXCR1	SHISA3,PHOX2B,TMEM33,LIMCH1,SLC30A9,BEND4,ATP8A1
Burgundy Fawn	1	161700001	162050000	0.615		FANCF,SVIP,CCDC179,GAS2	FANCF,SVIP,CCDC179,GAS2	LOC100348124,FANCF,SVIP,CCDC179,ANO5,GAS2,SLC17A6
Burgundy Fawn	12	71750001	72100000	0.614		LOC103349810,TBX18	PNO1,LOC103349810,NT5E,TBX18,SNX14	LOC103349810,TBX18
Burgundy Fawn	7	85050001	85400000	0.609		null	null	null
Burgundy Fawn	13	117250001	117600000	0.608		AGBL4	BEND5,AGBL4	AGBL4
Burgundy Fawn	Un0169	1	350000	0.608		LOC108175925,LOC103345866,EHMT1,CACNA1B	LOC108175925,LOC103345866,LOC103345864,DPH7,MRPL41,NSMF,ENTPD8,LOC103345865,EHMT1,ARRDC1,ZMYND19,PNPLA7,CACNA1B	null
Burgundy Fawn	16	14350001	14700000	0.608		null	null	null
Burgundy Fawn	8	81900001	82250000	0.607		null	SPRY2	RBM26,NDFIP2
Burgundy Fawn	1	114100001	114450000	0.607		LOC100340551,LOC108177082,BIRC3,BIRC2,LOC108178563	LOC100340551,LOC108177082,BIRC3,LOC103349613,C1H11orf70,ANGPTL5,BIRC2,YAP1,CEP126,LOC108178563	MMP12,MMP10,MMP7,LOC100340551,LOC108177082,MMP13,MMP3,MMP1,LOC100339790,LOC100340040,MMP20,LOC108177072,BIRC3,BIRC2,LOC108178563
Burgundy Fawn	8	80850001	81200000	0.607		LOC108177025,LOC108177026	LOC108177025,LOC108177026,RBM26,NDFIP2	POU4F1,RNF219,LOC108177025,LOC108177026
Burgundy Fawn	3	51800001	52150000	0.607		GABRP,KCNIP1	TLX3,GABRP,NPM1,FGF18,KCNIP1,RANBP17	LOC103347959,C3H5orf58,LOC103347961,FOXI1,KCNMB1,GABRP,LCP2,KCNIP1,DOCK2
Burgundy Fawn	18	32550001	32900000	0.604		LOC103351388,MBL2	LOC103351388,DKK1,MBL2,PRKG1	LOC100356907,LOC103351388,MBL2
Burgundy Fawn	13	60900001	61250000	0.603		LOC103350107,COL11A1	LOC103350107,COL11A1	LOC100342719,LOC100343225,LOC100343481,LOC100343733,RNPC3,LOC103350106,LOC103350107,COL11A1
Burgundy Fawn	12	71400001	71750000	0.603		null	LOC103349810,TBX18	LOC100341357,MRAP2,CEP162
Burgundy Fawn	1	68600001	68950000	0.602		LOC100355671	LOC103348322,LOC100355671	LOC100354911,LOC103348430,LOC100355671,LOC100355171
Burgundy Fawn	1	119000001	119350000	0.601		null	null	null
Burgundy Fawn	3	89250001	89600000	0.6		STAU2,UBE2W	TCEB1,TMEM70,LY96,JPH1,STAU2,UBE2W	RPL7,TERF1,C3H8orf89,RDH10,SBSPON,STAU2,UBE2W
Burgundy Fawn	Un0359	1	350000	0.6		OGFOD2,ARL6IP4,ABCB9,LOC103346410,PITPNM2	OGFOD2,ARL6IP4,ABCB9,LOC103346410,PITPNM2	null
Burgundy Fawn	Un0532	1	350000	0.598		LOC103346680	LOC103346680	null
Burgundy Fawn	15	16100001	16450000	0.597		NR3C2	TMEM184C,NR3C2,ARHGAP10,PRMT9	LOC103350681,LOC103350682,NR3C2
Champagne d'Argent	13	115500001	115850000	0.798	TOP14	CDKN2C,C13H1orf185,RNF11,FAF1	CDKN2C,LOC108177726,DMRTA2,LOC103350189,C13H1orf185,RNF11,FAF1	CDKN2C,CALR,TTC39A,C13H1orf185,OSBPL9,LOC103350187,RNF11,FAF1,EPS15
Champagne d'Argent	1	151550001	151900000	0.758	TOP14	SWAP70,SBF2	LOC103350378,ADM,AMPD3,LYVE1,SWAP70,RNF141,MRVI1,SBF2	LOC103350364,LOC103350964,LOC108177452,TMEM41B,LOC100351127,ZNF143,IPO7,WEE1,SWAP70,SBF2
Champagne d'Argent	9	107450001	107800000	0.742	TOP14	DSEL,LOC100341614	DSEL,LOC100341614	DSEL,LOC100341614
Champagne d'Argent	13	140350001	140700000	0.733	TOP14	LOC103350335,LOC103350334,NMNAT1,LZIC,LOC108177746,PIK3CD,TMEM201,SLC25A33,LOC100356725	LOC103350335,LOC103350334,LOC108177747,SLC2A7,NMNAT1,LZIC,LOC108177746,PIK3CD,TMEM201,H6PD,GPR157,SLC2A5,CA6,LOC108177748,ENO1,SLC25A33,SPSB1,LOC100356725	DFFA,CORT,LOC103350335,LOC103350334,APITD1,PGD,LOC103350333,NMNAT1,LZIC,LOC108177746,PIK3CD,TMEM201,PEX14,KIF1B,UBE4B,SLC25A33,LOC100356725
Champagne d'Argent	1	151200001	151550000	0.733	TOP14	LOC103350364,LOC100351127,ZNF143,IPO7,WEE1,SWAP70	LOC103350364,LOC100351127,ZNF143,IPO7,WEE1,SWAP70,SBF2	ASCL3,LOC108177449,LOC103350336,LOC103350364,C1H11orf16,NRIP3,LOC100344797,DENND5A,LOC103350964,LOC108177452,TMEM41B,LOC100351127,ZNF143,TMEM9B,IPO7,WEE1,SWAP70
Champagne d'Argent	13	115150001	115500000	0.721	TOP14	CALR,TTC39A,LOC103350187,RNF11,EPS15	CDKN2C,CALR,TTC39A,C13H1orf185,LOC103350187,RNF11,FAF1,EPS15	BTF3L4,TXNDC12,KTI12,RAB3B,NRDC,CALR,TTC39A,OSBPL9,LOC103350187,RNF11,EPS15
Champagne d'Argent	18	63700001	64050000	0.705	TOP14	LOC103351432,CCDC172,LOC103351431,LOC100339265,GFRA1	LOC103351432,LOC103351433,CCDC172,LOC103351431,LOC100339265,LOC100339512,PNLIP,PNLIPRP1,LOC100339763,ENO4,GFRA1,C18H10orf82,HSPA12A,SHTN1	LOC103351432,CCDC172,LOC103351431,LOC100339265,GFRA1,ATRNL1
Champagne d'Argent	9	106400001	106750000	0.705	TOP14	CDH19	CDH19	CDH19,CDH7
Champagne d'Argent	13	115850001	116200000	0.704	TOP14	FAF1	LOC108177726,DMRTA2,LOC103350189,FAF1,ELAVL4	CDKN2C,TTC39A,C13H1orf185,RNF11,FAF1,EPS15
Champagne d'Argent	8	64750001	65100000	0.679	TOP14	null	null	null
Champagne d'Argent	9	107800001	108150000	0.679	TOP14	null	LOC108177192	DSEL,LOC100341614
Champagne d'Argent	13	123200001	123550000	0.675	TOP14	HYI,ELOVL1,C13H1orf210,TMEM125,SZT2,MED8,CDC20,MPL,LOC103350201,EBNA1BP2,LOC103350203,FAM183A,TIE1,CFAP57	HYI,ELOVL1,C13H1orf210,TMEM125,LOC100356375,LOC100351673,LOC100356635,LOC100352173,LOC100352423,LOC100352681,LOC100353438,SVBP,C13H1orf50,SZT2,MED8,CDC20,MPL,LOC103350201,EBNA1BP2,LOC103350203,FAM183A,LOC100353183,SLC2A1,ZNF691,ERMAP,LOC100354444,P3H1,YBX1,PPIH,TIE1,CFAP57,CLDN19	B4GALT2,ATP6V0B,ARTN,LOC108177732,HYI,ELOVL1,C13H1orf210,TMEM125,DPH2,IPO13,KDM4A,SZT2,MED8,CDC20,MPL,LOC103350201,EBNA1BP2,LOC103350203,FAM183A,ST3GAL3,PTPRF,TIE1,CFAP57
Champagne d'Argent	Un0642	1	350000	0.674	TOP14	null	null	null
Champagne d'Argent	3	74200001	74550000	0.671	TOP14	TOX	TOX	UBXN2B,LOC103348029,CYP7A1,NSMAF,SDCBP,TOX
Champagne d'Argent	Un0047	2100001	2450000	0.66		null	null	LOC108175516,FIGNL1,DDC,LOC103345125,LOC108175515,LOC100358736,IKZF1,GRB10
Champagne d'Argent	12	8750001	9100000	0.659		JARID2	LOC100340665,JARID2,DTNBP1,LOC103349690	LOC103349688,LOC108177400,JARID2
Champagne d'Argent	9	105000001	105350000	0.658		null	null	null
Champagne d'Argent	14	145950001	146300000	0.657		null	CHODL,TMPRSS15	LOC108178023,LOC103350595,BTG3,C14H21orf91,LOC103350596,CXADR
Champagne d'Argent	12	50750001	51100000	0.655		EYS	EYS	LOC103349787,PHF3,EYS,PTP4A1
Champagne d'Argent	Un0042	350001	700000	0.655		LOC103352515,LOC103352519,LOC103352516,CRLF2,PPP2R3B,LOC108175500,LOC100355902	LOC103352515,LOC103352519,LOC100356405,ARL4A,LOC108175498,LOC103352516,CRLF2,PPP2R3B,LOC108175500,LOC100356149,LOC100356924,LOC103352520,LOC100355902	null
Champagne d'Argent	9	104650001	105000000	0.651		null	null	SERPINB8
Champagne d'Argent	Un0617	1	350000	0.649		CDC42BPG,LOC103346779,LOC108176162,MEN1,SF1,PYGM,RASGRP2	CDC42BPG,LOC103346779,LOC108176162,MEN1,SF1,PYGM,RASGRP2	null
Champagne d'Argent	9	46200001	46550000	0.646		null	LOC100344992,LOC100341783,LOC100345243	null
Champagne d'Argent	12	74200001	74550000	0.645		CFAP206,AKIRIN2,SLC35A1,RARS2,ORC3	CFAP206,AKIRIN2,SPACA1,CNR1,SLC35A1,RARS2,ORC3	HTR1E,SMIM8,C12H6orf163,GJB7,CFAP206,AKIRIN2,CGA,ZNF292,SLC35A1,RARS2,ORC3
Champagne d'Argent	12	73850001	74200000	0.644		SMIM8,C12H6orf163,GJB7,CGA,ZNF292	SMIM8,C12H6orf163,GJB7,CFAP206,AKIRIN2,CGA,ZNF292,SLC35A1,RARS2,ORC3	HTR1E,SMIM8,C12H6orf163,LOC108177445,GJB7,CGA,ZNF292
Champagne d'Argent	14	146300001	146650000	0.644		CHODL,TMPRSS15	CHODL,TMPRSS15	C14H21orf91,LOC103350596,CHODL,TMPRSS15
Champagne d'Argent	2	60200001	60550000	0.643		DCTD,LOC103345552,WWC2	CLDN22,LOC108175401,CDKN2AIP,ING2,DCTD,LOC103345552,LOC103345555,RWDD4,TRAPPC11,WWC2	LOC108175782,DCTD,LOC103345552,WWC2,TENM3
Champagne d'Argent	9	106750001	107100000	0.642		CDH19	CDH19	CDH19
Champagne d'Argent	1	12250001	12600000	0.639		MURC,TMEFF1	MURC,MSANTD3,TEX10,INVS,ERP44,TMEFF1	LOC100340199,MURC,PLPPR1,TMEFF1
Champagne d'Argent	3	69300001	69650000	0.636		LOC100358241,LOC108175399,LOC103348022,LOC100354417	LOC100358241,LOC108175399,SOX17,LOC103348022,LOC100354417,LOC100355685	LOC100356693,LOC100358241,LOC108175399,TCEA1,LYPLA1,LOC103348022,LOC100354417,ATP6V1H,RGS20
Champagne d'Argent	9	104300001	104650000	0.628		null	null	LOC100339150,SERPINB12,SERPINB13,SERPINB7,SERPINB2,SERPINB10,SERPINB8,SERPINB11
Champagne d'Argent	7	29050001	29400000	0.625		TES,TFEC	TES,TFEC	LOC103348718,MET,CAV1,CAV2,TES,TFEC
Champagne d'Argent	1	150850001	151200000	0.623		LOC103350336,LOC100344797,DENND5A,LOC103350964,LOC108177452,TMEM41B,LOC100351127	LOC103350336,LOC103350364,LOC100344797,DENND5A,LOC103350964,LOC108177452,TMEM41B,LOC100351127,ZNF143,IPO7,WEE1,SWAP70,SBF2	ASCL3,LOC108177449,LOC103350336,TRIM66,RPL27A,AKIP1,C1H11orf16,NRIP3,LOC100344797,DENND5A,LOC103350964,LOC108177452,TMEM41B,LOC100351127,STK33,ST5,TMEM9B
Champagne d'Argent	13	113050001	113400000	0.622		DMRTB1,LOC103350179,GLIS1	MAGOH,C13H1orf123,LOC103350181,LOC103350182,DMRTB1,LOC103350179,CPT2,LOC100346895,PODN,ECHDC2,ZYG11A,LRP8,SCP2,GLIS1	LOC100344240,CDCP2,TMEM59,LDLRAD1,LRRC42,DIO1,YIPF1,DMRTB1,LOC103350179,SSBP3,MRPL37,TCEANC2,HSPB11,NDC1,GLIS1
Champagne d'Argent	13	109200001	109550000	0.622		DAB1	C8B,C8A,DAB1	GEMIN8,DAB1,LOC100339496
Champagne d'Argent	10	47600001	47950000	0.62		COBL	COBL	COBL
Champagne d'Argent	4	61250001	61600000	0.62		LOC103348336	LOC103348336,CCDC59,METTL25,TMTC2	LOC103348336,PPFIA2
Champagne d'Argent	3	69650001	70000000	0.617		SOX17,LOC100355685	SOX17,LOC100355685	LOC100356693,LOC100358241,LOC108175399,SOX17,TCEA1,LYPLA1,LOC103348022,LOC100354417,LOC100355685
Champagne d'Argent	1	104300001	104650000	0.617		PIH1D2,C1H11orf52,HSPB2,C1H11orf1,FDXACB1,C1H11orf57,DIXDC1,ALG9,PPP2R1B,DLAT,CRYAB,SIK2	PIH1D2,C1H11orf52,HSPB2,C1H11orf1,FDXACB1,LOC100357544,C1H11orf57,DIXDC1,ALG9,PPP2R1B,C1H11orf88,BTG4,POU2AF1,COLCA2,DLAT,CRYAB,SIK2,C1H11orf53,LAYN	PTS,TIMM8B,PIH1D2,C1H11orf52,HSPB2,C1H11orf1,FDXACB1,PLET1,BCO2,IL18,SDHD,C1H11orf57,DIXDC1,ALG9,PPP2R1B,BCO2,TEX12,DLAT,CRYAB,SIK2
Champagne d'Argent	19	40250001	40600000	0.616		TRNAC-GCA,C19H17orf98,RPL23,TRNAC-GCA,TRNAC-GCA,TRNAC-GCA,LOC103351625,LOC108178556,TRNAC-GCA,TRNAC-GCA,RPL19,CWC25,LASP1,PLXDC1,CACNB1,STAC2,PIP4K2B,FBXO47,FBXL20	TRNAC-GCA,C19H17orf98,RPL23,TRNAC-GCA,TRNAC-GCA,TRNAC-GCA,LOC103351625,LOC108178556,TRNAC-GCA,TRNAC-GCA,RPL19,LOC103351554,LOC108175378,LOC103351556,PPP1R1B,TCAP,PNMT,MIEN1,CWC25,LASP1,PLXDC1,CACNB1,STAC2,MED1,NEUROD2,PGAP3,ERBB2,GRB7,PIP4K2B,FBXO47,FBXL20,CDK12,IKZF3,STARD3	CISD3,PCGF2,TRNAN-GUU,TRNAC-GCA,C19H17orf98,RPL23,TRNAC-GCA,TRNAC-GCA,TRNAC-GCA,LOC103351625,LOC108178556,TRNAC-GCA,TRNAC-GCA,RPL19,GPR179,SOCS7,SRCIN1,MLLT6,PSMB3,CWC25,LASP1,PLXDC1,CACNB1,STAC2,NPEPPS,ARHGAP23,PIP4K2B,FBXO47,FBXL20,MRPL45
Champagne d'Argent	9	107100001	107450000	0.615		null	DSEL,LOC100341614	CDH19
Champagne d'Argent	1	78050001	78400000	0.614		GADD45G,SEMA4D	GADD45G,CKS2,S1PR3,SECISBP2,SEMA4D,SHC3	GADD45G,SEMA4D
Champagne d'Argent	Un0069	700001	1050000	0.611		TRAPPC5,MCEMP1,RETN,PCP2,PET100,CAMSAP3,LOC103345315,MCOLN1,ZNF358,LOC100351204,PEX11G,EVI5L,CD209,CLEC4G,STXBP2,XAB2,PNPLA6,ARHGEF18,FCER2	TRAPPC5,MCEMP1,RETN,PCP2,PET100,CAMSAP3,LOC103345315,MCOLN1,ZNF358,LOC100351204,PEX11G,LOC100352210,EVI5L,CD209,CLEC4G,STXBP2,XAB2,PNPLA6,ARHGEF18,FCER2,INSR	ZNF414,PRAM1,RAB11B,ANGPTL4,RPS28,NDUFA7,CD320,CCL25,LOC103345311,TIMM44,SNAPC2,TGFBR3L,TRAPPC5,MCEMP1,RETN,PCP2,PET100,CAMSAP3,LOC103345315,MCOLN1,ZNF358,LOC100351204,PEX11G,ADAMTS10,MYO1F,MARCH2,KANK3,CERS4,ELAVL1,MAP2K7,EVI5L,LRRC8E,CD209,CLEC4G,STXBP2,XAB2,PNPLA6,ARHGEF18,HNRNPM,FBN3,CTXN1,FCER2
Champagne d'Argent	13	117250001	117600000	0.608		AGBL4	BEND5,AGBL4	AGBL4
Champagne d'Argent	Un0088	700001	1050000	0.604		LRFN3,SDHAF1,SYNE4,ALKBH6,THAP8,OVOL3,POLR2I,CAPNS1,LOC100356756,LOC103345432,ZNF382,WDR62,TBCB,LOC108175738,LOC100357529,ZNF146,ZNF567,CLIP3,ZNF565,LOC100358304	LRFN3,SDHAF1,SYNE4,ALKBH6,THAP8,OVOL3,POLR2I,CAPNS1,LOC100356756,LOC103345432,ZNF382,LOC100358827,WDR62,TBCB,LOC108175738,LOC100357529,ZNF146,ZNF567,CLIP3,ZNF565,LOC100358304	FFAR1,FFAR3,FFAR2,SBSN,TMEM147,ATP4A,LOC103345427,LOC103345426,HAUS5,RBM42,ETV2,LOC100346670,UPK1A,IGFLR1,PSENEN,LIN37,HSPB6,LOC100354484,KIRREL2,HCST,TYROBP,LRFN3,SDHAF1,SYNE4,ALKBH6,THAP8,OVOL3,POLR2I,CAPNS1,LOC100356756,LOC103345432,ZNF382,MAG,CD22,GAPDHS,KRTDAP,DMKN,LOC108175741,ZBTB32,KMT2B,U2AF1L4,PROSER3,ARHGAP33,PRODH2,APLP1,NFKBID,WDR62,TBCB,LOC108175738,LOC100357529,ZNF146,ZNF567,NPHS1,…
Champagne d'Argent	20	16450001	16800000	0.603		LOC103351673,LOC103351671,TTC8,LOC103351674,EML5	LOC103351673,LOC103351671,TTC8,LOC103351674,ZC3H14,SPATA7,PTPN21,KCNK10,EML5	LOC103351673,LOC103351671,TTC8,LOC103351674,FOXN3,EML5
Champagne d'Argent	9	106050001	106400000	0.602		CDH7	CDH19,CDH7	CDH7
Champagne d'Argent	Un0023	1750001	2100000	0.602		null	LOC108178930,LOC100347015,SOX11	null
Champagne d'Argent	Un0059	1	350000	0.601		LOC100353129,LOC100352877,LOC100353382,LOC103345229,LOC108175628	LOC100353129,LOC100352877,LOC100353382,MAGEE2,LOC103345229,UPRT,LOC108175628,ZDHHC15,ABCB7	null
Champagne d'Argent	9	43050001	43400000	0.599		LOC100345936,ORYCUNV1R1530,ZNF717,ZKSCAN8,ZSCAN16	LOC100345936,ORYCUNV1R1530,ZNF717,ZKSCAN8,ZSCAN16	LOC100345936,ORYCUNV1R1530,ZNF717,ZKSCAN8,ZSCAN16
Champagne d'Argent	12	47250001	47600000	0.598		PRIM2	PRIM2	RAB23,BAG2,LOC100345428,BEND6,ZNF451,PRIM2
Champagne d'Argent	11	20650001	21000000	0.597		null	null	ST8SIA4
Champagne d'Argent	14	123900001	124250000	0.595		LOC100342978	LOC100342978,LOC103350628	LOC100342978,EPHA6
Champagne d'Argent	Un0513	1	350000	0.593		RBFA,PARD6G,LOC108176137,ADNP2	RBFA,PARD6G,LOC108176137,ADNP2	null
Champagne d'Argent	13	127050001	127400000	0.593		KIAA0754,MACF1	KIAA0754,GJA9,NDUFS5,AKIRIN1,RHBDL2,MYCBP,RRAGC,MACF1	MYCL,LOC100339911,NT5C1A,HEYL,LOC103350214,LOC100341106,KIAA0754,MFSD2A,TRIT1,LOC103350213,PPIE,HPCAL4,PABPC4,LOC100341360,MACF1
Champagne d'Argent	12	74900001	75250000	0.591		SPACA1,CNR1	SPACA1,CNR1,RNGTT	AKIRIN2,SPACA1,CNR1,ORC3
Champagne d'Argent	Un0329	1	350000	0.59		LOC103346341,CTDP1,NFATC1	LOC103346341,CTDP1,NFATC1	null
Champagne d'Argent	7	121450001	121800000	0.588		LOC100357733,NEUROD1,ITGA4,CERKL	LOC100357733,NEUROD1,SSFA2,ITGA4,PPP1R1C,PDE1A,CERKL	LOC108176869,LOC100357733,NEUROD1,ITGA4,CERKL
Champagne d'Argent	8	64400001	64750000	0.587		null	null	null
Champagne d'Argent	4	11900001	12250000	0.586		LOC103348225,LOC103348227,C4H20orf196,GPCPD1	LOC103348225,TRMT6,LOC103348227,C4H20orf196,CHGB,MCM8,LRRN4,FERMT1,GPCPD1,CRLS1	PCNA,LOC103348225,RASSF2,TMEM230,CDS2,PROKR2,LOC103348227,C4H20orf196,PRND,GPCPD1,SLC23A2
Champagne d'Argent	7	28700001	29050000	0.585		CAV1,CAV2	CAV1,CAV2,TES,TFEC	LOC103348718,CAPZA2,MET,CAV1,CAV2
Champagne d'Argent	12	47600001	47950000	0.584		PRIM2	LOC103349784,PRIM2,KHDRBS2	RAB23,BAG2,ZNF451,PRIM2
Champagne d'Argent	14	109550001	109900000	0.583		null	DPPA2,DPPA4,LOC108178006,MORC1	LOC108177923
Champagne d'Argent	3	50750001	51100000	0.579		SPDL1,DOCK2	LOC103347959,SPDL1,FAM196B,FOXI1,DOCK2	LOC103347957,SPDL1,DOCK2,SLIT3
Champagne d'Argent	14	122150001	122500000	0.578		GPR15,LOC100355809,LOC100339919,LOC100356056,LOC100340170,LOC100356311,LOC100356573,LOC100340422,LOC100356822,LOC100340680,LOC100357081,LOC100340935,CLDND1	GPR15,LOC100355809,LOC100339919,LOC100356056,LOC100340170,LOC100356311,LOC100356573,LOC100340422,LOC100356822,LOC100340680,LOC100357081,LOC100340935,LOC103350611,TRNAK-CUU,CLDND1,MINA,LOC103350570,GABRR3,ARL6,CRYBG3,EPHA6	GPR15,LOC100355809,LOC100339919,LOC100356056,LOC100340170,LOC100356311,LOC100356573,LOC100340422,LOC100356822,LOC100340680,LOC100357081,LOC100340935,ST3GAL6,LOC103350566,CPOX,CLDND1,DCBLD2
Champagne d'Argent	14	124250001	124600000	0.578		LOC103350628	LOC103350628	LOC100342978,LOC103350628,EPHA6
Champagne d'Argent	14	123550001	123900000	0.578		EPHA6	LOC100342978,LOC103350628,EPHA6	EPHA6
Champagne d'Argent	14	145600001	145950000	0.576		C14H21orf91,LOC103350596	C14H21orf91,LOC103350596,CHODL,TMPRSS15	LOC108178023,LOC103350595,BTG3,C14H21orf91,LOC103350596,CXADR
Champagne d'Argent	1	77700001	78050000	0.575		null	GADD45G,CKS2,SECISBP2,SEMA4D	SYK,DIRAS2
Champagne d'Argent	12	24500001	24850000	0.575		LOC108177419,RPS10,LOC103349736,SPDEF,NUDT3,PACSIN1,C12H6orf106	LOC108177419,RPS10,LOC103349736,TAF11,SPDEF,LOC108177420,SNRPC,UHRF1BP1,TCP11,LOC103349738,SCUBE3,NUDT3,PACSIN1,C12H6orf106,ANKS1A	LOC108177418,HMGA1,LOC100349922,LOC108177419,RPS10,LOC103349736,LOC100355204,IP6K3,LEMD2,MLN,GRM4,SPDEF,LOC100008939,NUDT3,PACSIN1,C12H6orf106
Checkered Giant	9	49350001	49700000	0.699	TOP14	ANKRD30B,PSMG2,CEP76,SPIRE1,PTPN2	ANKRD30B,CHMP1B,PSMG2,CEP76,PRELID3A,AFG3L2,CIDEA,MPPE1,SPIRE1,TUBB6,IMPA2,GNAL,PTPN2	ANKRD30B,PSMG2,CEP76,LDLRAD4,CEP192,SEH1L,SPIRE1,PTPN2
Checkered Giant	12	45850001	46200000	0.653	TOP14	LOC108177437,COL21A1	LOC103349780,LOC103349783,LOC108177437,COL21A1,LOC100345428	LOC108177437,HMGCLL1,BMP5,COL21A1
Checkered Giant	14	64750001	65100000	0.651	TOP14	SAMD7,GPR160,SEC62,PHC3	LOC108177974,SAMD7,GPR160,CLDN11,SEC62,PRKCI,SKIL,SLC7A14,PHC3	ACTRT3,TRNAV-AAC,MYNN,LRRC34,LRRIQ4,SAMD7,GPR160,MECOM,SEC62,PHC3
Checkered Giant	2	40250001	40600000	0.649	TOP14	KIF13B,HMBOX1	EXTL3,LOC108175658,KIF13B,HMBOX1,INTS9,FZD3	LOC103345284,KIF13B,HMBOX1,MSRA
Checkered Giant	2	39900001	40250000	0.633	TOP14	LOC103345284,KIF13B,MSRA	LOC103345284,KIF13B,HMBOX1,INTS9,MSRA	LOC100338042,LOC103345279,PRSS55,LOC103345284,KIF13B,MSRA
Checkered Giant	17	78750001	79100000	0.617	TOP14	GABRG3	GABRA5,LOC100341294,GABRG3,GABRB3	OCA2,GABRG3
Checkered Giant	9	64050001	64400000	0.586	TOP14	LOC103349305,CABLES1,RBBP8	LOC103349305,LOC103349308,LOC103349307,CABLES1,RIOK3,C9H18orf8,ANKRD29,RBBP8,TMEM241,NPC1,LAMA3	LOC103349305,CABLES1,RBBP8
Checkered Giant	9	77000001	77350000	0.583	TOP14	C9H18orf21,RPRD1A,SLC39A6,GALNT1	C9H18orf21,RPRD1A,SLC39A6,ELP2,GALNT1,MOCOS,FHOD3	C9H18orf21,ZSCAN30,ZNF397,LOC100352411,LOC103349324,RPRD1A,SLC39A6,MAPRE2,ZNF24,INO80C,GALNT1
Checkered Giant	5	37800001	38150000	0.578	TOP14	HSBP1,LOC108176750,MLYCD,OSGIN1,CDH13	HSBP1,LOC108176750,MLYCD,OSGIN1,CDH13	LOC108176749,HSBP1,LOC108176750,MLYCD,OSGIN1,CDH13
Checkered Giant	17	33600001	33950000	0.561	TOP14	LOC108178270,RASGRP1,LOC108178271,FAM98B,SPRED1	LOC108178270,LOC103351224,RASGRP1,LOC108178271,TMCO5A,FAM98B,SPRED1	LOC108178270,RASGRP1,LOC108178271,FAM98B,SPRED1
Checkered Giant	7	122150001	122500000	0.551	TOP14	PPP1R1C,PDE1A	DNAJC10,PPP1R1C,PDE1A,FRZB	NEUROD1,SSFA2,PPP1R1C,PDE1A,CERKL
Checkered Giant	Un0030	2100001	2450000	0.54	TOP14	null	AGTPBP1	NTRK2
Checkered Giant	Un0009	4900001	5250000	0.535	TOP14	LOC103352177,LOC108178842,LOC108175427,LOC103352178,LOC103352179,LOC103352180,LOC103352186,LOC103352182	LOC103352177,LOC108178842,LOC108175427,LOC103352178,LOC103352179,LOC103352180,LOC108175459,LOC103352187,LOC103352186,LOC100342241,LOC103352182	LOC103352177,LOC108178842,LOC108175427,LOC103352178,LOC103352179,LOC103352180,LOC103352186,LOC103352182
Checkered Giant	Un0016	3500001	3850000	0.529	TOP14	null	null	null
Checkered Giant	17	19950001	20300000	0.527		ARPP19,MYO5A,MYO5C,FAM214A	LOC108178256,ARPP19,GNB5,BCL2L10,MAPK6,LOC103351108,TMOD2,MYO5A,MYO5C,LEO1,TMOD3,FAM214A	LOC108178254,LOC103351105,ARPP19,ONECUT1,MYO5A,MYO5C,FAM214A
Checkered Giant	1	4900001	5250000	0.527		null	KLF4	null
Checkered Giant	7	18550001	18900000	0.525		null	null	null
Checkered Giant	14	61250001	61600000	0.521		null	ZBBX	null
Checkered Giant	Un0030	2450001	2800000	0.52		AGTPBP1	AGTPBP1	NTRK2,AGTPBP1
Checkered Giant	1	79100001	79450000	0.518		LOC103348645,CDK20,SPIN1,LOC100354751	LOC103348645,CDK20,LOC100356002,LOC108178123,LOC108176781,SPIN1,LOC100354751,LOC100355511,LOC100355755	S1PR3,NXNL2,LOC103348645,CDK20,SPIN1,LOC100354751,SHC3
Checkered Giant	9	64400001	64750000	0.517		LOC103349308,LOC103349307,CABLES1,RIOK3,C9H18orf8,TMEM241,NPC1	LOC103349308,LOC103349307,CABLES1,RIOK3,C9H18orf8,ANKRD29,TMEM241,NPC1,TTC39C,LAMA3	LOC103349305,LOC103349308,LOC103349307,CABLES1,RIOK3,C9H18orf8,RBBP8,TMEM241,NPC1
Checkered Giant	Un0366	1	350000	0.515		NECAB2,TAF1C,HSDL1,MBTPS1,SLC38A8,DNAAF1,ADAD2,KCNG4	NECAB2,TAF1C,HSDL1,MBTPS1,SLC38A8,DNAAF1,ADAD2,KCNG4	null
Checkered Giant	1	78750001	79100000	0.515		S1PR3,NXNL2,SPIN1,SHC3	S1PR3,NXNL2,LOC103348645,CDK20,SPIN1,LOC100354751,LOC100355511,LOC100355755,SHC3	CKS2,S1PR3,NXNL2,SECISBP2,SPIN1,SEMA4D,SHC3
Checkered Giant	18	35350001	35700000	0.512		LOC103351363,LOC108178487,MINPP1,PAPSS2,ATAD1	LOC103351363,LOC108178487,KLLN,MINPP1,PAPSS2,LOC103351364,PTEN,RNLS,ATAD1	LOC103351363,LOC108178487,MINPP1,PAPSS2,LOC100357673,SGMS1,ATAD1
Checkered Giant	7	150850001	151200000	0.511		ACADL,MYL1,LOC108176884,KANSL1L	ACADL,MYL1,LANCL1,LOC108176884,CPS1,KANSL1L	LOC103348869,RPE,ACADL,MYL1,MAP2,LOC108176883,UNC80,LOC108176884,KANSL1L
Checkered Giant	1	79450001	79800000	0.508		LOC100356002,LOC108178123,LOC108176781,LOC100354751,LOC100355511,LOC100355755	LOC100356002,LOC108178123,LOC108176781,LOC100354751,LOC100355511,LOC100355755	NXNL2,LOC103348645,CDK20,LOC100356002,LOC108178123,LOC108176781,SPIN1,LOC100354751,LOC100355511,LOC100355755
Checkered Giant	14	60900001	61250000	0.507		null	null	BCHE
Checkered Giant	7	33250001	33600000	0.499		CACNA2D1	HGF,CACNA2D1	LOC103348678,LOC103348680,CACNA2D1
Checkered Giant	4	40600001	40950000	0.497		FAM19A2	USP15,MON2,FAM19A2	ATP5B,NACA,RBMS2,PTGES3,BAZ2A,FAM19A2
Checkered Giant	14	65100001	65450000	0.492		LOC108177974,CLDN11,PRKCI,SKIL,SLC7A14,PHC3	LOC108177974,LOC100354547,RPL22L1,LOC108177975,CLDN11,EIF5A2,SLC2A2,PRKCI,SKIL,SLC7A14,PHC3	ACTRT3,TRNAV-AAC,LOC108177974,MYNN,LRRC34,LRRIQ4,SAMD7,GPR160,CLDN11,SEC62,PRKCI,SKIL,SLC7A14,PHC3
Checkered Giant	4	23800001	24150000	0.49		null	BTBD3	null
Checkered Giant	1	124600001	124950000	0.49		FAT3	FAT3	FAT3
Checkered Giant	9	49700001	50050000	0.489		PRELID3A,AFG3L2,CIDEA,MPPE1,TUBB6,IMPA2,GNAL	CHMP1B,PRELID3A,AFG3L2,CIDEA,MPPE1,TUBB6,IMPA2,GNAL,LOC108177122	ANKRD30B,PSMG2,CEP76,PRELID3A,AFG3L2,CIDEA,MPPE1,SPIRE1,TUBB6,IMPA2,GNAL,PTPN2
Checkered Giant	10	17150001	17500000	0.487		BBS9	LOC100340403,BBS9,BMPER	LOC103349442,KBTBD2,FKBP9,NT5C3A,RP9,AVL9,BBS9
Checkered Giant	1	124950001	125300000	0.486		null	null	FAT3
Checkered Giant	9	63700001	64050000	0.486		null	LOC103349305,CABLES1,RBBP8,TMEM241	TRNAK-CUU,LOC108177135,GATA6,MIB1
Checkered Giant	13	3500001	3850000	0.484		PAPPA2	PAPPA2,BRINP2,ASTN1	LOC108177627,PAPPA2,RFWD2
Checkered Giant	16	52850001	53200000	0.484		LOC100353551,LOC103350967,LOC100354806,BPNT1,SLC30A10,RAB3GAP2,IARS2,EPRS	LOC100353551,LOC103350967,LOC100354806,BPNT1,SLC30A10,RAB3GAP2,IARS2,EPRS	LOC100353293,LOC100353551,LOC103350967,LOC100354806,C16H1orf115,LOC103350966,BPNT1,SLC30A10,RAB3GAP2,IARS2,EPRS,MARK1
Checkered Giant	9	41650001	42000000	0.483		CNTN3	CNTN3	CNTN3
Checkered Giant	Un0694	1	350000	0.482		null	null	null
Checkered Giant	4	67550001	67900000	0.481		null	DUSP6,LOC103348378,LOC103348341	C4H12orf50,C4H12orf29,KITLG,TMTC3,CEP290
Checkered Giant	1	124250001	124600000	0.48		FAT3	FAT3	MTNR1B,FAT3,SLC36A4
Checkered Giant	18	35000001	35350000	0.479		SGMS1	LOC103351363,LOC108178487,KLLN,MINPP1,PAPSS2,SGMS1,PTEN,ATAD1	A1CF,LOC100357673,SGMS1,PRKG1
Checkered Giant	4	38500001	38850000	0.478		LOC100342029,LOC100342280,LOC100354855,LOC100355116,LOC100355613,LOC100342784,LOC100356280,LOC100356543,LOC100356791,LOC100343711,LOC103344970,LOC100343296,LOC100343962,TESPA1,NEUROD4,LOC100343041	LOC100342029,LOC100342280,LOC100354855,LOC100355116,LOC100355613,LOC100342784,LOC100356280,LOC100356543,LOC100356791,LOC100343711,LOC103344970,LOC100343296,LOC100343962,LOC100357053,LOC100357568,LOC100357823,LOC100358083,LOC100358341,LOC100344217,LOC100344466,LOC100358862,LOC100344719,LOC100359120,LOC100337716,LOC100337970,LOC100338225,LOC100338478,LOC100338976,LOC100339470,LOC100345228,LOC100340…	NFE2,GPR84,PPP1R1A,LACRT,LOC103348285,LOC103348287,LOC108176707,LOC100342029,LOC100342280,LOC100354855,LOC100355116,LOC100355613,LOC100342784,LOC100356280,LOC100356543,LOC100356791,LOC100343711,LOC103344970,LOC100343296,LOC100343962,HNRNPA1,COPZ1,ZNF385A,ITGA5,GTSF1,PDE1B,LOC108176650,TESPA1,NEUROD4,LOC100343041,CBX5,NCKAP1L,LOC103348286
Checkered Giant	2	39550001	39900000	0.477		MSRA	LOC103345284,KIF13B,MSRA	RP1L1,LOC100338042,SOX7,LOC103345279,PINX1,C2H8orf74,PRSS55,XKR6,MSRA
Checkered Giant	18	36400001	36750000	0.474		LIPF,LIPJ,LOC108178488,LIPK,LIPN,LIPM,ANKRD22,RNLS	LIPF,CH25H,IFIT2,IFIT3,LIPJ,LOC108178488,LIPK,LIPN,LIPM,ANKRD22,ACTA2,FAS,LIPA,RNLS,STAMBPL1	LIPF,LOC103351364,LIPJ,LOC108178488,LIPK,LIPN,LIPM,ANKRD22,RNLS
Checkered Giant	17	5250001	5600000	0.474		AAGAB,SMAD3,IQCH	LOC108178243,LOC100346816,SNAPC5,AAGAB,SMAD6,LCTL,ZWILCH,MAP2K1,TIPIN,SMAD3,RPL4,DIS3L,IQCH,MEGF11	C17H15orf61,AAGAB,MAP2K5,SMAD3,IQCH
Checkered Giant	7	34300001	34650000	0.468		LOC100348313	LOC100348313,SEMA3C	HGF,LOC100348313,CACNA2D1
Checkered Giant	4	44800001	45150000	0.466		LLPH,LOC108176660,TMBIM4,HMGA2,HMGA2,LOC108176661,IRAK3	LLPH,LOC108176660,TMBIM4,HMGA2,HMGA2,LOC108176661,HELB,GRIP1,IRAK3	LLPH,LOC103348318,LOC108176660,TMBIM4,MSRB3,HMGA2,HMGA2,LOC108176661,IRAK3
Checkered Giant	7	33600001	33950000	0.465		CACNA2D1	HGF,LOC100348313,CACNA2D1	LOC103348680,CACNA2D1
Checkered Giant	14	98700001	99050000	0.464		NR1I2,MAATS1,GSK3B	LOC100352275,NR1I2,MAATS1,POPDC2,PLA1A,ADPRH,TIMMDC1,POGLUT1,ARHGAP31,B4GALT4,GSK3B,CD80,TMEM39A	NDUFB4,HGD,LOC103350543,LOC103350544,LRRC58,NR1I2,MAATS1,FSTL1,GSK3B,GPR156
Checkered Giant	1	144200001	144550000	0.462		LOC100342424,LOC103350078,IL18BP,LOC100343444,ART5,LOC100341915,ANAPC15,LRRC51,LAMTOR1,NUMA1,LOC100009370,ART1,LOC100342857,RNF121	LOC100342424,LOC103350078,IL18BP,LOC100343444,ART5,LOC100341915,LOC100343114,LOC100344128,RHOG,ANAPC15,LRRC51,LAMTOR1,NUMA1,LOC100009370,ART1,LOC100342857,LOC100344381,PGAP2,RRM1,RNF121,STIM1,NUP98	PHOX2A,LOC100342424,LOC103350078,IL18BP,LOC100343444,ART5,LOC100341915,ARAP1,FOLR2,ANAPC15,LRRC51,LAMTOR1,NUMA1,LOC100009370,ART1,LOC100342857,PDE2A,CLPB,INPPL1,RNF121
Checkered Giant	1	78050001	78400000	0.462		GADD45G,SEMA4D	GADD45G,CKS2,S1PR3,SECISBP2,SEMA4D,SHC3	GADD45G,SEMA4D
Checkered Giant	3	128450001	128800000	0.46		CSMD3	LOC108176581,CSMD3,LOC108176530	CSMD3
Checkered Giant	7	122500001	122850000	0.458		DNAJC10,PDE1A	DNAJC10,DUSP19,NUP35,PDE1A,FRZB,NCKAP1	SSFA2,DNAJC10,PPP1R1C,PDE1A
Checkered Giant	7	32900001	33250000	0.457		LOC103348680	LOC103348680,CACNA2D1	LOC103348678,BMT2,TMEM168,LOC103348680
Checkered Giant	14	64400001	64750000	0.457		ACTRT3,TRNAV-AAC,MYNN,LRRC34,LRRIQ4	ACTRT3,TRNAV-AAC,LOC108177974,MYNN,LRRC34,LRRIQ4,SAMD7,GPR160,SEC62,PRKCI,PHC3	ACTRT3,TRNAV-AAC,MYNN,LRRC34,LRRIQ4,MECOM
Checkered Giant	Un0009	3500001	3850000	0.449		LOC108178840,KLF6	LOC108178840,LOC108178841,KLF6	LOC108178843,TRNAA-UGC,LOC108178840,KLF6
Checkered Giant	15	46900001	47250000	0.447		MANBA,NFKB1	LOC103350741,MANBA,SLC39A8,BANK1,NFKB1	LOC100346219,CENPE,SLC9B2,CISD2,LOC108178101,UBE2D3,BDH2,SLC9B1,MANBA,NFKB1
Checkered Giant	Un0065	700001	1050000	0.446		ORYCUNV1R1652,ORYCUNV1R1506,ORYCUNV1R1653,ORYCUNV1R1643,LOC100350207,ORYCUNV1R1639,ORYCUNV1R1575,LOC100351453,LOC108175679,LOC108175682,ORYCUNV1R1556,LOC100351959,ZNF134,LOC108175678,LOC108175681	ORYCUNV1R1652,ORYCUNV1R1506,ORYCUNV1R1653,ORYCUNV1R1643,LOC100350207,ORYCUNV1R1639,ORYCUNV1R1575,LOC100351453,LOC108175679,LOC108175682,ORYCUNV1R1556,LOC100351959,LOC108175676,RPS5,RNF225,ZNF584,ZNF132,ZNF446,ZBTB45,CHMP2A,UBE2M,MZF1,ZNF134,LOC108175678,LOC108175681,LOC100352209,LOC103345283,LOC100352717,LOC100352972,ZSCAN18,ZNF329,ZNF274,A1BG,ZNF324,SLC27A5,TRIM28,ZNF135,LOC100353729	ZIM3,LOC100343354,AURKC,LOC100338781,ZNF304,LOC108175677,LOC100344869,ORYCUNV1R1612,ORYCUNV1R1649,ZNF416,ZIK1,ORYCUNV1R1608,ORYCUNV1R1581,ORYCUNV1R1519,ORYCUNV1R1652,ORYCUNV1R1506,ORYCUNV1R1653,ORYCUNV1R1643,LOC100350207,ORYCUNV1R1639,ORYCUNV1R1575,LOC100351453,LOC108175679,LOC108175682,ORYCUNV1R1556,LOC100351959,ZNF543,ZNF773,LOC100345124,LOC100345635,LOC100345893,LOC100346154,ZNF134,LOC10817567…
Checkered Giant	9	55650001	56000000	0.445		L3MBTL4	LOC108177129,TMEM200C,L3MBTL4,EPB41L3	L3MBTL4
Checkered Giant	7	44450001	44800000	0.444		LAMB1,DLD,NRCAM	LOC103348702,THAP5,LAMB1,DNAJB9,DLD,NRCAM,PNPLA8	DUS4L,BCAP29,LOC108176824,CBLL1,LAMB1,SLC26A4,SLC26A3,DLD,NRCAM,COG5
Checkered Giant	9	48650001	49000000	0.444		LDLRAD4	ANKRD30B,PSMG2,CEP76,LDLRAD4,CEP192,SEH1L,SPIRE1,PTPN2	LOC108177182,MC2R,MC5R,RNMT,FAM210A,LDLRAD4
Checkered Giant	7	33950001	34300000	0.443		HGF,LOC100348313	HGF,LOC100348313	HGF,LOC100348313,CACNA2D1
Checkered Giant	7	151900001	152250000	0.443		null	ERBB4	CPS1
Checkered Giant	9	46900001	47250000	0.442		LOC100341783,LOC100345243	LOC100341783,LOC103349277,LOC100346281,LOC103349279,LOC100345762,LOC103349278,LOC103349282,LOC103349283,LOC100345243	LOC100344992,LOC100341783,LOC100345243
Checkered Giant	Un0594	1	350000	0.441		FADD,LOC103346754	FADD,LOC103346754	null
Checkered Giant	10	16800001	17150000	0.44		FKBP9,NT5C3A,RP9,BBS9	LOC100340403,FKBP9,NT5C3A,RP9,BBS9	LSM5,LOC103349442,KBTBD2,FKBP9,NT5C3A,RP9,PDE1C,AVL9,BBS9
Checkered Giant	7	172900001	173250000	0.437		B3GNT7,NMUR1,C7H2orf57,NCL,LOC108176898,LOC103348904,PTMA,COPS7B,PDE6D	B3GNT7,NMUR1,C7H2orf57,NPPC,NCL,LOC108176898,LOC103348904,PTMA,COPS7B,PDE6D,LOC100344728	GPR55,C7H2orf72,B3GNT7,NMUR1,C7H2orf57,ITM2C,SPATA3,HTR2B,NCL,LOC108176898,LOC103348904,PTMA,COPS7B,CAB39,PSMD1,ARMC9,PDE6D
Checkered Giant	1	78400001	78750000	0.435		CKS2,SECISBP2,SEMA4D,SHC3	CKS2,S1PR3,NXNL2,SECISBP2,SPIN1,SEMA4D,SHC3	GADD45G,CKS2,SECISBP2,SEMA4D,SHC3
Coloured Dwarf	13	37100001	37450000	0.693	TOP14	RUSC1,HCN3,CLK2,MSTO1,DAP3,FDPS,PKLR,SCAMP3,LOC100350760,ASH1L	RUSC1,HCN3,CLK2,FAM189B,GBA,THBS3,MUC1,TRIM46,DPM3,SLC50A1,EFNA1,LOC108177664,EFNA3,ADAM15,LENEP,CKS1B,MSTO1,DAP3,FDPS,PKLR,SCAMP3,KRTCAP2,EFNA4,DCST2,ZBTB7B,FLAD1,SHC1,PBXIP1,PMVK,LOC100350760,ASH1L,MTX1,DCST1,KCNN3	PAQR6,BGLAP,MEX3A,RAB25,LAMTOR2,SSR2,RXFP4,LOC103350043,LOC108177663,RUSC1,HCN3,CLK2,SMG5,PMF1,SLC25A44,LMNA,UBQLN4,ARHGEF2,KIAA0907,RIT1,SYT11,LOC108177661,MSTO1,DAP3,FDPS,PKLR,SCAMP3,LOC100350760,ASH1L,SEMA4A
Coloured Dwarf	Un0030	1	350000	0.653	TOP14	LOC100353727,LOC100353475,LOC100353975,LOC108178954,FRMD3,LOC100353215	LOC100353727,LOC103352408,IDNK,LOC100353475,LOC100353975,LOC108178954,UBQLN1,GKAP1,FRMD3,LOC100353215	null
Coloured Dwarf	14	127050001	127400000	0.635	TOP14	null	EPHA3	NSUN3,STX19,ARL13B,PROS1
Coloured Dwarf	13	36750001	37100000	0.602	TOP14	MEX3A,RAB25,LAMTOR2,SSR2,RXFP4,LOC103350043,LOC108177663,UBQLN4,ARHGEF2,KIAA0907,RIT1,SYT11,LOC108177661,LOC100350760	MEX3A,RAB25,LAMTOR2,SSR2,RXFP4,LOC103350043,LOC108177663,RUSC1,HCN3,CLK2,FAM189B,GBA,THBS3,MUC1,TRIM46,DPM3,SLC50A1,EFNA1,LOC108177664,EFNA3,UBQLN4,ARHGEF2,KIAA0907,RIT1,SYT11,LOC108177661,MSTO1,DAP3,FDPS,PKLR,SCAMP3,KRTCAP2,EFNA4,LOC100350760,ASH1L,MTX1	LOC108177602,NES,GPATCH4,NAXE,LOC103350040,LOC108177660,LOC103350041,GLMP,PAQR6,BGLAP,MEX3A,RAB25,LAMTOR2,SSR2,RXFP4,LOC103350043,LOC108177663,BCAN,TTC24,IQGAP3,RHBG,LOC103350042,TSACC,TMEM79,SMG5,PMF1,SLC25A44,LMNA,UBQLN4,ARHGEF2,KIAA0907,RIT1,SYT11,LOC108177661,HAPLN2,MEF2D,CCT3,LOC100350760,SEMA4A
Coloured Dwarf	3	100100001	100450000	0.594	TOP14	RALYL	LOC100348219,C3H8orf59,E2F5,CA13,RALYL,LRRCC1	RALYL
Coloured Dwarf	Un0052	1	350000	0.591	TOP14	LOC103347327,LOC108175604,PFKFB3	LOC103347327,LOC103345163,LOC108175604,LOC103345162,AKR1C5,LOC103345164,PGER8,PGER6,LOC108175600,PGER1,PFKFB3,PGER4,LOC103345169	null
Coloured Dwarf	Un0030	350001	700000	0.589	TOP14	LOC103352408,IDNK,FRMD3	LOC103352408,IDNK,LOC108178952,UBQLN1,GKAP1,KIF27,HNRNPK,RMI1,FRMD3,LOC103352409,LOC100352045	null
Coloured Dwarf	Un0030	1400001	1750000	0.588	TOP14	NTRK2	NTRK2	LOC108178952,GKAP1,KIF27,HNRNPK,RMI1,LOC103352409,SLC28A3,NTRK2,LOC100352045
Coloured Dwarf	1	122850001	123200000	0.58	TOP14	TAF1D,VSTM5,MED17,C1H11orf54,HEPHL1,CEP295	TAF1D,GNG10,LOC108178565,VSTM5,MED17,C1H11orf54,SMCO4,HEPHL1,CEP295,CCDC67	ANKRD49,IZUMO1R,UBE2I,TAF1D,C1H11orf97,GPR83,PANX1,VSTM5,MED17,C1H11orf54,MRE11A,HEPHL1,CEP295
Coloured Dwarf	Un0212	1	350000	0.576	TOP14	LOC100358489,LOC100358749,FBXO18,IL15RA	LOC100358489,LOC100358749,FBXO18,IL15RA,LOC100338113	null
Coloured Dwarf	Un0030	700001	1050000	0.568	TOP14	IDNK,LOC108178952,UBQLN1,GKAP1,KIF27,LOC103352409,LOC100352045	IDNK,LOC108178952,UBQLN1,GKAP1,KIF27,HNRNPK,RMI1,LOC103352409,SLC28A3,LOC100352045	LOC100353727,LOC103352408,IDNK,LOC108178952,LOC100353475,LOC100353975,LOC108178954,UBQLN1,GKAP1,KIF27,FRMD3,LOC103352409,LOC100352045
Coloured Dwarf	Un0030	1050001	1400000	0.564	TOP14	HNRNPK,RMI1,SLC28A3,LOC100352045	HNRNPK,RMI1,SLC28A3,NTRK2,LOC100352045	LOC103352408,IDNK,LOC108178952,UBQLN1,GKAP1,KIF27,HNRNPK,RMI1,FRMD3,LOC103352409,SLC28A3,LOC100352045
Coloured Dwarf	13	38500001	38850000	0.553	TOP14	LOC108177666,RPS27,JTB,SLC39A1,SLC27A3,TRNAM-CAU,ILF2,CHTOP,LOC108177668,S100A1,S100A14,CREB3L4,CRTC2,DENND4B,INTS3,SNAPIN,LOC100345691,NUP210L,RAB13,GATAD2B,NPR1	LOC108177666,RPS27,JTB,SLC39A1,SLC27A3,TRNAM-CAU,ILF2,CHTOP,LOC108177668,S100A1,S100A14,S100A3,S100A5,S100A6,LOC103350047,S100A8,S100A12,S100A9,LOR,LOC100349765,LOC100351266,LOC103350242,LOC100351764,CREB3L4,CRTC2,DENND4B,INTS3,SNAPIN,LOC100345691,LOC103344972,LOC100349767,LOC108177669,LOC103350243,NUP210L,RAB13,GATAD2B,NPR1	CHRNB2,UBE2Q1,TDRD10,HAX1,LOC108177666,RPS27,JTB,SLC39A1,SLC27A3,TRNAM-CAU,ILF2,CHTOP,LOC108177668,S100A1,S100A14,ADAR,SHE,IL6R,ATP8B2,AQP10,UBAP2L,C13H1orf43,C13H1orf189,LOC108177583,LOC100351420,CREB3L4,CRTC2,DENND4B,INTS3,SNAPIN,LOC100345691,NUP210L,RAB13,GATAD2B,NPR1
Coloured Dwarf	15	82250001	82600000	0.552	TOP14	null	LOC103350790	TMPRSS11A,TMPRSS11D,GNRHR,LOC103350789,STAP1,LOC100344752,UBA6,CENPC
Coloured Dwarf	Un0044	1	350000	0.548		LOC108175504	LOC108175504	null
Coloured Dwarf	15	80850001	81200000	0.545		LOC100341286,LOC100341802,LOC100342219,LOC108178122,LOC100353365,LOC100342469,UGT2B13,LOC100342980	LOC100341286,LOC100341802,LOC100342219,LOC108178122,LOC100353365,LOC100342469,UGT2B13,LOC100342980,YTHDC1,LOC100354881,LOC100355142,TMPRSS11F,LOC100343994,LOC100344499	LOC108178052,LOC100338077,LOC100351842,LOC108178053,UGT2B14,LOC108175393,LOC103350786,LOC108175380,LOC100339578,LOC100339835,LOC100340513,UGT2B16,LOC108178124,LOC100341030,LOC100341286,LOC100341802,LOC100342219,LOC108178122,LOC100353365,LOC100342469,UGT2B13,LOC100342980,LOC100340258,LOC100340772
Coloured Dwarf	Un0135	700001	1050000	0.537		LOC100342596,LOC100342849,LOC100343359,LOC100343862,ZNF699	LOC100342596,LOC100342849,LOC100343359,LOC100343862,ZNF699	P2RY11,PPAN,LOC100346415,RDH8,PIN1,UBL5,FBXL12,LOC100348192,LOC100342596,LOC100342849,LOC100343359,LOC100343862,LOC100346672,COL5A3,OLFM2,LOC108175883,LOC100347945,LOC100349201,LOC100349966,LOC108175882,ZNF699,LOC100348700,LOC108175881
Coloured Dwarf	12	85750001	86100000	0.532		null	POU3F2,FBXL4	null
Coloured Dwarf	9	18550001	18900000	0.528		MANF,RBM15B,LOC108177108,DCAF1,TEX264,DOCK3,RAD54L2	MANF,RBM15B,LOC108177108,IQCF6,LOC103349234,IQCF3,LOC100344065,LOC100343974,PARP3,GPR62,PCBP4,LOC108177109,ABHD14A,ACY1,DUSP7,PPM1M,GLYCTK,DCAF1,TEX264,GRM2,LOC100342707,LOC100344321,LOC100343721,RRP9,ABHD14B,RPL29,POC1A,ALAS1,TLR9,WDR82,DOCK3,RAD54L2	LOC100342543,MANF,RBM15B,LOC108177108,HEMK1,CISH,DCAF1,TEX264,MAPKAPK3,DOCK3,RAD54L2
Coloured Dwarf	12	86100001	86450000	0.527		POU3F2	LOC100345430,POU3F2,FAXC,FBXL4	POU3F2
Coloured Dwarf	14	127750001	128100000	0.523		EPHA3	LOC108177925,LOC100337997,EPHA3,LOC103350575	EPHA3
Coloured Dwarf	16	58100001	58450000	0.522		KCNK2	SMYD2,LOC108178207,LOC103350973,KCNK2,CENPF,PTPN14	KCTD3,USH2A,KCNK2
Coloured Dwarf	13	38850001	39200000	0.521		S100A14,S100A3,S100A5,S100A6,LOC103350047,S100A8,S100A12,S100A9,LOR,LOC100349765,LOC100351266,LOC103344972,LOC100349767,LOC108177669	S100A14,S100A3,S100A5,S100A6,LOC103350047,S100A8,S100A12,S100A9,LOR,LOC100349765,LOC100351266,LOC103350242,LOC100351764,LOC100352933,LOC100354877,LOC100350263,IVL,LOC100356379,LOC100350759,LOC103350051,LOC103350052,KPRP,LOC103350053,C13H1orf68,LOC108177670,LOC103350244,LOC103344972,LOC100349767,LOC108177669,LOC103350243,SPRR3,SPRR4,LOC108177603,LCE6A	LOC108177666,RPS27,JTB,SLC39A1,SLC27A3,TRNAM-CAU,ILF2,CHTOP,LOC108177668,S100A1,S100A14,S100A3,S100A5,S100A6,LOC103350047,S100A8,S100A12,S100A9,LOR,LOC100349765,LOC100351266,C13H1orf189,LOC108177583,LOC100351420,CREB3L4,CRTC2,DENND4B,INTS3,SNAPIN,LOC100345691,LOC103344972,LOC100349767,LOC108177669,NUP210L,RAB13,GATAD2B,NPR1
Coloured Dwarf	Un0044	1400001	1750000	0.519		ACAD8,LOC103345105,THYN1,NCAPD3,IGSF9B,VPS26B,JAM3	ACAD8,LOC103345105,LOC103345100,THYN1,NCAPD3,IGSF9B,VPS26B,JAM3,SPATA19	ACAD8,LOC103345105,B3GAT1,LOC100345461,LOC103345104,GLB1L3,LOC103345049,THYN1,NCAPD3,IGSF9B,LOC103345097,VPS26B,JAM3
Coloured Dwarf	2	107800001	108150000	0.517		null	C2H16orf91	null
Coloured Dwarf	2	157850001	158200000	0.516		LOC108176378,BRE	LOC108176378,CCDC121,C2H2orf16,FNDC4,KRTCAP3,RBKS,LOC103347711,LOC108176379,SLC4A1AP,GPN1,ZNF512,LOC103347712,IFT172,NRBP1,PPM1G,BRE,SUPT7L,GCKR,MRPL33	LOC108176378,FOSL2,PLB1,BRE
Coloured Dwarf	1	5600001	5950000	0.511		KLF4,RAD23B,LOC103348288	KLF4,LOC108178114,RAD23B,LOC103348288,LOC103347974,LOC100357282	KLF4,RAD23B,LOC103348288
Coloured Dwarf	15	81550001	81900000	0.51		TMPRSS11F,TMPRSS11A,TMPRSS11D,LOC100344499,LOC100344752	TMPRSS11F,TMPRSS11A,TMPRSS11D,GNRHR,LOC103350789,STAP1,LOC100344499,LOC100344752,UBA6,CENPC	UGT2B13,LOC100342980,YTHDC1,LOC100354881,LOC100355142,TMPRSS11F,TMPRSS11A,TMPRSS11D,LOC100343994,LOC100344499,LOC100344752
Coloured Dwarf	15	59500001	59850000	0.51		LOC108178109,CCSER1	LOC108178109,MMRN1,SNCA,CCSER1	LOC108178109,CCSER1
Coloured Dwarf	Un0044	350001	700000	0.509		null	B3GAT1,LOC100345461,LOC103345104,LOC103345097	null
Coloured Dwarf	3	81550001	81900000	0.509		LOC103348036,LOC100342098,MTFR1,PDE7A	LOC103348036,LOC100342098,TRNAR-ACG,TRNAY-GUA,TRNAY-GUA,TRNAA-AGC,MTFR1,DNAJC5B,CRH,LOC103348038,LOC103348037,LOC108176508,RRS1,C3H8orf46,PDE7A,TRIM55,ADHFE1	LOC103348036,LOC100342098,MTFR1,ARMC1,PDE7A
Coloured Dwarf	13	39550001	39900000	0.506		LOC100356379,LOC100350759,LOC103350051,LOC103350052,KPRP,LOC103350053,C13H1orf68,LOC108177670,LOC103350244,LOC108177604,CRCT1,LOC103350055,LOC100359146,LOC108177672	LOC100356379,LOC100350759,LOC103350051,LOC103350052,KPRP,LOC103350053,C13H1orf68,LOC108177670,LOC103350244,LOC108177604,CRCT1,LOC103350055,LOC100351762,LOC108177671,LOC103350056,TCHHL1,LOC108177673,THEM5,LOC103350057,LOC100359146,RPTN,TCHH,S100A11,S100A10,LOC108177674,THEM4,LOC100353282,LINGO4,TDRKH,RORC,LOC108177672	LOR,LOC100349765,LOC100351266,LOC103350242,LOC100351764,LOC100352933,LOC100354877,LOC100350263,IVL,LOC100356379,LOC100350759,LOC103350051,LOC103350052,KPRP,LOC103350053,C13H1orf68,LOC108177670,LOC103350244,LOC108177604,CRCT1,LOC103350055,LOC108177669,LOC103350243,SPRR3,SPRR4,LOC108177603,LCE6A,LOC100359146,LOC108177672
Coloured Dwarf	7	105000001	105350000	0.506		GALNT3,CSRNP3,TTC21B	GALNT3,SCN9A,CSRNP3,TTC21B,LOC100009591	GALNT3,SCN3A,SCN2A,CSRNP3,TTC21B
Coloured Dwarf	15	77700001	78050000	0.505		NPFFR2,ADAMTS3	NPFFR2,LOC103350779,GC,ADAMTS3,SLC4A4	NPFFR2,ADAMTS3
Coloured Dwarf	7	84700001	85050000	0.501		null	null	null
Coloured Dwarf	2	108500001	108850000	0.495		LRRTM4	LOC100356016,LRRTM4	C2H16orf91,LRRTM4
Coloured Dwarf	14	75950001	76300000	0.494		LOC108177899,LOC108177900,TTC14,CCDC39	LOC108177899,LOC108177900,TTC14,DNAJC19,CCDC39,FXR1	LOC108177899,LOC108177900,TTC14,PEX5L,CCDC39
Coloured Dwarf	12	85400001	85750000	0.488		null	null	null
Coloured Dwarf	1	127750001	128100000	0.481		GRM5	CTSC,GRM5	NOX4,TYR,TYR,GRM5
Coloured Dwarf	17	84700001	85050000	0.48		SNRPA1,VIMP,LOC103351287,CHSY1,LRRK1	SNRPA1,VIMP,LOC103351287,CHSY1,LRRK1	TARSL2,SNRPA1,VIMP,LOC103351287,CHSY1,TM2D3,PCSK6,LRRK1
Coloured Dwarf	7	138250001	138600000	0.48		PLCL1	LOC100351153,PLCL1	MARS2,SF3B1,COQ10B,HSPD1,RFTN2,BOLL,HSPE1,LOC103348807,PLCL1
Coloured Dwarf	8	82250001	82600000	0.478		SPRY2	SPRY2	SPRY2
Coloured Dwarf	Un0265	1	350000	0.478		LOC100338873,ATP9B	LOC100338873,ATP9B	null
Coloured Dwarf	7	115500001	115850000	0.473		EVX2,HOXD12,HOXD11,HOXD10,HOXD9,LOC100358870,HOXD8,HOXD4,HOXD3,HOXD1,HOXD13,KIAA1715,LOC103348785,MTX2	EVX2,HOXD12,HOXD11,HOXD10,HOXD9,LOC100358870,HOXD8,HOXD4,HOXD3,HOXD1,LOC108176864,HOXD13,KIAA1715,LOC103348785,MTX2,LOC103348788	EVX2,HOXD12,HOXD11,HOXD10,HOXD9,LOC100358870,HOXD8,HOXD4,HOXD3,HOXD1,HOXD13,KIAA1715,LOC103348785,MTX2
Coloured Dwarf	16	14700001	15050000	0.472		null	LOC108178166,CELF2	null
Coloured Dwarf	Un0329	1	350000	0.47		LOC103346341,CTDP1,NFATC1	LOC103346341,CTDP1,NFATC1	null
Coloured Dwarf	12	118650001	119000000	0.466		LOC108177472,LAMA2	LOC108177472,LAMA2	LOC108177472,PTPRK,LAMA2
Coloured Dwarf	1	107800001	108150000	0.466		EXPH5,KDELC2,C1H11orf65,DDX10	EXPH5,KDELC2,C1H11orf65,ACAT1,DDX10,ATM,LOC100355834,CUL5,RAB39A	EXPH5,KDELC2,C1H11orf65,DDX10
Coloured Dwarf	1	149100001	149450000	0.466		LOC100339205,LOC100345139,LOC100339449,LOC100339699,LOC100339956,LOC100345910,OVCH2,PPFIBP2	LOC100339205,LOC100345139,LOC100339449,LOC100339699,LOC100339956,LOC100345910,LOC100340464,LOC100346171,LOC100346425,LOC100340725,LOC100341238,LOC100347460,LOC100341495,LOC100348206,LOC100341752,LOC100342010,LOC108177427,OVCH2,NLRP10,EIF3F,PPFIBP2,TUB,RIC3	LOC100339205,LOC100345139,LOC100339449,LOC100339699,LOC100339956,LOC100345910,OVCH2,OLFML1,PPFIBP2,SYT9
Coloured Dwarf	1	5950001	6300000	0.465		LOC108178114,LOC103347974,LOC100357282	LOC108178114,LOC103347974,LOC100357282	KLF4,LOC108178114,RAD23B,LOC103348288,LOC103347974,LOC100357282
Coloured Dwarf	12	111650001	112000000	0.463		FABP7,PKIB,SMPDL3A	FABP7,PKIB,CLVS2,SMPDL3A,TRDN	LOC100357329,FABP7,SERINC1,PKIB,HSF2,SMPDL3A
Coloured Dwarf	12	111300001	111650000	0.458		LOC100357329,SERINC1,HSF2	LOC100357329,FABP7,SERINC1,PKIB,CLVS2,HSF2,SMPDL3A	LOC100357329,LOC108177380,LOC103349876,SERINC1,HSF2
Coloured Dwarf	13	7350001	7700000	0.456		XPR1,ACBD6	LOC108177632,LOC108177631,VIPR2,XPR1,ACBD6	LOC100349925,TOR1AIP2,QSOX1,LOC108177630,LHX4,FAM163A,TOR1AIP1,CEP350,XPR1,ACBD6
Coloured Dwarf	7	72800001	73150000	0.455		UBXN4,R3HDM1,LCT	TRNAK-CUU,LOC108176835,UBXN4,LOC100353264,LPH,R3HDM1,LCT,DARS,MCM6	MAP3K19,LOC100350565,UBXN4,ZRANB3,R3HDM1,LCT,RAB3GAP1
Coloured Dwarf	12	112000001	112350000	0.454		CLVS2	CLVS2,LOC103349878,TRDN	LOC100357329,FABP7,SERINC1,PKIB,CLVS2,HSF2,SMPDL3A
Coloured Dwarf	2	104650001	105000000	0.45		null	LOC103347643	LOC100343032
Coloured Dwarf	14	150500001	150850000	0.449		null	null	NCAM2
Coloured Dwarf	Un0364	1	350000	0.448		LOC103346424,PPP2R2C,WFS1,JAKMIP1	LOC103346424,PPP2R2C,WFS1,JAKMIP1	null
Coloured Dwarf	Un0044	2100001	2450000	0.446		null	null	LOC103345105,LOC103345100,IGSF9B,SPATA19
Coloured Dwarf	1	128450001	128800000	0.445		CTSC,RAB38	CTSC,RAB38	CTSC,RAB38,GRM5
Coloured Dwarf	12	30800001	31150000	0.444		APOBEC2,TREML1,TREML2,OARD1,NFYA,LOC100348238,LOC100348748,LOC108175404,LOC100349504	APOBEC2,TREML1,TREML2,TFEB,TOMM6,MED20,CCND3,OARD1,NFYA,LOC100348238,LOC100348748,LOC108175404,LOC100349504,LOC108177425,MDFI,PGC,FRS3,BYSL,TAF8,USP49	LOC108177366,UNC5CL,TSPO2,APOBEC2,TREML1,TREML2,OARD1,NFYA,LOC100348238,LOC100348748,LOC108175404,LOC100349504
Coloured Dwarf	7	126350001	126700000	0.443		null	ZC3H15,ITGAV,FAM171B	FSIP2
Coloured Dwarf	13	61600001	61950000	0.442		null	OLFM3	COL11A1
Coloured Dwarf	13	61950001	62300000	0.442		OLFM3	OLFM3,LOC100351168	OLFM3
Coloured Dwarf	Un0044	700001	1050000	0.442		B3GAT1,LOC100345461,LOC103345104	ACAD8,B3GAT1,LOC100345461,LOC103345104,GLB1L3,LOC103345049,THYN1,NCAPD3,LOC103345097,VPS26B,JAM3	B3GAT1,LOC100345461,LOC103345104
Coloured Dwarf	2	157500001	157850000	0.441		FOSL2,PLB1,BRE	LOC108176378,FOSL2,RBKS,PLB1,BRE,MRPL33	C2H2orf71,TRMT61B,LOC108176376,LOC108176416,FAM179A,SPDYA,PPP1CB,FOSL2,WDR43,PLB1,BRE
Coloured Dwarf	11	20650001	21000000	0.441		null	null	ST8SIA4
Coloured Dwarf	2	132300001	132650000	0.441		PSME4,GPR75,ERLEC1,CHAC2,ASB3	PSME4,GPR75,ERLEC1,CHAC2,ASB3	LOC100347468,PSME4,GPR75,ERLEC1,CHAC2,C2H2orf73,ACYP2,ASB3,LOC103347682
Coloured Dwarf	13	62300001	62650000	0.44		null	S1PR1,LOC103350109,LOC108177694,LOC100351168,LOC108177695,DPH5	OLFM3
Coloured Dwarf	19	11550001	11900000	0.438		SHBG,SAT2,SOX15,MPDU1,AGO2,EIF4A1,SENP3,TNFSF12,CHRNB1,TMEM102,LOC103351472,SPEM1,NLGN2,TMEM256,PLSCR3,KCTD11,LOC103351473,GPS2,EIF5A,LOC103351474,YBX2,CLDN7,ELP5,GABARAP,FXR2,CD68,TNFSF13,POLR2A,SLC35G6,ZBTB4,FGF11,C19H17orf74,TNK1,ACAP1,NEURL4,SLC2A4,CTDNEP1,LOC108178517,TMEM95	SHBG,SAT2,SOX15,MPDU1,AGO2,EIF4A1,SENP3,TNFSF12,CHRNB1,TMEM102,LOC103351472,SPEM1,NLGN2,TMEM256,PLSCR3,KCTD11,LOC103351473,GPS2,EIF5A,LOC103351474,YBX2,CLDN7,ELP5,GABARAP,LOC103351475,PHF23,ACADVL,LOC108178518,ASGR1,SLC16A11,BCL6B,C19H17orf49,RNASEK,ARRB2,ZMYND15,TM4SF5,VMO1,GLTPD2,PSMB6,LOC103351479,LOC103351480,FXR2,CD68,TNFSF13,POLR2A,SLC35G6,ZBTB4,FGF11,C19H17orf74,TNK1,ACAP1,NEURL4,SLC2A4,CT…	TRNAG-UCC,TRNAW-CCA,AURKB,BORCS6,TRNAI-AAU,TRNAT-AGU,TRNAS-GCU,TRNAW-CCA,TRNAS-CGA,HES7,TRNAG-GCC,TRNAR-UCU,TRNAL-UAG,TRNAQ-CUG,TRNAK-UUU,ALOX12B,GUCY2D,TRAPPC1,KCNAB3,NAA38,TMEM88,EFNB3,TP53,ATP1B2,SHBG,SAT2,SOX15,MPDU1,AGO2,EIF4A1,SENP3,TNFSF12,CHRNB1,TMEM102,LOC103351472,SPEM1,NLGN2,TMEM256,PLSCR3,KCTD11,LOC103351473,GPS2,EIF5A,LOC103351474,YBX2,CLDN7,ELP5,GABARAP,TMEM107,VAMP2,PER1,ALOX15B,RN…
Dwarf Lop	18	66150001	66500000	0.698	TOP14	NANOS1,PRDX3,FAM45A,SFXN4,EIF3A,GRK5	NANOS1,PRDX3,FAM45A,SFXN4,RGS10,TIAL1,BAG3,MCMBP,EIF3A,GRK5,INPP5F	PRLHR,NANOS1,PRDX3,FAM204A,FAM45A,SFXN4,LOC108178429,EIF3A,GRK5,CACUL1
Dwarf Lop	5	1400001	1750000	0.643	TOP14	LOC100352574,ZNF527,LOC100345749,LOC100352322,LOC100346269,LOC100346527,LOC103348440,LOC100347048,LOC108176767,ZFP30,LOC100346786,ZNF540	LOC100352574,LOC103348442,LOC108176753,LOC100348817,ZNF527,LOC100345749,LOC100352322,LOC100346269,LOC100346527,LOC103348440,LOC100347048,LOC108176767,ZFP30,LOC100347810,LOC103348431,LOC100348309,LOC100348058,WDR87,LOC100346786,ZNF540,SIPA1L3	ECH1,LOC103348429,LOC108176765,LOC100344980,LOC103348439,LOC100352574,SIRT2,HNRNPL,LGALS4,ZNF260,LOC108176763,LOC108176752,ZNF569,ZNF527,LOC100345749,LOC100352322,LOC100346269,LOC100346527,LOC103348440,LOC100347048,LOC108176767,ZFP30,RINL,LOC100343965,ZNF570,LOC100346786,ZNF540,LOC100343459
Dwarf Lop	12	49000001	49350000	0.63	TOP14	LOC100347496,KHDRBS2	LOC100347496,KHDRBS2	LOC100347496,KHDRBS2
Dwarf Lop	14	119000001	119350000	0.613	TOP14	SENP7,IMPG2	SENP7,IMPG2,ABI3BP	TRMT10C,NFKBIZ,LOC108178010,CEP97,RPL24,PCNP,NXPE3,ZBTB11,SENP7,IMPG2
Dwarf Lop	8	1	350000	0.597	TOP14	HDAC7,SLC48A1,AMIGO2,RAPGEF3,ENDOU,RPAP3,PCED1B,SLC38A4	HDAC7,SLC48A1,AMIGO2,LOC108176979,RAPGEF3,ENDOU,RPAP3,PCED1B,SLC38A4,SLC38A2,SLC38A1,SCAF11,ARID2	null
Dwarf Lop	12	48650001	49000000	0.579	TOP14	KHDRBS2	LOC100347496,KHDRBS2	LOC103349784,KHDRBS2
Dwarf Lop	14	158900001	159250000	0.578	TOP14	LOC103350600,GRIK1	CLDN17,LOC103350600,GRIK1	USP16,CCT8,MAP3K7CL,BACH1,LOC103350600,GRIK1
Dwarf Lop	14	115850001	116200000	0.574	TOP14	NANOGNB	NANOGNB,U2AF2	NANOGNB
Dwarf Lop	Un0509	1	350000	0.569	TOP14	KIAA0232	KIAA0232	null
Dwarf Lop	11	54950001	55300000	0.566	TOP14	LOC108177250,TARS,ADAMTS12	LOC108177250,RXFP3,TARS,SLC45A2,C1QTNF3,AMACR,ADAMTS12	LOC108177250,TARS,NPR3,ADAMTS12
Dwarf Lop	4	37100001	37450000	0.561	TOP14	C4H12orf10,PRR13,TARBP2,NPFF,LOC100359118,ESPL1,PFDN5,AAAS,SP7,AMHR2,PCBP2,MAP3K12,SP1,ATF7	C4H12orf10,PRR13,TARBP2,NPFF,LOC100359118,LOC108176647,LOC108176646,LOC103348277,HOXC13,HOXC12,HOXC11,HOXC10,LOC103348279,HOXC9,HOXC8,HOXC6,HOXC5,HOXC4,LOC103348284,ESPL1,PFDN5,AAAS,SP7,AMHR2,PCBP2,MAP3K12,ATP5G2,CALCOCO1,LOC103348283,LOC108176648,SP1,ATF7	LOC100347394,LOC100347647,KRT2,KRT1,KRT3,KRT78,KRT18,LOC103348275,LOC108176645,IGFBP6,MFSD5,C4H12orf10,PRR13,TARBP2,NPFF,LOC100359118,KRT77,LOC100348136,KRT4,LOC100348640,KRT8,EIF4B,TNS2,SPRYD3,SOAT2,CSAD,ZNF740,ITGB7,RARG,ESPL1,PFDN5,AAAS,SP7,AMHR2,PCBP2,MAP3K12,LOC103348274,SP1,ATF7
Dwarf Lop	12	49700001	50050000	0.559	TOP14	null	LOC103349787,LGSN,PHF3,EYS,PTP4A1	null
Dwarf Lop	8	700001	1050000	0.557	TOP14	LOC103348935,SCAF11,ARID2	LOC103348935,ANO6,DBX2,SCAF11,ARID2	AMIGO2,LOC108176979,LOC103348935,SLC38A4,SLC38A2,SLC38A1,SCAF11,ARID2
Dwarf Lop	8	350001	700000	0.553	TOP14	LOC108176979,SLC38A2,SLC38A1	LOC108176979,LOC103348935,SLC38A2,SLC38A1,ANO6,SCAF11,ARID2	null
Dwarf Lop	2	42000001	42350000	0.55		LOC103345349,SCARA3,LOC100341843,EPHX2,CHRNA2,CLU,ADAM2,PTK2B	LOC103345349,SCARA3,LOC100341843,EPHX2,CHRNA2,TRIM35,CLU,ADAM2,PTK2B,STMN4,ADRA1A	LOC103345349,NUGGC,PBK,ESCO2,CCDC25,SCARA3,LOC100341843,EPHX2,CHRNA2,ELP3,SCARA5,CLU,ADAM2,PTK2B
Dwarf Lop	5	1050001	1400000	0.544		LOC103348429,LOC108176765,LOC100344980,LOC103348439,LOC108176763,LOC108176752,ZNF569,ZNF527,LOC100343965,ZNF570,LOC100343459	LOC103348429,LOC108176765,LOC100344980,LOC103348439,LOC100352574,LOC108176763,LOC108176752,ZNF569,ZNF527,LOC100345749,LOC100352322,LOC100346269,LOC100346527,LOC103348440,LOC100347048,LOC108176767,ZFP30,LOC100347810,LOC103348431,LOC100348309,LOC100348058,LOC100343965,ZNF570,LOC100346786,ZNF540,LOC100343459	PLEKHG2,TRNAI-UAU,ZFP36,MED29,GMFG,LRFN1,LOC103348420,LOC100341420,LOC103348427,SYCN,NCCRP1,FBXO27,CCER2,ECH1,LOC103348429,LOC108176765,LOC100344980,LOC103348439,PAF1,SAMD4B,PAK4,LOC108176719,SARS2,MRPS12,NFKBIB,SIRT2,HNRNPL,LGALS4,ZNF260,LOC108176763,LOC108176752,ZNF569,ZNF527,ACP7,RINL,LOC100343965,ZNF570,LOC100343459
Dwarf Lop	Un0076	1050001	1400000	0.539		TTC26,ZC3HAV1	TTC26,ZC3HAV1	FMC1,TRNAR-CCU,CLEC2L,KLRG2,LOC100359337,UBN2,TTC26,HIPK2,ZC3HAV1
Dwarf Lop	14	135800001	136150000	0.536		GBE1	GBE1	LOC103350583,GBE1
Dwarf Lop	14	120750001	121100000	0.532		FILIP1L,COL8A1,CMSS1	FILIP1L,COL8A1,CMSS1	TOMM70,NIT2,LOC108178016,TBC1D23,LOC100353038,FILIP1L,COL8A1,CMSS1
Dwarf Lop	Un0251	1	350000	0.532		TMEM106C,LOC108176010,VDR,COL2A1,SENP1,PFKM,ASB8,CCDC184,ZNF641,LOC100346166	TMEM106C,LOC108176010,VDR,COL2A1,SENP1,PFKM,ASB8,CCDC184,ZNF641,LOC100346166	null
Dwarf Lop	12	40950001	41300000	0.531		PKHD1	IL17A,IL17F,MCM3,PKHD1	PKHD1
Dwarf Lop	14	75600001	75950000	0.529		null	LOC108177899,LOC108177900,TTC14,CCDC39	USP13,PEX5L
Dwarf Lop	18	6650001	7000000	0.524		LOC100343747,LOC100344000,LOC100344503,LOC100344756,LOC100345016,LOC100345265,LOC103351323,LOC103351322,ALOX5,MARCH8	LOC100343747,LOC100344000,LOC100344503,LOC100344756,LOC100345016,LOC100345265,LOC103351323,LOC103351322,ALOX5,MARCH8,GRID1,LOC108178467	LOC103351321,LOC108178464,LOC103351326,LOC100343747,LOC100344000,LOC100344503,LOC100344756,LOC100345016,LOC100345265,LOC103351323,LOC103351322,LOC103351320,LOC100343496,ALOX5,LOC103351327,ZFAND4,MARCH8
Dwarf Lop	14	119700001	120050000	0.52		TFG,ABI3BP,ADGRG7,TMEM45A	TFG,LNP1,TOMM70,NIT2,LOC108178016,ABI3BP,ADGRG7,TMEM45A,TBC1D23,LOC100353038,CMSS1	TFG,IMPG2,ABI3BP,ADGRG7,TMEM45A
Dwarf Lop	14	118650001	119000000	0.514		TRMT10C,NFKBIZ,LOC108178010,CEP97,RPL24,PCNP,NXPE3,ZBTB11,SENP7	TRMT10C,NFKBIZ,LOC108178010,CEP97,RPL24,PCNP,NXPE3,ZBTB11,SENP7,IMPG2	TRMT10C,NFKBIZ,LOC108178010,CEP97,RPL24,PCNP,NXPE3,ZBTB11,SENP7
Dwarf Lop	14	158550001	158900000	0.51		MAP3K7CL,BACH1	MAP3K7CL,BACH1,LOC103350600,GRIK1	RWDD2B,N6AMT1,USP16,CCT8,MAP3K7CL,BACH1,LTN1
Dwarf Lop	14	118300001	118650000	0.508		null	TRMT10C,NFKBIZ,LOC108178010,CEP97,RPL24,PCNP,NXPE3,ZBTB11,SENP7	ZPLD1
Dwarf Lop	16	16450001	16800000	0.507		PROSER2,LOC103350899,DHTKD1,UPF2,SEC61A2	PROSER2,LOC103350899,DHTKD1,NUDT5,UPF2,CDC123,CAMK1D,SEC61A2	LOC103351026,ECHDC3,PROSER2,LOC103350899,DHTKD1,USP6NL,UPF2,CELF2,SEC61A2
Dwarf Lop	16	16800001	17150000	0.505		NUDT5,CDC123,SEC61A2	NUDT5,CDC123,CAMK1D,CCDC3,SEC61A2	ECHDC3,PROSER2,LOC103350899,DHTKD1,NUDT5,UPF2,CDC123,SEC61A2
Dwarf Lop	12	98350001	98700000	0.503		NDUFA3,GTF3C6,AMD1,CDK19	NDUFA3,GTF3C6,LOC100351418,AMD1,RPF2,LOC100351165,LOC103349863,SLC16A10,REV3L,CDK19	GPR6,NDUFA3,GTF3C6,LOC108177352,WASF1,LOC103349910,DDO,AMD1,CDC40,METTL24,SLC22A16,CDK19
Dwarf Lop	9	56350001	56700000	0.492		LOC108177129,LOC103349298,EPB41L3	LOC108177129,LOC103349298,ZBTB14,AKAIN1,EPB41L3	LOC108177129,LOC103349298,TMEM200C,L3MBTL4,EPB41L3
Dwarf Lop	4	34650001	35000000	0.489		ATF1,DIP2B,LARP4	LOC103344945,HIGD1C,LOC103348267,LETMD1,ATF1,SLC11A2,CSRNP2,TFCP2,POU6F1,DIP2B,LARP4,TMPRSS12	SMARCD1,GPD1,LOC100339718,RACGAP1,ASIC1,CERS5,ATF1,LIMA1,FAM186A,DIP2B,LARP4
Dwarf Lop	9	30450001	30800000	0.489		LOC100359044,SNTN,SYNPR	PSMD6,LOC100359044,LOC103349247,THOC7,SNTN,ATXN7,SYNPR,PRICKLE2	LOC103349246,LOC100359044,SNTN,SYNPR
Dwarf Lop	12	25900001	26250000	0.475		MAPK13,SRPK1,BRPF3,SLC26A8,MAPK14	MAPK13,SRSF3,LOC103349749,CDKN1A,SRPK1,BRPF3,PNPLA1,ETV7,PXT1,KCTD20,RAB44,SLC26A8,MAPK14,C12H6orf222,STK38,CPNE5	RPL10A,LOC103349742,ARMC12,CLPSL2,CLPSL1,CLPS,MAPK13,DEF6,PPARD,FANCE,TULP1,LHFPL5,SRPK1,BRPF3,TEAD3,FKBP5,SLC26A8,MAPK14
Dwarf Lop	4	34300001	34650000	0.474		CERS5,ATF1,LIMA1,FAM186A	CERS5,ATF1,LIMA1,FAM186A,DIP2B,LARP4,TMPRSS12	BCDIN3D,LOC108176639,AQP2,AQP5,AQP6,SMARCD1,GPD1,LOC100339718,PRPF40B,FMNL3,NCKAP5L,FAIM2,RACGAP1,ASIC1,CERS5,ATF1,FAM186B,TMBIM6,LIMA1,FAM186A
Dwarf Lop	12	51100001	51450000	0.473		EYS	EYS	EYS
Dwarf Lop	15	72800001	73150000	0.471		CXCL13	SOWAHB,CXCL13,CCNG2,CCNI,SHROOM3,SEPT11	CNOT6L,CXCL13,FRAS1,MRPL1
Dwarf Lop	7	84700001	85050000	0.47		null	null	null
Dwarf Lop	2	163100001	163450000	0.468		null	FAM84A,LOC108176419	LOC103347816
Dwarf Lop	14	117600001	117950000	0.468		LOC100349261	LOC100349261,ZPLD1	LOC100349261
Dwarf Lop	11	55300001	55650000	0.465		ADAMTS12	RXFP3,LOC100340154,LOC108177281,SLC45A2,C1QTNF3,AMACR,RAI14,ADAMTS12	LOC108177250,TARS,ADAMTS12
Dwarf Lop	19	46900001	47250000	0.46		EFCAB13,EFCAB3	METTL2A,MRC2,EFCAB13,TLK2,MARCH10,EFCAB3	CDC27,ITGB3,KANSL1,MYL4,EFCAB13,EFCAB3
Dwarf Lop	4	14000001	14350000	0.459		FOXA2,LOC103348244	FOXA2,LOC103348244	CSTL1,GZF1,NXT1,LOC108176624,CD93,SSTR4,NAPB,THBD,FOXA2,LOC108176692,LOC103348244
Dwarf Lop	4	20300001	20650000	0.459		MACROD2	MACROD2	KIF16B,MACROD2
Dwarf Lop	4	33600001	33950000	0.458		KCNH3,MCRS1,PRPF40B,FMNL3,SPATS2,FAM186B,TMBIM6	BCDIN3D,LOC108176639,AQP2,AQP5,AQP6,SMARCD1,GPD1,LOC100339718,KCNH3,MCRS1,PRPF40B,FMNL3,NCKAP5L,FAIM2,RACGAP1,ASIC1,CERS5,SPATS2,FAM186B,TMBIM6,LIMA1	RND1,FKBP11,ARF3,WNT10B,DDN,RHEBL1,LOC108176637,TUBA1B,LOC108176638,LOC100357567,PRPH,C1QL4,DNAJC22,ADCY6,CACNB3,CCDC65,WNT1,PRKAG1,KMT2D,DHH,LMBR1L,LOC100357307,LOC100340483,LOC103348262,TROAP,KCNH3,MCRS1,PRPF40B,FMNL3,DDX23,SPATS2,FAM186B,TMBIM6
Dwarf Lop	12	49350001	49700000	0.457		null	LGSN	LOC100347496,KHDRBS2
Dwarf Lop	18	59500001	59850000	0.455		TRNAN-GUU,GPAM	TRNAN-GUU,GPAM,TECTB,LOC100344092,ZDHHC6,ACSL5,VTI1A	TRNAN-GUU,GPAM
Dwarf Lop	Un0391	1	350000	0.455		LOC100339447,LOC103346482,RSC	LOC100339447,LOC103346482,RSC	null
Dwarf Lop	7	84350001	84700000	0.455		null	null	null
Dwarf Lop	15	5600001	5950000	0.453		LOC108178057,FAM198B	LOC108178057,FAM198B	LOC103350659,LOC108178072,LOC108178057,FAM198B
Dwarf Lop	4	66500001	66850000	0.452		LOC100341256,LOC103348339,LOC100341515	LOC100341256,LOC103348339,LOC100341515,C4H12orf50,C4H12orf29,TMTC3,CEP290	LOC100341000,LOC100341256,LOC103348339,LOC100341515
Dwarf Lop	11	66500001	66850000	0.451		EMB,PARP8	EMB,PARP8	EMB,PARP8,HCN1
Dwarf Lop	Un0002	9100001	9450000	0.449		null	LOC100352616	SLITRK2
Dwarf Lop	15	5950001	6300000	0.448		null	LOC100347674,GRIA2,GLRB	LOC108178072,LOC108178057,FAM198B
Dwarf Lop	4	13300001	13650000	0.448		LOC108175400,LOC103348239,LOC103348241,LOC103348242,CST8,CSTL1,GZF1,NXT1,LOC108176624,LOC103348238,CST3,LOC103348240,LOC100350897,NAPB,LOC108176692	LOC108175400,LOC103348239,LOC103348241,LOC103348242,CST8,CSTL1,GZF1,NXT1,LOC108176624,CD93,SSTR4,LOC103348238,CST3,LOC103348240,LOC100350897,NAPB,THBD,LOC108176692	LOC108175367,LOC103348237,LOC108175376,LOC108175400,LOC103348239,LOC103348241,LOC103348242,CST8,CSTL1,GZF1,NXT1,LOC108176624,LOC103348238,CST3,LOC103348240,LOC100350897,NAPB,LOC108176692
Dwarf Lop	14	117250001	117600000	0.448		null	LOC100349261,ZPLD1	null
Dwarf Lop	2	159250001	159600000	0.448		LOC103345003,CIB4,OTOF,EPT1,KCNK3,DRC1,C2H2orf70	LOC103345003,GAREM2,LOC103347722,CIB4,OTOF,EPT1,ADGRF3,HADHA,KCNK3,DRC1,HADHB,RAB10,KIF3C,ASXL2,C2H2orf70	MPV17,UCN,DNAJC5G,ATRAID,SLC5A6,PRR30,PREB,ABHD1,KHK,OST4,TRNAA-AGC,TRNAY-GUA,TMEM214,CENPA,LOC103345003,GTF3C2,TRIM54,SLC30A3,CAD,TCF23,CGREF1,EMILIN1,MAPRE3,LOC103347715,SLC35F6,CIB4,OTOF,EPT1,AGBL5,DPYSL5,KCNK3,DRC1,C2H2orf70
Dwarf Lop	8	19600001	19950000	0.446		null	AEBP2,PLEKHA5	PDE3A
Dwarf Lop	8	64750001	65100000	0.445		null	null	null
Dwarf Lop	8	2450001	2800000	0.437		TWF1,IRAK4,PUS7L,ADAMTS20,TMEM117	TWF1,IRAK4,PUS7L,ADAMTS20,TMEM117	LOC103348938,TWF1,IRAK4,PUS7L,ADAMTS20,TMEM117
Dwarf Lop	2	162750001	163100000	0.437		null	FAM84A,LOC108176419	LOC108176440,LOC103347816
Dwarf Lop	Un0364	1	350000	0.436		LOC103346424,PPP2R2C,WFS1,JAKMIP1	LOC103346424,PPP2R2C,WFS1,JAKMIP1	null
Dwarf Lop	15	54250001	54600000	0.436		UNC5C	BMPR1B,UNC5C	PDHA2,UNC5C
Dwarf Lop	14	57050001	57400000	0.434		LOC103350514	LOC103350514	LOC103350514
Dwarf Lop	Un0055	1050001	1400000	0.432		SYNM,TTC23,LRRC28	LOC108175615,SYNM,PGPEP1L,TTC23,IGF1R,FAM169B,LRRC28	LOC108175614,LOC103345210,LYSMD4,SYNM,ADAMTS17,MEF2A,TTC23,LRRC28
Dwarf Lop	2	167650001	168000000	0.432		LOC100356535	LOC100356535,OSR1	LOC100356535,RDH14
Dwarf Lop	4	33950001	34300000	0.431		BCDIN3D,LOC108176639,AQP2,AQP5,AQP6,SMARCD1,GPD1,LOC100339718,NCKAP5L,FAIM2,RACGAP1,ASIC1,CERS5,TMBIM6	BCDIN3D,LOC108176639,AQP2,AQP5,AQP6,SMARCD1,GPD1,LOC100339718,NCKAP5L,FAIM2,RACGAP1,ASIC1,CERS5,ATF1,TMBIM6,LIMA1,FAM186A,DIP2B	LOC108176638,LOC100357567,PRPH,C1QL4,DNAJC22,BCDIN3D,LOC108176639,AQP2,AQP5,AQP6,SMARCD1,GPD1,LOC100339718,LOC100340483,LOC103348262,TROAP,KCNH3,MCRS1,PRPF40B,FMNL3,NCKAP5L,FAIM2,RACGAP1,ASIC1,CERS5,SPATS2,FAM186B,TMBIM6
Dwarf Lop	2	10150001	10500000	0.43		null	SLIT2	null
Dwarf Lop	Un0042	350001	700000	0.428		LOC103352515,LOC103352519,LOC103352516,CRLF2,PPP2R3B,LOC108175500,LOC100355902	LOC103352515,LOC103352519,LOC100356405,ARL4A,LOC108175498,LOC103352516,CRLF2,PPP2R3B,LOC108175500,LOC100356149,LOC100356924,LOC103352520,LOC100355902	null
Dwarf Lop	8	66150001	66500000	0.427		null	null	null
Ermine	2	107800001	108150000	0.855	TOP14	null	C2H16orf91	null
Ermine	2	108500001	108850000	0.854	TOP14	LRRTM4	LOC100356016,LRRTM4	C2H16orf91,LRRTM4
Ermine	Un0212	1	350000	0.812	TOP14	LOC100358489,LOC100358749,FBXO18,IL15RA	LOC100358489,LOC100358749,FBXO18,IL15RA,LOC100338113	null
Ermine	Un0052	1	350000	0.768	TOP14	LOC103347327,LOC108175604,PFKFB3	LOC103347327,LOC103345163,LOC108175604,LOC103345162,AKR1C5,LOC103345164,PGER8,PGER6,LOC108175600,PGER1,PFKFB3,PGER4,LOC103345169	null
Ermine	11	70000001	70350000	0.763	TOP14	ARL15	HSPB3,LOC103345075,LOC103349620,LOC100344995,LOC100345682,LOC103349621,ARL15	FST,NDUFS4,ARL15
Ermine	15	14350001	14700000	0.751	TOP14	LOC108178080,DCLK2,LOC108178079,LOC100358706	LOC100340830,LOC108178080,DCLK2,LOC108178079,LOC100358706	MAB21L2,LOC108178080,DCLK2,LOC108178079,LRBA,LOC100358706
Ermine	1	163100001	163450000	0.749	TOP14	null	LOC100342427,LUZP2	LOC108178319
Ermine	15	65100001	65450000	0.748	TOP14	ARHGAP24	ARHGAP24,MAPK10	LOC100350768,WDFY3,ARHGAP24
Ermine	15	63000001	63350000	0.735	TOP14	LOC108178112,GPAT3	LOC108178112,GPAT3	DMP1,BIRC8,MRPS18C,DSPP,SPARCL1,NUDT9,LOC103350760,LOC100348005,LOC100348252,FAM175A,LOC108178112,GPAT3,HELQ
Ermine	14	75600001	75950000	0.72	TOP14	null	LOC108177899,LOC108177900,TTC14,CCDC39	USP13,PEX5L
Ermine	15	64400001	64750000	0.717	TOP14	LOC100350768,WDFY3	LOC100350768,WDFY3,ARHGAP24	NKX6-1,CDS1,LOC100350768,WDFY3
Ermine	4	26950001	27300000	0.717	TOP14	PLCB4	PLCB4,PLCB1	LAMP5,PAK5,PLCB4
Ermine	3	100100001	100450000	0.71	TOP14	RALYL	LOC100348219,C3H8orf59,E2F5,CA13,RALYL,LRRCC1	RALYL
Ermine	18	5950001	6300000	0.705	TOP14	NCOA4,LOC108175357,LOC103351321,LOC100347175,MSMB,LOC103351320,PARG	NCOA4,LOC108175357,LOC103351321,LOC108178464,LOC103351326,LOC100343747,LOC100344000,LOC100347175,MSMB,LOC103351320,LOC100343496,ALOX5,PARG,LOC103351327,ZFAND4,MARCH8	SLC18A3,NCOA4,LOC108175357,LOC103351321,C18H10orf71,DRGX,C18H10orf53,OGDHL,LOC100347175,MSMB,LOC103351320,ERCC6,CHAT,PARG
Ermine	13	37100001	37450000	0.704		RUSC1,HCN3,CLK2,MSTO1,DAP3,FDPS,PKLR,SCAMP3,LOC100350760,ASH1L	RUSC1,HCN3,CLK2,FAM189B,GBA,THBS3,MUC1,TRIM46,DPM3,SLC50A1,EFNA1,LOC108177664,EFNA3,ADAM15,LENEP,CKS1B,MSTO1,DAP3,FDPS,PKLR,SCAMP3,KRTCAP2,EFNA4,DCST2,ZBTB7B,FLAD1,SHC1,PBXIP1,PMVK,LOC100350760,ASH1L,MTX1,DCST1,KCNN3	PAQR6,BGLAP,MEX3A,RAB25,LAMTOR2,SSR2,RXFP4,LOC103350043,LOC108177663,RUSC1,HCN3,CLK2,SMG5,PMF1,SLC25A44,LMNA,UBQLN4,ARHGEF2,KIAA0907,RIT1,SYT11,LOC108177661,MSTO1,DAP3,FDPS,PKLR,SCAMP3,LOC100350760,ASH1L,SEMA4A
Ermine	18	6650001	7000000	0.704		LOC100343747,LOC100344000,LOC100344503,LOC100344756,LOC100345016,LOC100345265,LOC103351323,LOC103351322,ALOX5,MARCH8	LOC100343747,LOC100344000,LOC100344503,LOC100344756,LOC100345016,LOC100345265,LOC103351323,LOC103351322,ALOX5,MARCH8,GRID1,LOC108178467	LOC103351321,LOC108178464,LOC103351326,LOC100343747,LOC100344000,LOC100344503,LOC100344756,LOC100345016,LOC100345265,LOC103351323,LOC103351322,LOC103351320,LOC100343496,ALOX5,LOC103351327,ZFAND4,MARCH8
Ermine	Un0444	1	350000	0.699		DLGAP2	DLGAP2	null
Ermine	11	20650001	21000000	0.699		null	null	ST8SIA4
Ermine	1	138950001	139300000	0.698		LOC100351807,CLNS1A,AQP11,RSF1,PAK1	LOC100351807,CLNS1A,AQP11,MYO7A,RSF1,PAK1,LOC100350306,LOC100349807	LOC103349874,NDUFC2,THRSP,LOC100351807,KCTD21,ALG8,KCTD14,LOC108177230,AAMDC,CLNS1A,AQP11,USP35,INTS4,RSF1,PAK1,GAB2
Ermine	18	12600001	12950000	0.698		TRNAK-CUU,ADK,KAT6B	TRNAK-CUU,AP3M1,ADK,VCL,KAT6B	LOC103351338,ZNF503,COMTD1,LOC108178472,TRNAK-CUU,LOC108178441,VDAC2,SAMD8,DUSP13,DUPD1,ADK,C18H10orf11,KAT6B
Ermine	18	39550001	39900000	0.696		PPP1R3C,FGFBP3,LOC103351369,TNKS2,BTAF1	PPP1R3C,FGFBP3,MARCH5,LOC103351369,TNKS2,CPEB3,IDE,BTAF1	PCGF5,PPP1R3C,FGFBP3,HECTD2,LOC103351369,TNKS2,BTAF1
Ermine	14	75950001	76300000	0.694		LOC108177899,LOC108177900,TTC14,CCDC39	LOC108177899,LOC108177900,TTC14,DNAJC19,CCDC39,FXR1	LOC108177899,LOC108177900,TTC14,PEX5L,CCDC39
Ermine	1	163800001	164150000	0.693		LUZP2	LUZP2	LOC100342427,LUZP2
Ermine	4	24500001	24850000	0.691		LOC108176705,LOC108176706,LOC108176693	LOC108176705,LOC108176706,LOC108176633,LOC108176693	LOC108176705,LOC108176706,BTBD3,LOC108176693
Ermine	1	127400001	127750000	0.69		NOX4,TYR,TYR	NOX4,TYR,TYR,GRM5	LOC100356259,LOC100356521,LOC100357031,LOC100357286,TRIM77,LOC100358060,NOX4,TYR,TYR
Ermine	9	22400001	22750000	0.688		ERC2	ERC2	WNT5A,CACNA2D3,ERC2
Ermine	3	100800001	101150000	0.688		C3H8orf59,E2F5,CA13,CA1,CA2,LRRCC1,CA3	C3H8orf59,E2F5,CA13,CA1,CA2,PSKH2,ATP6V0D2,LRRCC1,CA3	LOC100348219,C3H8orf59,E2F5,CA13,CA1,CA2,RALYL,LRRCC1,CA3
Ermine	16	33250001	33600000	0.681		LOC103350930,LOC108178184	IRF2BP2,LOC100354805,LOC103350930,LOC108178184,TARBP1,LOC100354303,SLC35F3	LOC108178182,LOC103350927,TBCE,GGPS1,RBM34,TOMM20,LOC103350929,LOC103350930,LOC108178184,B3GALNT2,ARID4B
Ermine	18	12950001	13300000	0.679		ADK	NDST2,CHCHD1,FUT11,SYNPO2L,MYOZ1,AP3M1,PLAU,CAMK2G,ZSWIM8,ADK,VCL,SEC24C,USP54	TRNAK-CUU,DUPD1,ADK,KAT6B
Ermine	4	22050001	22400000	0.678		NDUFAF5,SEL1L2,MACROD2	LOC100346508,NDUFAF5,ESF1,SEL1L2,TASP1,MACROD2	NDUFAF5,FLRT3,SEL1L2,MACROD2
Ermine	2	106400001	106750000	0.677		CTNNA2	LOC100344298,LOC103347646,CTNNA2	LRRTM1,CTNNA2
Ermine	13	7700001	8050000	0.674		LOC108177632,LOC108177631,XPR1	LOC108177632,LOC108177631,VIPR2,XPR1,ESYT2,WDR60	LOC108177632,LOC108177631,QSOX1,LHX4,XPR1,ACBD6
Ermine	7	115500001	115850000	0.674		EVX2,HOXD12,HOXD11,HOXD10,HOXD9,LOC100358870,HOXD8,HOXD4,HOXD3,HOXD1,HOXD13,KIAA1715,LOC103348785,MTX2	EVX2,HOXD12,HOXD11,HOXD10,HOXD9,LOC100358870,HOXD8,HOXD4,HOXD3,HOXD1,LOC108176864,HOXD13,KIAA1715,LOC103348785,MTX2,LOC103348788	EVX2,HOXD12,HOXD11,HOXD10,HOXD9,LOC100358870,HOXD8,HOXD4,HOXD3,HOXD1,HOXD13,KIAA1715,LOC103348785,MTX2
Ermine	15	88200001	88550000	0.673		LOC108178066	LOC108178066	LOC108178066,ADGRL3
Ermine	16	58100001	58450000	0.665		KCNK2	SMYD2,LOC108178207,LOC103350973,KCNK2,CENPF,PTPN14	KCTD3,USH2A,KCNK2
Ermine	13	61950001	62300000	0.665		OLFM3	OLFM3,LOC100351168	OLFM3
Ermine	5	17150001	17500000	0.659		CDH8	CDH8	CDH8
Ermine	13	7350001	7700000	0.658		XPR1,ACBD6	LOC108177632,LOC108177631,VIPR2,XPR1,ACBD6	LOC100349925,TOR1AIP2,QSOX1,LOC108177630,LHX4,FAM163A,TOR1AIP1,CEP350,XPR1,ACBD6
Ermine	16	28000001	28350000	0.656		null	null	LOC103351031,LOC103351032,ZP4,RYR2
Ermine	15	88550001	88900000	0.653		null	null	LOC108178066
Ermine	Un0030	1	350000	0.653		LOC100353727,LOC100353475,LOC100353975,LOC108178954,FRMD3,LOC100353215	LOC100353727,LOC103352408,IDNK,LOC100353475,LOC100353975,LOC108178954,UBQLN1,GKAP1,FRMD3,LOC100353215	null
Ermine	16	58450001	58800000	0.652		CENPF,PTPN14	SMYD2,LOC108178207,LOC103350973,PROX1,CENPF,LOC108178208,LOC103350974,PTPN14	KCNK2,CENPF,PTPN14
Ermine	Un0007	5600001	5950000	0.645		LOC100344614,ALG11,NEK3,CKAP2,CCDC70,ATP7B,NEK5	LOC100344614,ALG11,LOC103352144,NEK3,CKAP2,VPS36,CCDC70,ATP7B,NEK5,THSD1	LOC103352149,LOC108178826,LOC108178829,LOC100344614,ALG11,INTS6,LOC108178822,LOC103352142,NEK3,CKAP2,SERPINE3,WDFY2,CCDC70,ATP7B,NEK5
Ermine	1	12600001	12950000	0.645		MSANTD3,TEX10,INVS,TMEFF1	LOC103349472,MSANTD3,TEX10,INVS,ERP44,STX17,NR4A3,TMEFF1	LOC100340199,MURC,MSANTD3,TEX10,INVS,TMEFF1
Ermine	1	163450001	163800000	0.644		LOC100342427,LUZP2	LOC100342427,LUZP2	LOC108178319,LOC100342427,LUZP2
Ermine	14	135800001	136150000	0.643		GBE1	GBE1	LOC103350583,GBE1
Ermine	15	14700001	15050000	0.643		LOC100340830,LOC100358706	LOC100340830,LOC100358706	LOC100340830,LOC108178080,DCLK2,LOC108178079,LOC100358706
Ermine	Un0098	700001	1050000	0.642		MFSD10,TNIP2,SH3BP2,ADD1,NOP14,FAM193A,GRK4,HTT	MFSD10,TNIP2,SH3BP2,ADD1,NOP14,LOC108175772,MSANTD1,FAM193A,GRK4,HTT	LOC103345484,MFSD10,HAUS3,MXD4,CFAP99,TNIP2,SH3BP2,ADD1,NOP14,POLN,ZFYVE28,RNF4,FAM193A,GRK4,HTT
Ermine	15	67550001	67900000	0.641		TMEM150C,SCD5,ENOPH1	TMEM150C,HNRNPDL,HNRNPD,SCD5,ENOPH1,LOC103350768	LOC108178115,COQ2,COPS4,THAP9,TMEM150C,PLAC8,LIN54,SEC31A,SCD5,ENOPH1,HPSE
Ermine	15	82250001	82600000	0.634		null	LOC103350790	TMPRSS11A,TMPRSS11D,GNRHR,LOC103350789,STAP1,LOC100344752,UBA6,CENPC
Ermine	14	127750001	128100000	0.627		EPHA3	LOC108177925,LOC100337997,EPHA3,LOC103350575	EPHA3
Ermine	15	64050001	64400000	0.623		NKX6-1,CDS1,WDFY3	NKX6-1,CDS1,LOC100350768,WDFY3	NKX6-1,CDS1,WDFY3
Ermine	Un0117	700001	1050000	0.62		ADPGK,BBS4	ADPGK,BBS4	TRNAA-AGC,HCN4,ADPGK,REC114,NEO1,BBS4
Ermine	9	18550001	18900000	0.619		MANF,RBM15B,LOC108177108,DCAF1,TEX264,DOCK3,RAD54L2	MANF,RBM15B,LOC108177108,IQCF6,LOC103349234,IQCF3,LOC100344065,LOC100343974,PARP3,GPR62,PCBP4,LOC108177109,ABHD14A,ACY1,DUSP7,PPM1M,GLYCTK,DCAF1,TEX264,GRM2,LOC100342707,LOC100344321,LOC100343721,RRP9,ABHD14B,RPL29,POC1A,ALAS1,TLR9,WDR82,DOCK3,RAD54L2	LOC100342543,MANF,RBM15B,LOC108177108,HEMK1,CISH,DCAF1,TEX264,MAPKAPK3,DOCK3,RAD54L2
Ermine	16	28350001	28700000	0.616		null	CHRM3	null
Ermine	2	105000001	105350000	0.615		LOC103347643	LOC103347643,CTNNA2	LOC100343032,LOC103347643
Ermine	8	63000001	63350000	0.614		null	LOC100345587	PCDH20
Ermine	2	144900001	145250000	0.611		LOC108176366	LOC108176366,LOC108176367	LOC108176366
Ermine	Un0135	700001	1050000	0.611		LOC100342596,LOC100342849,LOC100343359,LOC100343862,ZNF699	LOC100342596,LOC100342849,LOC100343359,LOC100343862,ZNF699	P2RY11,PPAN,LOC100346415,RDH8,PIN1,UBL5,FBXL12,LOC100348192,LOC100342596,LOC100342849,LOC100343359,LOC100343862,LOC100346672,COL5A3,OLFM2,LOC108175883,LOC100347945,LOC100349201,LOC100349966,LOC108175882,ZNF699,LOC100348700,LOC108175881
Ermine	13	61600001	61950000	0.611		null	OLFM3	COL11A1
Ermine	Un0247	1	350000	0.61		COPS9,LOC100342935,LOC100343185,LOC100343695,LOC103346170,LOC100343441,LOC103346169,NDUFA10	COPS9,LOC100342935,LOC100343185,LOC100343695,LOC103346170,LOC100343441,LOC103346169,NDUFA10	null
Ermine	2	144550001	144900000	0.609		null	LOC108176366	LOC108176438,PKDCC,LOC103347696
Ermine	13	36750001	37100000	0.607		MEX3A,RAB25,LAMTOR2,SSR2,RXFP4,LOC103350043,LOC108177663,UBQLN4,ARHGEF2,KIAA0907,RIT1,SYT11,LOC108177661,LOC100350760	MEX3A,RAB25,LAMTOR2,SSR2,RXFP4,LOC103350043,LOC108177663,RUSC1,HCN3,CLK2,FAM189B,GBA,THBS3,MUC1,TRIM46,DPM3,SLC50A1,EFNA1,LOC108177664,EFNA3,UBQLN4,ARHGEF2,KIAA0907,RIT1,SYT11,LOC108177661,MSTO1,DAP3,FDPS,PKLR,SCAMP3,KRTCAP2,EFNA4,LOC100350760,ASH1L,MTX1	LOC108177602,NES,GPATCH4,NAXE,LOC103350040,LOC108177660,LOC103350041,GLMP,PAQR6,BGLAP,MEX3A,RAB25,LAMTOR2,SSR2,RXFP4,LOC103350043,LOC108177663,BCAN,TTC24,IQGAP3,RHBG,LOC103350042,TSACC,TMEM79,SMG5,PMF1,SLC25A44,LMNA,UBQLN4,ARHGEF2,KIAA0907,RIT1,SYT11,LOC108177661,HAPLN2,MEF2D,CCT3,LOC100350760,SEMA4A
Ermine	Un0129	1	350000	0.607		null	LOC100356413,LOC103345658,LOC103345660,LOC103345653,ARHGAP6,LOC103345651	null
Ermine	Un0055	1050001	1400000	0.605		SYNM,TTC23,LRRC28	LOC108175615,SYNM,PGPEP1L,TTC23,IGF1R,FAM169B,LRRC28	LOC108175614,LOC103345210,LYSMD4,SYNM,ADAMTS17,MEF2A,TTC23,LRRC28
Ermine	1	164150001	164500000	0.604		LUZP2	LUZP2	LUZP2
Ermine	14	50750001	51100000	0.603		LOC108177963,LOC108177962,LOC108177961,SSR3,TIPARP,KCNAB1	LOC108177963,LOC108177962,LOC103350428,LOC103350429,LOC108177961,SSR3,TIPARP,LOC108177965,LOC108177966,LOC108177967,CCNL1,KCNAB1,LEKR1	LOC100338668,LOC108177963,LOC108177962,LOC100344493,LOC100344746,LOC108177961,SSR3,TIPARP,KCNAB1
Ermine	1	13300001	13650000	0.602		LOC103349472,NR4A3	LOC103349472,SEC61B,ALG2,LOC103349492,TGFBR1,NR4A3	LOC103349472,TEX10,INVS,ERP44,STX17,NR4A3
Ermine	4	24850001	25200000	0.602		LOC108176633,LOC108176693	LOC108176633,JAG1,LOC108176693,SLX4IP	LOC108176705,LOC108176706,LOC108176633,LOC108176693
Ermine	18	12250001	12600000	0.601		COMTD1,LOC108178472,VDAC2,SAMD8,DUSP13,DUPD1,KAT6B	COMTD1,LOC108178472,TRNAK-CUU,VDAC2,SAMD8,DUSP13,DUPD1,ADK,KAT6B	LOC103351338,ZNF503,COMTD1,LOC108178472,LOC108178441,VDAC2,SAMD8,DUSP13,DUPD1,C18H10orf11,KAT6B
Giant Grey	15	59500001	59850000	0.598	TOP14	LOC108178109,CCSER1	LOC108178109,MMRN1,SNCA,CCSER1	LOC108178109,CCSER1
Giant Grey	14	101850001	102200000	0.562	TOP14	null	LSAMP	null
Giant Grey	14	102200001	102550000	0.559	TOP14	LSAMP	LSAMP	LSAMP
Giant Grey	11	8050001	8400000	0.54	TOP14	TMEM161B,LOC103349541	LOC103349544,LOC103349543,TMEM161B,LOC103349541,MEF2C	LOC108177243,TMEM161B,LOC103349541
Giant Grey	14	102900001	103250000	0.538	TOP14	LSAMP	LOC100339409,GAP43,LOC108177921,LSAMP	LSAMP
Giant Grey	7	44450001	44800000	0.527	TOP14	LAMB1,DLD,NRCAM	LOC103348702,THAP5,LAMB1,DNAJB9,DLD,NRCAM,PNPLA8	DUS4L,BCAP29,LOC108176824,CBLL1,LAMB1,SLC26A4,SLC26A3,DLD,NRCAM,COG5
Giant Grey	14	102550001	102900000	0.526	TOP14	LSAMP	LOC100339409,GAP43,LSAMP	LSAMP
Giant Grey	Un0004	2100001	2450000	0.513	TOP14	LOC100355084,RXFP2	LOC100355084,RXFP2,LOC108178801,FRY	LOC100353567,LOC100355084,HSPH1,LOC103352080,RXFP2,B3GLCT
Giant Grey	18	7700001	8050000	0.502	TOP14	GRID1	LOC108178470,LDB3,GRID1,WAPL,OPN4	GRID1,LOC108178467
Giant Grey	Un0004	1050001	1400000	0.501	TOP14	TRNAN-GUU,LOC103352079,LOC108178804,MEDAG,TEX26,ALOX5AP,USPL1	TRNAN-GUU,LOC103352079,LOC100353567,LOC108178804,MEDAG,TEX26,HSPH1,LOC103352080,ALOX5AP,B3GLCT,USPL1	LOC108178806,HMGB1,LOC108178802,TRNAN-GUU,LOC103352079,LOC103352078,LOC108178804,MEDAG,TEX26,KATNAL1,LOC108178803,ALOX5AP,USPL1
Giant Grey	1	88550001	88900000	0.498	TOP14	null	null	LOC108176804,LOC108176805,ETS1,FLI1
Giant Grey	Un0532	1	350000	0.493	TOP14	LOC103346680	LOC103346680	null
Giant Grey	15	94150001	94500000	0.489	TOP14	LOC108178129,LOC103350838,LOC103350837,MYOZ2,SEC24D,SYNPO2	LOC108178129,LOC103350838,LOC103350837,MYOZ2,USP53,C15H4orf3,SEC24D,FABP2,PDE5A,SYNPO2	LOC108178129,KDR,LOC103350802,KIT,KIT,METTL14,LOC103350838,LOC103350837,MYOZ2,SEC24D,SYNPO2
Giant Grey	11	5950001	6300000	0.488	TOP14	null	LOC108177262	LOC100356881,LOC103349540
Giant Grey	4	5600001	5950000	0.486		RALY,LOC108176608,ZNF341,EIF2S2,CHMP4B	E2F1,NECAB3,ACTL10,C4H20orf144,LOC108176689,RALY,LOC108176608,ZNF341,PXMP4,CBFA2T2,SNTA1,CDK5RAP1,LOC103348202,BPIFB1,BPIFA1,BPIFA3,EIF2S2,CHMP4B,LOC100357983,LOC103348203	LOC108176607,DYNLRB1,AHCY,ASIP,RALY,LOC108176608,ZNF341,PIGU,LOC103348190,ASIP,EIF2S2,CHMP4B,ITCH
Giant Grey	13	3500001	3850000	0.481		PAPPA2	PAPPA2,BRINP2,ASTN1	LOC108177627,PAPPA2,RFWD2
Giant Grey	15	59150001	59500000	0.48		CCSER1	LOC108178109,CCSER1	CCSER1
Giant Grey	19	17850001	18200000	0.475		TMIGD1,SLC6A4,BLMH,NSRP1,EFCAB5,CPD	GIT1,ABHD15,TMIGD1,SLC6A4,CORO6,ANKRD13B,TP53I13,BLMH,NSRP1,EFCAB5,SSH2,TAOK1,CPD	TIMM22,BHLHA9,TUSC5,GOSR1,TMIGD1,SLC6A4,NXN,ABR,BLMH,NSRP1,EFCAB5,CPD
Giant Grey	15	94500001	94850000	0.47		MYOZ2,USP53,C15H4orf3,FABP2,PDE5A	MYOZ2,USP53,C15H4orf3,MAD2L1,FABP2,PDE5A	LOC108178129,METTL14,LOC103350838,LOC103350837,MYOZ2,USP53,C15H4orf3,SEC24D,FABP2,PDE5A,SYNPO2
Giant Grey	3	31850001	32200000	0.47		LOC108176481,ARSI,CD74,PDGFRB,CDX1,SLC6A7,CAMK2A,LOC108176482,TCOF1,RPS14,CSF1R	LOC108176481,ARSI,CD74,MYOZ3,RBM22,SMIM3,LOC100343036,ZNF300,GPX3,PDGFRB,CDX1,SLC6A7,CAMK2A,LOC108176482,TCOF1,RPS14,SYNPO,DCTN4,IFGGA1,ANXA6,CSF1R,NDST1,TNIP1,IRGM	TIGD6,LOC108176481,ARSI,CD74,ARHGEF37,PPARGC1B,SLC26A2,HMGXB3,PDGFRB,CDX1,SLC6A7,CAMK2A,LOC108176482,TCOF1,RPS14,CSNK1A1,PDE6A,CSF1R
Giant Grey	1	100800001	101150000	0.468		CADM1	CADM1	LOC103349288,CADM1
Giant Grey	14	49350001	49700000	0.465		TRNAI-AAU,MME,LOC103350426,LOC108177960	TRNAI-AAU,MME,LOC103350426,C14H3orf33,GMPS,LOC108177960,PLCH1,SLC33A1	TRNAI-AAU,MME,LOC103350426,LOC108177960
Giant Grey	15	44100001	44450000	0.464		PPA2,TET2	LOC103350738,LOC103350737,PPA2,TET2,LOC103350739	NPNT,GSTCD,INTS12,PPA2,TET2,ARHGEF38
Giant Grey	1	124950001	125300000	0.463		null	null	FAT3
Giant Grey	15	67900001	68250000	0.462		HNRNPDL,HNRNPD,ENOPH1,LOC103350768	HNRNPDL,HNRNPD,ENOPH1,LOC103350768,RASGEF1B	THAP9,TMEM150C,HNRNPDL,HNRNPD,LIN54,SEC31A,SCD5,ENOPH1,LOC103350768
Giant Grey	15	16100001	16450000	0.461		NR3C2	TMEM184C,NR3C2,ARHGAP10,PRMT9	LOC103350681,LOC103350682,NR3C2
Giant Grey	12	86100001	86450000	0.46		POU3F2	LOC100345430,POU3F2,FAXC,FBXL4	POU3F2
Giant Grey	4	6300001	6650000	0.457		LOC108176689,BPIFB6,BPIFB2,BPIFB1,BPIFA1,BPIFA3,SUN5,MAPRE1,DNMT3B,LOC100357983,EFCAB8,LOC103348203	LOC108176689,BPIFB6,BPIFB2,LOC108176610,LOC108176611,LOC100343456,BPIFB1,BPIFA1,BPIFA3,SUN5,MAPRE1,DNMT3B,KIF3B,PLAGL2,TM9SF4,LOC100357983,EFCAB8,COMMD7,NOL4L,ASXL1,POFUT1,LOC103348203	E2F1,NECAB3,ACTL10,C4H20orf144,LOC108176689,BPIFB6,BPIFB2,LOC108176608,ZNF341,PXMP4,CBFA2T2,SNTA1,CDK5RAP1,LOC103348202,BPIFB1,BPIFA1,BPIFA3,SUN5,MAPRE1,DNMT3B,CHMP4B,LOC100357983,EFCAB8,LOC103348203
Giant Grey	4	37450001	37800000	0.457		LOC108176647,LOC108176646,LOC103348277,HOXC13,HOXC12,HOXC11,HOXC10,LOC103348279,HOXC9,HOXC8,ATP5G2,CALCOCO1	LOC108176647,LOC108176646,LOC103348277,HOXC13,HOXC12,HOXC11,HOXC10,LOC103348279,HOXC9,HOXC8,HOXC6,HOXC5,HOXC4,LOC103348284,SMUG1,TRNAK-CUU,NFE2,GPR84,ATP5G2,CALCOCO1,LOC103348283,LOC108176648,HNRNPA1,COPZ1,ZNF385A,ITGA5,GTSF1,PDE1B,CBX5,NCKAP1L	LOC108176645,IGFBP6,MFSD5,C4H12orf10,PRR13,TARBP2,NPFF,LOC100359118,LOC108176647,LOC108176646,LOC103348277,HOXC13,HOXC12,HOXC11,HOXC10,LOC103348279,HOXC9,HOXC8,SPRYD3,SOAT2,CSAD,ZNF740,ITGB7,RARG,ESPL1,PFDN5,AAAS,SP7,AMHR2,PCBP2,MAP3K12,ATP5G2,CALCOCO1,SP1,ATF7
Giant Grey	15	44450001	44800000	0.452		LOC103350738,LOC103350737,TET2	LOC103350738,LOC108178098,LOC108178099,LOC103350737,CXXC4,TET2,LOC103350739	LOC103350738,LOC103350737,PPA2,TET2,ARHGEF38
Giant Grey	11	4550001	4900000	0.452		LOC103349539,EDIL3	LOC103349539,EDIL3	LOC103349539,EDIL3
Giant Grey	15	13300001	13650000	0.452		RPS3A,SH3D19,LRBA	RPS3A,MAB21L2,SH3D19,LRBA	RPS3A,PRSS48,FAM160A1,SH3D19,LRBA
Giant Grey	1	124600001	124950000	0.452		FAT3	FAT3	FAT3
Giant Grey	Un0044	2100001	2450000	0.45		null	null	LOC103345105,LOC103345100,IGSF9B,SPATA19
Giant Grey	7	172900001	173250000	0.45		B3GNT7,NMUR1,C7H2orf57,NCL,LOC108176898,LOC103348904,PTMA,COPS7B,PDE6D	B3GNT7,NMUR1,C7H2orf57,NPPC,NCL,LOC108176898,LOC103348904,PTMA,COPS7B,PDE6D,LOC100344728	GPR55,C7H2orf72,B3GNT7,NMUR1,C7H2orf57,ITM2C,SPATA3,HTR2B,NCL,LOC108176898,LOC103348904,PTMA,COPS7B,CAB39,PSMD1,ARMC9,PDE6D
Giant Grey	3	104300001	104650000	0.448		null	LOC103348076	null
Giant Grey	14	49000001	49350000	0.448		MME	TRNAI-AAU,MME,LOC103350426,LOC108177960,PLCH1	DHX36,LOC103350424,MME,GPR149
Giant Grey	15	12950001	13300000	0.445		PRSS48,FAM160A1,SH3D19	RPS3A,PRSS48,FAM160A1,SH3D19,LRBA	PRSS48,GATB,FAM160A1,SH3D19
Giant Grey	4	52150001	52500000	0.445		null	LOC108176666	TRHDE
Giant Grey	13	36050001	36400000	0.442		LRRC71,SH2D2A,LOC108177659,MRPL24,RRNAD1,CRABP2,LOC108177602,NES,GPATCH4,NAXE,LOC103350040,PEAR1,NTRK1,INSRR,HDGF,ISG20L2,BCAN,TTC24,IQGAP3,PRCC,HAPLN2	LRRC71,SH2D2A,LOC108177659,MRPL24,RRNAD1,CRABP2,LOC108177602,NES,GPATCH4,NAXE,LOC103350040,LOC108177660,LOC103350041,GLMP,PAQR6,BGLAP,MEX3A,RAB25,LAMTOR2,SSR2,PEAR1,NTRK1,INSRR,HDGF,ISG20L2,BCAN,TTC24,IQGAP3,RHBG,LOC103350042,TSACC,TMEM79,SMG5,PMF1,SLC25A44,LMNA,UBQLN4,ARHGEF2,PRCC,HAPLN2,MEF2D,CCT3,SEMA4A	ETV3L,LRRC71,SH2D2A,LOC108177659,MRPL24,RRNAD1,CRABP2,LOC108177602,NES,GPATCH4,NAXE,LOC103350040,FCRL4,LOC103350037,LOC103350039,ETV3,PEAR1,NTRK1,INSRR,HDGF,ISG20L2,BCAN,TTC24,IQGAP3,LOC103350038,ARHGEF11,PRCC,HAPLN2,FCRL5
Giant Grey	4	65450001	65800000	0.442		MGAT4C	MGAT4C	NTS,MGAT4C,RASSF9
Giant Grey	1	151200001	151550000	0.442		LOC103350364,LOC100351127,ZNF143,IPO7,WEE1,SWAP70	LOC103350364,LOC100351127,ZNF143,IPO7,WEE1,SWAP70,SBF2	ASCL3,LOC108177449,LOC103350336,LOC103350364,C1H11orf16,NRIP3,LOC100344797,DENND5A,LOC103350964,LOC108177452,TMEM41B,LOC100351127,ZNF143,TMEM9B,IPO7,WEE1,SWAP70
Giant Grey	7	20300001	20650000	0.441		TMEM229A,SPAM1	TMEM229A,LOC100337723,LMOD2,SPAM1,LOC100337977,NDUFA5,WASL,IQUB,ASB15	TMEM229A,GPR37,SPAM1,LOC103348716
Giant Grey	12	112000001	112350000	0.437		CLVS2	CLVS2,LOC103349878,TRDN	LOC100357329,FABP7,SERINC1,PKIB,CLVS2,HSF2,SMPDL3A
Giant Grey	14	48650001	49000000	0.437		null	TRNAI-AAU,MME,LOC103350426,LOC108177960	LOC108177958,LOC103350422,DHX36,LOC103350424,ARHGEF26,GPR149
Giant Grey	16	79450001	79800000	0.432		null	BRINP3	null
Giant Grey	12	111650001	112000000	0.431		FABP7,PKIB,SMPDL3A	FABP7,PKIB,CLVS2,SMPDL3A,TRDN	LOC100357329,FABP7,SERINC1,PKIB,HSF2,SMPDL3A
Giant Grey	13	21350001	21700000	0.43		LOC103350231,CCDC181,SLC19A2,F5,LOC100344740	METTL18,LOC103350231,CCDC181,SLC19A2,F5,SELL,SELE,C13H1orf112,SCYL3,LOC100344740,SELP,KIFAP3	MYOC,METTL13,LOC103350231,CCDC181,SLC19A2,F5,DNM3,VAMP4,PRRC2C,LOC100344740
Giant Grey	19	30450001	30800000	0.43		MSI2	AKAP1,SCPEP1,COIL,TRIM25,DGKE,MSI2,C19H17orf67	EPX,LOC100356653,LOC100356911,LOC100357165,DYNLL2,SRSF1,CCDC182,TSPOAP1,MPO,LPO,MKS1,VEZF1,CUEDC1,MRPS23,MSI2,LOC108178576
Giant Grey	20	6650001	7000000	0.428		LOC108178649,MAX	LOC108178649,MAX,JKAMP,RTN1,FNTB,CCDC175,LOC108178645	LOC108178649,MAX,FUT8
Giant Grey	1	82600001	82950000	0.428		null	LOC103348864	null
Giant Grey	2	120750001	121100000	0.428		ACTR2,SPRED2	ACTR2,RAB1A,SLC1A4,SPRED2,CEP68,SERTAD2	ACTR2,SPRED2
Giant Grey	9	31150001	31500000	0.427		PRICKLE2	LOC103349248,ADAMTS9,LOC108177116,PRICKLE2	PSMD6,LOC100359044,LOC103349247,THOC7,SNTN,ATXN7,PRICKLE2
Giant Grey	4	43750001	44100000	0.426		LOC103348315,LOC103348317,LOC103348316,WIF1,WIF1,LEMD3,LEMD3	LOC103348315,LOC103348317,LOC103348316,LOC103348318,WIF1,WIF1,MSRB3,LEMD3,LEMD3	RASSF3,LOC103348315,LOC103348317,LOC103348316,TBK1,GNS,TBC1D30,WIF1,WIF1,LEMD3,LEMD3
Giant Grey	16	79800001	80150000	0.426		null	BRINP3	null
Giant Grey	12	30800001	31150000	0.425		APOBEC2,TREML1,TREML2,OARD1,NFYA,LOC100348238,LOC100348748,LOC108175404,LOC100349504	APOBEC2,TREML1,TREML2,TFEB,TOMM6,MED20,CCND3,OARD1,NFYA,LOC100348238,LOC100348748,LOC108175404,LOC100349504,LOC108177425,MDFI,PGC,FRS3,BYSL,TAF8,USP49	LOC108177366,UNC5CL,TSPO2,APOBEC2,TREML1,TREML2,OARD1,NFYA,LOC100348238,LOC100348748,LOC108175404,LOC100349504
Giant Grey	12	111300001	111650000	0.425		LOC100357329,SERINC1,HSF2	LOC100357329,FABP7,SERINC1,PKIB,CLVS2,HSF2,SMPDL3A	LOC100357329,LOC108177380,LOC103349876,SERINC1,HSF2
Giant Grey	Un0004	1400001	1750000	0.425		LOC100353567,TEX26,HSPH1,LOC103352080,B3GLCT	LOC100353567,TEX26,HSPH1,LOC103352080,B3GLCT	LOC108178802,TRNAN-GUU,LOC103352079,LOC100353567,LOC108178804,MEDAG,TEX26,HSPH1,LOC103352080,LOC108178803,ALOX5AP,B3GLCT,USPL1
Giant Grey	14	48300001	48650000	0.422		LOC108177958,LOC103350422,DHX36,LOC103350424,ARHGEF26,GPR149	LOC108177958,LOC103350422,DHX36,LOC103350424,ARHGEF26,GPR149	LOC108177958,LOC103350422,DHX36,LOC103350424,ARHGEF26,GPR149
Giant Grey	15	13650001	14000000	0.421		MAB21L2,LRBA	MAB21L2,LOC108178080,DCLK2,LOC108178079,LRBA	RPS3A,PRSS48,MAB21L2,SH3D19,LRBA
Giant Grey	1	39900001	40250000	0.42		LOC108176491,NFIB	LOC108176491,LOC103347814,NFIB	TRNAH-GUG,LOC103347791,LOC108176491,NFIB
Giant Grey	Un0023	1400001	1750000	0.419		null	LOC108178930,SOX11	null
Giant Grey	3	41300001	41650000	0.418		ADRA1B,TTC1,FABP6,LOC108176486,PWWP2A,CCNJL	LOC108176487,PTTG1,ADRA1B,TTC1,FABP6,C1QTNF2,ZBED8,LOC108176486,PWWP2A,CCNJL,SLU7,ATP10B	ADRA1B,TTC1,FABP6,LOC108176486,PWWP2A,CCNJL
Giant Grey	Un0004	1750001	2100000	0.418		B3GLCT	LOC100355084,RXFP2,LOC108178801,B3GLCT	LOC103352079,LOC100353567,MEDAG,TEX26,HSPH1,LOC103352080,B3GLCT
Giant Grey	13	79450001	79800000	0.415		LOC103350133,BCL10,C13H1orf52,LOC108177710,DDAH1,WDR63,SYDE2	LOC103350133,BCL10,C13H1orf52,LOC108177710,MCOLN3,SSX2IP,DDAH1,WDR63,MCOLN2,LPAR3,SYDE2	CYR61,LOC103350133,BCL10,C13H1orf52,LOC108177710,COL24A1,ZNHIT6,LOC103350132,DDAH1,WDR63,SYDE2
Giant Grey	12	121100001	121450000	0.415		EPB41L2,AKAP7	ARG1,MED23,EPB41L2,AKAP7,ENPP3	SMLR1,EPB41L2,AKAP7
Giant Grey	2	130900001	131250000	0.414		CLHC1,EML6,RTN4	CLHC1,EML6,SPTBN1,RTN4	LOC100358851,PNPT1,CFAP36,LOC108176436,MTIF2,PPP4R3B,CCDC88A,LOC108176355,CLHC1,EML6,RTN4
Giant Grey	1	93450001	93800000	0.412		LOC100358496,LOC100349120,LOC103349087,LOC100349372,LOC100349630,LOC100350378,LOC100338627,LOC100338878,LOC100351376,LOC103350571,LOC100351879,LOC100352634,LOC100353394,LOC100349888,LOC103350567,LOC100352376,LOC100352890	LOC100358496,LOC100349120,LOC103349087,LOC100349372,LOC100349630,LOC100350378,LOC100338627,LOC100338878,LOC100351376,LOC103350571,LOC100351879,LOC100352634,LOC100353394,LOC100353645,LOC100353893,LOC100337693,LOC100354154,LOC100339693,LOC100354914,LOC100355174,LOC100355426,LOC100355674,LOC100355917,LOC100356166,LOC100356683,LOC100356942,LOC108178559,LOC100357456,LOC100341233,TMEM225,LOC108178176,L…	LOC100344537,LOC103350537,LOC103349071,LOC100354335,LOC100352057,LOC100345298,LOC100345557,LOC100345816,LOC100346076,LOC108178137,LOC100346337,LOC100346591,LOC100347112,LOC100347870,LOC100354585,LOC103350550,LOC100355347,LOC100356687,LOC100357460,LOC100358496,LOC100349120,LOC103349087,LOC100349372,LOC100349630,LOC100350378,LOC100338627,LOC100338878,LOC100351376,LOC103350571,LOC100351879,LOC100352…
Giant Grey	13	128100001	128450000	0.41		LOC108177735,RSRP1,SYF2,LDLRAP1,LOC100342463,TMEM50A,TMEM57	LOC108177735,RSRP1,SYF2,LDLRAP1,LOC100342463,TMEM50A,RUNX3,CLIC4,SRRM1,NCMAP,RCAN3,TMEM57	GJA9,LOC108177735,RSRP1,SYF2,MYCBP,RRAGC,LDLRAP1,LOC100342463,TMEM50A,MAN1C1,TMEM57
Giant Grey	11	7350001	7700000	0.407		LOC108177243,CCNH	LOC108177243,CCNH,TMEM161B,LOC103349541	LOC108177243,CCNH,RASA1
Giant White	14	101850001	102200000	0.615	TOP14	null	LSAMP	null
Giant White	14	102900001	103250000	0.609	TOP14	LSAMP	LOC100339409,GAP43,LOC108177921,LSAMP	LSAMP
Giant White	16	52850001	53200000	0.605	TOP14	LOC100353551,LOC103350967,LOC100354806,BPNT1,SLC30A10,RAB3GAP2,IARS2,EPRS	LOC100353551,LOC103350967,LOC100354806,BPNT1,SLC30A10,RAB3GAP2,IARS2,EPRS	LOC100353293,LOC100353551,LOC103350967,LOC100354806,C16H1orf115,LOC103350966,BPNT1,SLC30A10,RAB3GAP2,IARS2,EPRS,MARK1
Giant White	Un0460	1	350000	0.584	TOP14	MTHFSD,FOXF1,LOC103346573	MTHFSD,FOXF1,LOC103346573	null
Giant White	14	102200001	102550000	0.546	TOP14	LSAMP	LSAMP	LSAMP
Giant White	11	31500001	31850000	0.522	TOP14	LOC108177274,LOC100354360,LOC100354867,ZFP62,BTNL3,BTNL9	LOC108177274,LOC100354360,LOC100354867,LOC100350571,TRNAP-UGG,TRNAT-UGU,TRNAA-UGC,TRNAK-CUU,TRNAV-AAC,TRNAK-CUU,TRNAV-CAC,RACK1,LOC103349562,ZFP62,BTNL3,TRIM7,TRIM41,LOC100354611,BTNL9	LOC100348324,LOC100348575,LOC100349329,LOC100349842,LOC100352848,MGAT1,LOC108177274,LOC100354360,LOC100354867,LOC100352335,ZFP62,BTNL3,BTNL9
Giant White	11	31850001	32200000	0.52	TOP14	LOC100350571,TRNAP-UGG,TRNAT-UGU,TRNAA-UGC,TRNAK-CUU,TRNAV-AAC,TRNAK-CUU,TRNAV-CAC,RACK1,LOC103349562,TRIM7,TRIM41,LOC100354611	LOC100350571,TRNAP-UGG,TRNAT-UGU,TRNAA-UGC,TRNAK-CUU,TRNAV-AAC,TRNAK-CUU,TRNAV-CAC,RACK1,LOC103349562,TRIM7,TRIM41,LOC100354611	LOC100352848,MGAT1,LOC108177274,LOC100354360,LOC100354867,LOC100350571,TRNAP-UGG,TRNAT-UGU,TRNAA-UGC,TRNAK-CUU,TRNAV-AAC,TRNAK-CUU,TRNAV-CAC,RACK1,LOC103349562,ZFP62,BTNL3,TRIM7,TRIM41,LOC100354611,BTNL9
Giant White	Un0004	6650001	7000000	0.516	TOP14	DCLK1	LOC100340442,CCDC169,CCNA1,DCLK1,LOC100357612,SPG20	MAB21L1,DCLK1,NBEA
Giant White	2	162400001	162750000	0.515	TOP14	LOC103347816	LOC103347816	LOC108176440,LOC103347816
Giant White	Un0532	1	350000	0.512	TOP14	LOC103346680	LOC103346680	null
Giant White	2	166250001	166600000	0.509	TOP14	RAD51AP2,VSNL1	MSGN1,KCNS3,RAD51AP2,GEN1,VSNL1,SMC6	RAD51AP2,VSNL1
Giant White	9	38150001	38500000	0.507	TOP14	FOXP1	LOC103349252,FOXP1	LOC100344990,FOXP1
Giant White	15	20650001	21000000	0.5	TOP14	FREM3,SMARCA5,GAB1	FREM3,SMARCA5,USP38,GAB1	LOC100343073,LOC108178084,GYPA,FREM3,SMARCA5,GAB1
Giant White	9	64750001	65100000	0.496	TOP14	ANKRD29,NPC1,LAMA3	ANKRD29,CABYR,LOC103349310,IMPACT,NPC1,TTC39C,OSBPL1A,LAMA3	LOC103349305,LOC103349308,LOC103349307,CABLES1,RIOK3,C9H18orf8,ANKRD29,RBBP8,TMEM241,NPC1,LAMA3
Giant White	2	169050001	169400000	0.494		TTC32,LOC103347822,LOC108176386,LOC103347824,WDR35,MATN3,LOC103347823,SDC1,LAPTM4A	TTC32,LOC103347822,LOC108176386,LOC103347824,LOC100338723,RHOB,WDR35,MATN3,LOC103347823,SDC1,HS1BP3,GDF7,LAPTM4A,PUM2,LDAH	LOC103347821,TTC32,LOC103347822,LOC108176386,LOC103347824,WDR35,MATN3,LOC103347823,SDC1,LAPTM4A
Giant White	Un0087	1	350000	0.493		TLL1	LOC103345416,TLL1,SPOCK3	null
Giant White	13	103950001	104300000	0.489		LOC108177721,USP1,KANK4,DOCK7	LOC108177721,USP1,KANK4,L1TD1,TM2D1,DOCK7,PATJ	LOC108177616,ANGPTL3,LOC108177721,USP1,KANK4,ATG4C,DOCK7
Giant White	18	68600001	68950000	0.489		NSMCE4A,ATE1,TACC2	NSMCE4A,BTBD16,DMBT1,ATE1,TACC2,HTRA1,LOC103351441,PLEKHA1	LOC108178430,NSMCE4A,FGFR2,ATE1,TACC2
Giant White	5	1400001	1750000	0.487		LOC100352574,ZNF527,LOC100345749,LOC100352322,LOC100346269,LOC100346527,LOC103348440,LOC100347048,LOC108176767,ZFP30,LOC100346786,ZNF540	LOC100352574,LOC103348442,LOC108176753,LOC100348817,ZNF527,LOC100345749,LOC100352322,LOC100346269,LOC100346527,LOC103348440,LOC100347048,LOC108176767,ZFP30,LOC100347810,LOC103348431,LOC100348309,LOC100348058,WDR87,LOC100346786,ZNF540,SIPA1L3	ECH1,LOC103348429,LOC108176765,LOC100344980,LOC103348439,LOC100352574,SIRT2,HNRNPL,LGALS4,ZNF260,LOC108176763,LOC108176752,ZNF569,ZNF527,LOC100345749,LOC100352322,LOC100346269,LOC100346527,LOC103348440,LOC100347048,LOC108176767,ZFP30,RINL,LOC100343965,ZNF570,LOC100346786,ZNF540,LOC100343459
Giant White	11	8050001	8400000	0.484		TMEM161B,LOC103349541	LOC103349544,LOC103349543,TMEM161B,LOC103349541,MEF2C	LOC108177243,TMEM161B,LOC103349541
Giant White	12	45850001	46200000	0.484		LOC108177437,COL21A1	LOC103349780,LOC103349783,LOC108177437,COL21A1,LOC100345428	LOC108177437,HMGCLL1,BMP5,COL21A1
Giant White	Un0338	1	350000	0.481		null	null	null
Giant White	11	7350001	7700000	0.48		LOC108177243,CCNH	LOC108177243,CCNH,TMEM161B,LOC103349541	LOC108177243,CCNH,RASA1
Giant White	2	94500001	94850000	0.479		TRNAM-CAU,ANKRD23,SEMA4C,CNNM3,CNNM4,LMAN2L,FER1L5,KANSL3,FAM178B,ANKRD39	TRNAM-CAU,ANKRD23,ARID5A,NEURL3,CIAO1,LOC108176105,ADRA2B,SEMA4C,CNNM3,CNNM4,LMAN2L,FER1L5,KANSL3,NCAPH,ITPRIPL1,TMEM127,STARD7,GPAT2,LOC100354761,FAM178B,ANKRD39,SNRNP200,DUSP2,KCNIP3	LOC100343793,TRNAM-CAU,ANKRD23,LOC100342021,LOC103347189,ACTR1B,SEMA4C,CNNM3,CNNM4,LMAN2L,FER1L5,KANSL3,VWA3B,LOC103347167,FAM178B,ANKRD39,TMEM131
Giant White	13	115850001	116200000	0.478		FAF1	LOC108177726,DMRTA2,LOC103350189,FAF1,ELAVL4	CDKN2C,TTC39A,C13H1orf185,RNF11,FAF1,EPS15
Giant White	14	102550001	102900000	0.475		LSAMP	LOC100339409,GAP43,LSAMP	LSAMP
Giant White	11	36400001	36750000	0.467		LOC100353302,CTNND2	LOC100353302,CTNND2	LOC100353302,CTNND2
Giant White	12	132300001	132650000	0.467		NMBR	LOC100351758,NMBR,VTA1,ADGRG6	NMBR
Giant White	7	101850001	102200000	0.466		KCNH7	LOC103348766,KCNH7	GCA,FAP,IFIH1,KCNH7
Giant White	13	24150001	24500000	0.464		LOC103350019,LOC100349255,DPT	LOC103350019,LOC100349255,DPT,TBX19,TIPRL,SFT2D2,GPR161,DCAF6	LOC103350019,LOC100349255,LOC108177647,ATP1B1,LOC108177648,LOC103350018,DPT,NME7
Giant White	11	31150001	31500000	0.463		LOC100348575,LOC100349329,LOC100349842,LOC100352848,MGAT1	LOC100348575,LOC100349329,LOC100349842,LOC100352848,MGAT1,LOC108177274,LOC100354360,LOC100354867,LOC100350571,TRNAP-UGG,TRNAT-UGU,TRNAA-UGC,TRNAK-CUU,TRNAV-AAC,TRNAK-CUU,TRNAV-CAC,RACK1,ZFP62,BTNL3,TRIM7,TRIM41,LOC100354611,BTNL9	TSLP,TRNAS-CGA,LOC100351834,LOC100352083,LOC100348324,LOC100348575,LOC100349329,LOC100349842,LOC100352848,MGAT1,WDR36,LOC100352335
Giant White	1	124950001	125300000	0.453		null	null	FAT3
Giant White	16	45850001	46200000	0.452		NMT2,FAM171A1	RPP38,LOC103350951,LOC103350952,MEIG1,LOC100343235,LOC103351043,NMT2,LOC100353195,CDNF,SUV39H2,DCLRE1C,LOC100349940,LOC100341709,FAM171A1,HSPA14	FAM188A,NMT2,ITGA8,FAM171A1
Giant White	14	49700001	50050000	0.452		C14H3orf33,PLCH1	C14H3orf33,GMPS,LOC100344493,LOC100344746,PLCH1,SLC33A1,KCNAB1	TRNAI-AAU,MME,LOC103350426,C14H3orf33,LOC108177960,PLCH1
Giant White	7	136150001	136500000	0.448		TRNAV-AAC,DNAH7	TRNAV-AAC,LOC103348804,STK17B,HECW2,DNAH7	TRNAV-AAC,LOC108176936,SLC39A10,DNAH7
Giant White	7	136500001	136850000	0.445		LOC103348804,STK17B,HECW2,DNAH7	C7H2orf66,LOC103348804,GTF3C3,STK17B,HECW2,CCDC150,DNAH7,PGAP1	TRNAV-AAC,LOC103348804,LOC108176936,SLC39A10,STK17B,HECW2,DNAH7
Giant White	17	77700001	78050000	0.443		NIPA2,LOC108178363,NIPA1,LOC100340267,OCA2	NIPA2,LOC108178363,NIPA1,LOC100340267,OCA2	TUBGCP5,CYFIP1,NIPA2,LOC108178363,NIPA1,LOC100340267,OCA2
Giant White	Un0004	7350001	7700000	0.442		RPL18A,SERTM1	RPL18A,LOC100340957,RFXAP,SMAD9,EXOSC8,SUPT20H,SERTM1,ALG5	LOC100340442,RPL18A,CCDC169,CCNA1,DCLK1,LOC100357612,SPG20,SERTM1
Giant White	3	41300001	41650000	0.439		ADRA1B,TTC1,FABP6,LOC108176486,PWWP2A,CCNJL	LOC108176487,PTTG1,ADRA1B,TTC1,FABP6,C1QTNF2,ZBED8,LOC108176486,PWWP2A,CCNJL,SLU7,ATP10B	ADRA1B,TTC1,FABP6,LOC108176486,PWWP2A,CCNJL
Giant White	Un0005	350001	700000	0.439		LMCD1	LMCD1,GRM7	null
Giant White	4	77350001	77700000	0.439		null	TRNAD-GUC,TRNAW-CCA,LOC108176673,TMPO,SLC25A3,LOC100337800,APAF1,ANKS1B	null
Giant White	Un0026	1050001	1400000	0.437		FZD8,LOC108178938,GJD4,LOC108178936,LOC103352360,CCNY,CREM	FZD8,LOC108178938,GJD4,LOC108178936,LOC103352360,CCNY,CREM,CUL2,PARD3	FZD8,LOC108178938,GJD4,LOC108178936,LOC103352360,LOC103352357,CCNY,CREM
Giant White	Un0050	1400001	1750000	0.436		LOC100356150,LOC103345149,LOC108175591,LOC100358476	LOC100356150,LOC103345149,LOC108175591,LOC108175590,LOC108175588,LOC100358476,LOC103345151,LOC100338355	GSPT2,LOC100356150,LOC103345149,LOC108175591,NUDT11,MAGED1,LOC100358476
Giant White	9	37450001	37800000	0.435		LOC100344990	LOC100344990	MITF,FRMD4B,LOC100344990
Giant White	16	48300001	48650000	0.434		LOC103350954,LIN9,PARP1,LOC103350955,CNIH3	LOC103350954,DEGS1,LIN9,PARP1,LOC103350955,WDR26,CNIH4,CNIH3,LOC103350956,LOC108178197,NVL,FBXO28	PYCR2,LOC100101568,H3F3A,LOC103351044,MIXL1,LOC103350954,EPHX1,TMEM63A,SDE2,LOC103350953,LOC100346558,ACBD3,LIN9,PARP1,LOC103350955,CNIH3
Giant White	13	116200001	116550000	0.434		LOC108177726,DMRTA2,LOC103350189,FAF1,ELAVL4	LOC108177726,DMRTA2,LOC103350189,FAF1,ELAVL4,AGBL4	CDKN2C,LOC108177726,DMRTA2,LOC103350189,FAF1,ELAVL4
Giant White	Un0023	1750001	2100000	0.434		null	LOC108178930,LOC100347015,SOX11	null
Giant White	9	88200001	88550000	0.434		HDHD2,IER3IP1,PIAS2,KATNAL2,SKOR2	HDHD2,IER3IP1,SMAD2,PIAS2,KATNAL2,SKOR2	LOC103349333,ST8SIA5,HDHD2,IER3IP1,RNF165,LOXHD1,PIAS2,KATNAL2,SKOR2
Giant White	1	187950001	188300000	0.433		LOC100353584,LOC100354089,LOC100354336,LOC100354842,LOC100355348,LOC100355598,LOC100359193,LOC100355840,LOC100356088,LOC100356344,LOC100356605,LOC100337789,LOC100357370,LOC100338040,LOC103351841,LOC100357114,LOC100353327	LOC100353584,LOC100354089,LOC100354336,LOC100354842,LOC100355348,LOC100355598,LOC100359193,LOC100355840,LOC100356088,LOC100356344,LOC100356605,LOC100337789,LOC100357370,LOC100338040,LOC100357628,LOC100358406,LOC100358666,LOC100358929,LOC100359191,LOC100337787,LOC100338038,LOC100338298,LOC100338296,LOC100338546,LOC100338549,LOC100339045,LOC103351890,LOC100338799,LOC100339048,LOC100340046,LOC100339…	LOC100348045,LOC100348539,LOC100356346,LOC100356607,LOC100356858,LOC100357116,LOC100357372,LOC100348798,LOC100349051,LOC100349303,LOC100349556,LOC100349811,LOC100350060,LOC100350309,LOC100350547,LOC100357889,LOC100358146,LOC100358408,LOC100351057,LOC100351310,LOC100351809,LOC100358668,LOC100353078,LOC100353584,LOC100354089,LOC100354336,LOC100354842,LOC100355348,LOC100355598,LOC100359193,LOC100355…
Giant White	5	1750001	2100000	0.433		LOC103348442,LOC108176753,LOC100348817,ZFP30,LOC100347810,LOC103348431,LOC100348309,LOC100348058,WDR87,SIPA1L3	LOC103348442,LOC108176753,LOC100348817,DPF1,C5H19orf33,GGN,FAM98C,LOC103345011,ZFP30,LOC100347810,LOC103348431,LOC100348309,LOC100348058,WDR87,PPP1R14A,SPINT2,KCNK6,CATSPERG,PSMD8,SPRED3,RASGRP4,MAP4K1,EIF3K,YIF1B,RYR1,ACTN4,SIPA1L3	LOC100344980,LOC103348439,LOC100352574,LOC103348442,LOC108176753,LOC100348817,LOC108176752,ZNF569,ZNF527,LOC100345749,LOC100352322,LOC100346269,LOC100346527,LOC103348440,LOC100347048,LOC108176767,ZFP30,LOC100347810,LOC103348431,LOC100348309,LOC100348058,WDR87,ZNF570,LOC100346786,ZNF540,SIPA1L3
Giant White	1	91000001	91350000	0.432		PATE3,PATE2,DDX25,PUS3,HYLS1,CDON	PATE3,PATE2,PATE1,LOC103348992,NDUFB1,DDX25,PUS3,HYLS1,LOC103348989,ACRV1,CHEK1,STT3A,EI24,CDON,FEZ1,PKNOX2	FOXRED1,RPUSD4,LOC108176806,PATE3,PATE2,DCPS,TIRAP,SRPRA,DDX25,PUS3,HYLS1,ST3GAL4,FAM118B,CDON,KIRREL3
Giant White	7	35700001	36050000	0.431		GNAI1	GNAI1,LOC103348684	GNAI1,SEMA3C,CD36,GNAT3
Giant White	17	20300001	20650000	0.428		GNB5,BCL2L10,MAPK6,LOC103351108,MYO5C,LEO1,TMOD3	LOC108178256,GNB5,BCL2L10,MAPK6,LOC103351108,TMOD2,LYSMD2,GLDN,MYO5C,LEO1,TMOD3,SCG3,DMXL2	ARPP19,GNB5,BCL2L10,MAPK6,LOC103351108,ONECUT1,MYO5A,MYO5C,LEO1,TMOD3,FAM214A
Giant White	13	49000001	49350000	0.427		TSHB,LOC100351515,TSPAN2,SYCP1	TSHB,SIKE1,LOC100351515,CSDE1,NRAS,AMPD1,BCAS2,TSPAN2,DENND2C,TRIM33,SYCP1	LOC103350247,TSHB,VANGL1,LOC100351515,CASQ2,NGF,TSPAN2,SYCP1
Giant White	16	84350001	84700000	0.427		LOC103351064,HMCN1	LOC103351064,HMCN1	LOC103351062,LOC103351070,LOC103351064,PDC,C16H1orf27,PRG4,TPR,HMCN1
Giant White	4	77700001	78050000	0.427		TRNAD-GUC,TRNAW-CCA,LOC108176673,TMPO,SLC25A3,LOC100337800,APAF1	TRNAD-GUC,TRNAW-CCA,LOC108176673,TMPO,SLC25A3,LOC100337800,APAF1,ANKS1B	TRNAD-GUC,TRNAW-CCA,LOC108176673,TMPO,SLC25A3,LOC100337800,APAF1
Giant White	1	124600001	124950000	0.427		FAT3	FAT3	FAT3
Giant White	12	86100001	86450000	0.426		POU3F2	LOC100345430,POU3F2,FAXC,FBXL4	POU3F2
Giant White	14	48300001	48650000	0.426		LOC108177958,LOC103350422,DHX36,LOC103350424,ARHGEF26,GPR149	LOC108177958,LOC103350422,DHX36,LOC103350424,ARHGEF26,GPR149	LOC108177958,LOC103350422,DHX36,LOC103350424,ARHGEF26,GPR149
Giant White	12	129850001	130200000	0.425		null	LOC103349895	LOC108177482,CITED2,ABRACL,HECA,TXLNB,REPS1
Giant White	17	17850001	18200000	0.425		UNC13C	UNC13C	UNC13C
Giant White	1	163450001	163800000	0.425		LOC100342427,LUZP2	LOC100342427,LUZP2	LOC108178319,LOC100342427,LUZP2
Giant White	1	130550001	130900000	0.424		PICALM,CCDC83	CCDC89,PICALM,CCDC83,CREBZF,TMEM126A,TMEM126B,SYTL2,DLG2	HIKESHI,PICALM,CCDC83,ME3,CCDC81,EED
Giant White	Un0018	3150001	3500000	0.424		LOC103352282,GHITM	LRIT2,LOC103352282,GHITM,LRIT1,RGR,CDHR1,CCSER2	LOC103352282,GHITM
Giant White	7	72100001	72450000	0.423		ACMSD,MAP3K19,LOC100350565,CCNT2,RAB3GAP1	ACMSD,MAP3K19,LOC100350565,CCNT2,ZRANB3,R3HDM1,RAB3GAP1	ACMSD,MAP3K19,LOC100350565,MGAT5,TMEM163,CCNT2,RAB3GAP1
Giant White	3	129850001	130200000	0.42		LOC103348116	LOC103348116,LOC108176582	LOC103348116
Giant White	2	165900001	166250000	0.42		null	RAD51AP2,VSNL1,SMC6	FAM49A
Giant White	7	72450001	72800000	0.42		ZRANB3,R3HDM1,RAB3GAP1	UBXN4,LOC100353264,ZRANB3,R3HDM1,LCT,RAB3GAP1	ACMSD,MAP3K19,LOC100350565,TMEM163,CCNT2,ZRANB3,R3HDM1,RAB3GAP1
Giant White	13	64750001	65100000	0.419		PLPPR4	LOC108177701,SNX7,PLPPR5,LOC103350113,PLPPR4	LOC103350112,LOC108177700,AGL,LOC108177697,LOC108177698,FRRS1,LOC108177699,PALMD,PLPPR4
Giant White	4	52150001	52500000	0.419		null	LOC108176666	TRHDE
Italian Silver	12	102900001	103250000	0.551	TOP14	null	null	LOC100356118
Italian Silver	Un0513	1	350000	0.549	TOP14	RBFA,PARD6G,LOC108176137,ADNP2	RBFA,PARD6G,LOC108176137,ADNP2	null
Italian Silver	10	19600001	19950000	0.534	TOP14	KIAA0895,SEPT7,EEPD1,ANLN	KIAA0895,SEPT7,EEPD1,AOAH,ELMO1,ANLN	DPPA3,KIAA0895,HERPUD2,SEPT7,EEPD1,ANLN
Italian Silver	6	17850001	18200000	0.533	TOP14	LOC100338734,LOC103348600,XPO6,LOC108176791,LOC100346271,GSG1L,KIAA0556	LOC100338734,LOC103348600,LOC100340230,PRRT2,PAGR1,LOC108176792,CDIPT,LOC103348601,ASPHD1,HIRIP3,DOC2A,FAM57B,LOC103348602,LOC108176793,PPP4C,TBX6,GDPD3,MAPK3,CORO1A,BOLA2B,SLX1A,NUPR1,IL27,APOBR,ATXN2L,TUFM,XPO6,LOC108176791,LOC100346271,MVP,SEZ6L2,KCTD13,TAOK2,INO80E,ALDOA,YPEL3,LOC100009483,SGF29,LOC100344472,GSG1L,TMEM219,CLN3,KIAA0556	LOC100338734,LOC103348600,NSMCE1,LOC103348593,IL4R,IL21R,XPO6,LOC108176791,LOC100346271,KDM8,GTF3C1,GSG1L,KIAA0556
Italian Silver	10	19250001	19600000	0.521	TOP14	DPPA3,HERPUD2,SEPT7	DPPA3,KIAA0895,HERPUD2,SEPT7,EEPD1,AOAH,ANLN	LOC108175371,DPPA3,LOC103349447,TBX20,DPY19L1,HERPUD2,SEPT7,LOC100341431
Italian Silver	5	3850001	4200000	0.505	TOP14	FKBP2,LSM14A,KIAA0355,LOC103348448,GPI	FKBP2,LSM14A,KIAA0355,PDCD2L,UBA2,WTIP,LOC103348448,GPI	LOC108176722,FKBP2,KCTD15,LSM14A,KIAA0355,PEPD,LOC103348451,LOC103348448,GPI
Italian Silver	Un0019	1050001	1400000	0.49	TOP14	SLC22A6,LOC100346057,SLC22A8,LOC100345797	SLC22A6,LOC103352291,LOC103352292,NXF1,TMEM223,TMEM179B,POLR2G,ZBTB3,TTC9C,GNG3,LRRN4CL,UBXN1,LOC100349105,LBHD1,METTL12,LOC100349355,INTS5,B3GAT3,ROM1,MTA2,LOC108178910,LOC103352294,SCGB1A1,LOC100346057,SLC22A8,CHRM1,SLC3A2,WDR74,STX5,HNRNPUL2,BSCL2,GANAB,EML3,TUT1,EEF1G,ASRGL1,LOC100345797,TAF6L,AHNAK	LOC108178914,SLC22A6,LOC100337844,LOC100344518,LOC100344770,LOC100345029,LOC100345278,LOC100346057,SLC22A8,LOC103352303,LOC100345797
Italian Silver	14	137200001	137550000	0.488	TOP14	null	ROBO1	null
Italian Silver	Un0002	7700001	8050000	0.486	TOP14	null	null	null
Italian Silver	3	23800001	24150000	0.485	TOP14	LOC108176569,PCDH1,KIAA0141,RNF14,GNPDA1,NDFIP1,PCDH12	LOC108176569,PCDH1,KIAA0141,RNF14,GNPDA1,NDFIP1,SPRY4,PCDH12,FGF1	LOC100351232,LOC108176478,LOC103347898,LOC100352745,RELL2,LOC103347901,LOC108176569,TAF7,LOC103345018,LOC108176543,HDAC3,FCHSD1,PCDH1,KIAA0141,RNF14,GNPDA1,NDFIP1,LOC100353508,DIAPH1,ARAP3,PCDH12
Italian Silver	1	73150001	73500000	0.48	TOP14	DAPK1	LOC100347623,LOC100356256,LOC100344030,FBP2,FBP1,C1H9orf3,LOC108176720,DAPK1	GAS1,DAPK1
Italian Silver	13	125300001	125650000	0.472	TOP14	SLFNL1,CTPS1,SCMH1	CITED4,LOC100338326,LOC100359308,LOC108177593,SLFNL1,CTPS1,KCNQ4,RIMS3,EXO5,LOC100338575,SMAP2,SCMH1,NFYC	EDN2,FOXO6,SLFNL1,CTPS1,SCMH1,HIVEP3
Italian Silver	Un0002	6300001	6650000	0.472	TOP14	SLITRK4,LOC103352048	SLITRK4,LOC103352058,LOC103352048	SLITRK4,LOC103352048
Italian Silver	3	110950001	111300000	0.47	TOP14	LOC103348092	WDR93,LOC103348092	TRNAS-AGA,INTS8,LOC100354513,NDUFAF6,CCNE2,TP53INP1,PLEKHF2,C3H8orf37,LOC103348092
Italian Silver	14	128100001	128450000	0.467		LOC108177925	LOC108177925,LOC100337997,C14H3orf38,ZNF654,LOC103350575	LOC108177925,EPHA3
Italian Silver	15	102900001	103250000	0.467		null	LOC108178131,SLC25A31,HSPA4L,PLK4,MFSD8,INTU	null
Italian Silver	4	25550001	25900000	0.461		JAG1,SLX4IP,MKKS	JAG1,LOC103348253,ANKEF1,SLX4IP,MKKS,SNAP25,PAK5	JAG1,SLX4IP,MKKS
Italian Silver	11	68600001	68950000	0.457		PELO,LOC100344827,LOC108177288,ITGA1	PELO,LOC100344827,MOCS2,LOC108177289,LOC108177288,ITGA1,ITGA2	LOC108177259,PELO,LOC100344827,LOC108177288,ITGA1
Italian Silver	Un0044	2100001	2450000	0.454		null	null	LOC103345105,LOC103345100,IGSF9B,SPATA19
Italian Silver	Un0209	350001	700000	0.454		HMGN1,SH3BGR,LCA5L	HMGN1,SH3BGR,LCA5L	null
Italian Silver	1	112350001	112700000	0.453		DDI1,PDGFD	DDI1,PDGFD,DYNC2H1	DDI1,PDGFD
Italian Silver	12	22050001	22400000	0.452		ZNRD1,PPP1R11,RNF39,TRIM15,LOC100348995,LOC100347494,TRIM31,TRIM10,LOC100354871,TRIM40,LOC100355132	ZNRD1,PPP1R11,RNF39,TRIM15,LOC100348995,LOC100355380,LOC100349247,LOC103349730,RPP21,LOC108177415,LOC100349757,GNL1,MRPS18B,C12H6orf136,PPP1R18,NRM,TUBB,IER3,LOC100347494,TRIM31,TRIM10,LOC100354871,LOC100355869,PRR3,ABCF1,PPP1R10,DHX16,MDC1,FLOT1,LOC103349731,DDR1,TRIM40,LOC100355132,RLA-A3,ATAT1	LOC100347240,LOC100341355,LOC100341619,LOC100341871,LOC100348745,LOC100342131,LOC100342381,LOC100344915,UBD,LOC100345684,LOC100352770,ZNRD1,PPP1R11,RNF39,TRIM15,LOC100348995,LOC100345169,GABBR1,MOG,ZFP57,LOC100347494,TRIM31,TRIM10,LOC100354871,TRIM40,LOC100355132
Italian Silver	15	53200001	53550000	0.448		null	null	null
Italian Silver	Un0329	1	350000	0.446		LOC103346341,CTDP1,NFATC1	LOC103346341,CTDP1,NFATC1	null
Italian Silver	15	102550001	102900000	0.445		null	null	null
Italian Silver	1	82600001	82950000	0.445		null	LOC103348864	null
Italian Silver	14	158550001	158900000	0.44		MAP3K7CL,BACH1	MAP3K7CL,BACH1,LOC103350600,GRIK1	RWDD2B,N6AMT1,USP16,CCT8,MAP3K7CL,BACH1,LTN1
Italian Silver	1	112000001	112350000	0.438		null	DDI1,PDGFD	LOC100358658,CASP1,CASP4,LOC103350677
Italian Silver	14	14000001	14350000	0.438		SLC4A7,NEK10	EOMES,SLC4A7,LOC103350366,NEK10	SLC4A7,NEK10
Italian Silver	9	52500001	52850000	0.436		LOC108177172,LOC103349294,NDUFV2,LOC103349295,LOC100357740,LOC108177126	LOC108177172,LOC103349294,RAB12,NDUFV2,LOC103349295,LOC100357740,LOC108177126,MTCL1	LOC103349361,LOC108177172,LOC103349294,LOC103349290,RALBP1,NDUFV2,LOC103349295,RAB31,PPP4R1,LOC100357740,LOC108177126,TWSG1
Italian Silver	1	111650001	112000000	0.435		null	PDGFD	LOC100358658,CASP1,CASP4,LOC103350677
Italian Silver	6	17500001	17850000	0.432		IL4R,IL21R,GTF3C1,KIAA0556	LOC100338734,LOC103348600,LOC100340230,PRRT2,PAGR1,LOC108176792,CDIPT,LOC103348601,ASPHD1,IL4R,IL21R,XPO6,LOC108176791,LOC100346271,MVP,SEZ6L2,KCTD13,GTF3C1,GSG1L,TMEM219,KIAA0556	LOC103348592,C6H16orf82,NSMCE1,LOC103348593,IL4R,IL21R,KDM8,GTF3C1,KIAA0556
Italian Silver	14	136850001	137200000	0.43		null	null	null
Italian Silver	12	21350001	21700000	0.429		LOC100339074,LOC100339319,LOC100339567,LOC100339822,LOC100340072,LOC100340326,LOC100338572,LOC100340841,LOC100341101,LOC100347240,LOC100341355,LOC100341619,LOC100341871	LOC100339074,LOC100339319,LOC100339567,LOC100339822,LOC100340072,LOC100340326,LOC100338572,LOC100340841,LOC100341101,LOC100347240,LOC100341355,LOC100341619,LOC100341871,LOC100348745,LOC100342131,LOC100342381,LOC100344915,UBD,LOC100345684,LOC100352770,ZNRD1,PPP1R11,RNF39,TRIM15,LOC100345169,GABBR1,MOG,ZFP57,LOC100347494,TRIM31,TRIM10,TRIM40	FKBPL,PRRT1,PPT2,EGFL8,RNF5,AGER,GPSM3,LOC108175420,LOC100337810,LOC100338322,LOC100353856,LOC100356632,LOC100338823,LOC100339074,LOC100339319,LOC100339567,LOC100339822,LOC100340072,LOC100340326,LOC100338572,LOC100340841,LOC100341101,LOC100347240,LOC100341355,LOC100341619,LOC100341871,ATF6B,AGPAT1,NOTCH4,LOC100343656,LOC108175410,TNXB,LOC100344661,LOC100344157,PBX2
Italian Silver	14	101150001	101500000	0.427		null	null	null
Italian Silver	6	16450001	16800000	0.427		HS3ST4	LOC103348592,HS3ST4	HS3ST4
Italian Silver	Un0265	1	350000	0.425		LOC100338873,ATP9B	LOC100338873,ATP9B	null
Italian Silver	3	121800001	122150000	0.425		ABRA,LOC103348111,OXR1	ABRA,LOC103348111,OXR1	ABRA,LOC103348111,OXR1
Italian Silver	9	43050001	43400000	0.424		LOC100345936,ORYCUNV1R1530,ZNF717,ZKSCAN8,ZSCAN16	LOC100345936,ORYCUNV1R1530,ZNF717,ZKSCAN8,ZSCAN16	LOC100345936,ORYCUNV1R1530,ZNF717,ZKSCAN8,ZSCAN16
Italian Silver	10	19950001	20300000	0.421		AOAH	AOAH,ELMO1	KIAA0895,SEPT7,EEPD1,AOAH,ANLN
Italian Silver	8	68600001	68950000	0.42		PCDH9	PCDH9	PCDH9
Italian Silver	1	72800001	73150000	0.419		GAS1	GAS1,LOC100347623,LOC100356256,LOC100344030,FBP2,FBP1,DAPK1	GAS1,ZCCHC6,LOC108176703
Italian Silver	9	46200001	46550000	0.418		null	LOC100344992,LOC100341783,LOC100345243	null
Italian Silver	Un0460	1	350000	0.418		MTHFSD,FOXF1,LOC103346573	MTHFSD,FOXF1,LOC103346573	null
Italian Silver	Un0088	350001	700000	0.415		SBSN,TMEM147,ATP4A,LOC103345427,LOC103345426,HAUS5,RBM42,ETV2,LOC100346670,UPK1A,IGFLR1,PSENEN,LIN37,HSPB6,LOC100354484,KIRREL2,HCST,TYROBP,GAPDHS,DMKN,LOC108175741,ZBTB32,KMT2B,U2AF1L4,PROSER3,ARHGAP33,PRODH2,APLP1,NFKBID,NPHS1	SBSN,TMEM147,ATP4A,LOC103345427,LOC103345426,HAUS5,RBM42,ETV2,LOC100346670,UPK1A,IGFLR1,PSENEN,LIN37,HSPB6,LOC100354484,KIRREL2,HCST,TYROBP,LRFN3,SDHAF1,SYNE4,ALKBH6,THAP8,OVOL3,POLR2I,CAPNS1,LOC100356756,LOC103345432,ZNF382,LOC100358827,GAPDHS,DMKN,LOC108175741,ZBTB32,KMT2B,U2AF1L4,PROSER3,ARHGAP33,PRODH2,APLP1,NFKBID,WDR62,TBCB,LOC108175738,LOC100357529,ZNF146,ZNF567,NPHS1,CLIP3,ZNF565,LOC10035…	null
Italian Silver	Un0054	700001	1050000	0.413		TGFB1I1,SLC5A2,AHSP,LOC100341219,LOC100341474,LOC100350366,ARMC5,LOC103345192,LOC103345193,LOC100351363,LOC103345194,LOC100351865,LOC100351110,ITGAX	TGFB1I1,SLC5A2,AHSP,LOC100341219,LOC100341474,TRIM72,LOC100352110,BCKDK,VKORC1,PRSS53,STX4,HSD3B7,LOC108175610,LOC100343258,CCDC189,LOC100350366,ARMC5,LOC103345192,LOC103345193,LOC100351363,LOC103345194,LOC100351865,FUS,PRSS36,ZNF646,ZNF668,STX1B,ORAI3,FBXL19,LOC100354643,RNF40,PHKG2,TMEM265,SRCAP,LOC100351110,ITGAX,KAT8,SETD1A,ZNF629	ORYCUNV1R1613,ORYCUNV1R1635,LOC103345189,ORYCUNV1R1645,TGFB1I1,SLC5A2,AHSP,LOC100341219,LOC100341474,LOC100350366,ARMC5,LOC103345192,LOC103345193,LOC100351363,LOC103345194,LOC100351865,LOC103345187,LOC100351110,ITGAX
Italian Silver	14	17850001	18200000	0.412		GADL1	GADL1	LOC108177939,TGFBR2,GADL1
Italian Silver	2	102900001	103250000	0.412		null	LOC100342775	null
Italian Silver	Un0002	6650001	7000000	0.412		LOC103352058	LOC103352058	SLITRK4,LOC103352058,LOC103352048
Italian Silver	17	48650001	49000000	0.409		FOXG1,LOC103351186	FOXG1,LOC103351186,PRKD1	FOXG1,LOC108178298,LOC103351186
Italian Silver	13	3850001	4200000	0.408		PAPPA2,ASTN1	PAPPA2,BRINP2,ASTN1	PAPPA2,ASTN1
Italian Silver	13	65800001	66150000	0.407		LOC108177702	LOC108177703,LOC108177702,DPYD	LOC108177701,SNX7,PLPPR5,LOC103350113,LOC108177702
Italian Silver	Un0005	350001	700000	0.406		LMCD1	LMCD1,GRM7	null
Italian Silver	2	20300001	20650000	0.405		null	PCDH7	LOC108178924
Italian Silver	14	11200001	11550000	0.404		null	RARB	LOC103350363,THRB
Italian Silver	14	13300001	13650000	0.404		LRRC3B	LRRC3B,NEK10	LOC103350365,LRRC3B
Italian Silver	16	17850001	18200000	0.402		LOC100344175,LOC108178168,LOC100344430,MCM10,UCMA,LOC100338511,LOC100339259,LOC100339756,LOC100344679,SEPHS1	LOC100344175,LOC108178168,LOC100344430,LOC108178169,LOC108178171,MCM10,UCMA,LOC100338511,LOC100339259,LOC100339756,LOC100344679,SEPHS1,LOC108178170,LOC108178172,BEND7,PRPF18,FRMD4A	LOC100344175,LOC108178168,LOC100344430,OPTN,MCM10,UCMA,LOC100338511,LOC100339259,LOC100339756,LOC100344679,SEPHS1,CAMK1D,CCDC3
Italian Silver	11	16450001	16800000	0.401		LOC108177269,LNPEP,CAST,ERAP1	LOC108177269,LNPEP,LIX1,RIOK2,CAST,ERAP1	PCSK1,LOC103349555,LOC108177269,LNPEP,CAST,ERAP1
Italian Silver	7	113400001	113750000	0.401		LOC108176861,SP3,OLA1	SP9,LOC108176931,LOC100354104,LOC103348847,LOC108176861,SP3,LOC103348778,CIR1,GPR155,LOC108176862,OLA1,SCRN3,WIPF1	CDCA7,LOC108176861,SP3,LOC100351826,OLA1
Italian Silver	8	68250001	68600000	0.399		PCDH9	PCDH9	PCDH9
Italian Silver	14	38500001	38850000	0.399		null	null	null
Italian Silver	Un0076	1	350000	0.397		LOC108175704,PARP12,KDM7A,TBXAS1	LOC108175704,PARP12,CLEC2L,KLRG2,LOC100359337,KDM7A,TBXAS1,HIPK2	null
Italian Silver	1	78400001	78750000	0.397		CKS2,SECISBP2,SEMA4D,SHC3	CKS2,S1PR3,NXNL2,SECISBP2,SPIN1,SEMA4D,SHC3	GADD45G,CKS2,SECISBP2,SEMA4D,SHC3
Italian Silver	14	11900001	12250000	0.396		TOP2B,NGLY1,RARB	OXSM,TOP2B,NGLY1,RARB	TOP2B,NGLY1,RARB
Italian Silver	Un0006	5600001	5950000	0.395		TSSK3,FAM229A,LOC103352121,MARCKSL1,LOC100348855,FAM167B,LOC100342240,RBBP4,ZBTB8OS,ZBTB8A,BSDC1,LCK,EIF3I,ZBTB8B,HDAC1	TSSK3,FAM229A,LOC103352121,MARCKSL1,LOC100348855,FAM167B,LOC100342240,TMEM234,IQCC,CCDC28B,LOC100354760,RBBP4,ZBTB8OS,ZBTB8A,BSDC1,LCK,EIF3I,DCDC2B,TXLNA,TMEM39B,KHDRBS1,PTP4A2,SPOCD1,LOC103344989,ADGRB2,COL16A1,ZBTB8B,HDAC1,KPNA6	TMEM54,LOC108178814,TSSK3,FAM229A,LOC103352121,MARCKSL1,LOC100348855,FAM167B,LOC100342240,TRIM62,AZIN2,AK2,RNF19B,HPCA,FNDC5,S100PBP,YARS,KIAA1522,SYNC,RBBP4,ZBTB8OS,ZBTB8A,BSDC1,LCK,EIF3I,ZBTB8B,HDAC1
Italian Silver	14	77000001	77350000	0.395		LOC100341365,LOC108177978	LOC100341365,SOX2,LOC108177978	LOC100341365,DNAJC19,LOC108177978,FXR1
Italian Silver	12	106750001	107100000	0.393		SLC35F1	PLN,LOC103349873,LOC108177464,CEP85L,SLC35F1	LOC100349668,NUS1,ROS1,DCBLD1,GOPC,SLC35F1
Italian Silver	13	135800001	136150000	0.393		null	LOC108177738,TMEM200B,MECR,SRSF4,EPB41,PTPRU	LOC103350319,SDC3,LAPTM5,MATN1
Italian Silver	4	42350001	42700000	0.392		TMEM5,LOC103348311,SRGAP1	LOC108176659,TMEM5,C4H12orf66,LOC103348311,C4H12orf56,SRGAP1	AVPR1A,TMEM5,PPM1H,CCDC106,LOC103348311,SRGAP1
Italian Silver	2	10850001	11200000	0.392		SLIT2	PACRGL,SLIT2,KCNIP4	SLIT2
Italian Spotted	13	66150001	66500000	0.55	TOP14	LOC108177703,DPYD	LOC108177703,LOC103350116,DPYD	LOC108177703,SNX7,LOC108177702,DPYD
Italian Spotted	2	94150001	94500000	0.55	TOP14	LOC100343793,LOC100342021,LOC103347189,ACTR1B,FAM178B,TMEM131	LOC100343793,TRNAM-CAU,ANKRD23,ARID5A,NEURL3,LOC100342021,LOC103347189,ACTR1B,SEMA4C,CNNM3,CNNM4,LMAN2L,FER1L5,KANSL3,NCAPH,ITPRIPL1,FAM178B,ANKRD39,TMEM131	LOC103347160,LOC100343793,CNGA3,LOC100342021,LOC103347189,ACTR1B,INPP4A,VWA3B,LOC103347167,FAM178B,TMEM131
Italian Spotted	18	22750001	23100000	0.545	TOP14	REEP3,JMJD1C,NRBF2	EGR2,ADO,LOC103351356,REEP3,JMJD1C,NRBF2	REEP3,JMJD1C,NRBF2
Italian Spotted	1	127750001	128100000	0.539	TOP14	GRM5	CTSC,GRM5	NOX4,TYR,TYR,GRM5
Italian Spotted	Un0157	350001	700000	0.534	TOP14	POC5,ANKDD1B,SV2C,POLK	POC5,ANKDD1B,SV2C,POLK	null
Italian Spotted	1	93450001	93800000	0.523	TOP14	LOC100358496,LOC100349120,LOC103349087,LOC100349372,LOC100349630,LOC100350378,LOC100338627,LOC100338878,LOC100351376,LOC103350571,LOC100351879,LOC100352634,LOC100353394,LOC100349888,LOC103350567,LOC100352376,LOC100352890	LOC100358496,LOC100349120,LOC103349087,LOC100349372,LOC100349630,LOC100350378,LOC100338627,LOC100338878,LOC100351376,LOC103350571,LOC100351879,LOC100352634,LOC100353394,LOC100353645,LOC100353893,LOC100337693,LOC100354154,LOC100339693,LOC100354914,LOC100355174,LOC100355426,LOC100355674,LOC100355917,LOC100356166,LOC100356683,LOC100356942,LOC108178559,LOC100357456,LOC100341233,TMEM225,LOC108178176,L…	LOC100344537,LOC103350537,LOC103349071,LOC100354335,LOC100352057,LOC100345298,LOC100345557,LOC100345816,LOC100346076,LOC108178137,LOC100346337,LOC100346591,LOC100347112,LOC100347870,LOC100354585,LOC103350550,LOC100355347,LOC100356687,LOC100357460,LOC100358496,LOC100349120,LOC103349087,LOC100349372,LOC100349630,LOC100350378,LOC100338627,LOC100338878,LOC100351376,LOC103350571,LOC100351879,LOC100352…
Italian Spotted	Un0004	1750001	2100000	0.52	TOP14	B3GLCT	LOC100355084,RXFP2,LOC108178801,B3GLCT	LOC103352079,LOC100353567,MEDAG,TEX26,HSPH1,LOC103352080,B3GLCT
Italian Spotted	16	17850001	18200000	0.517	TOP14	LOC100344175,LOC108178168,LOC100344430,MCM10,UCMA,LOC100338511,LOC100339259,LOC100339756,LOC100344679,SEPHS1	LOC100344175,LOC108178168,LOC100344430,LOC108178169,LOC108178171,MCM10,UCMA,LOC100338511,LOC100339259,LOC100339756,LOC100344679,SEPHS1,LOC108178170,LOC108178172,BEND7,PRPF18,FRMD4A	LOC100344175,LOC108178168,LOC100344430,OPTN,MCM10,UCMA,LOC100338511,LOC100339259,LOC100339756,LOC100344679,SEPHS1,CAMK1D,CCDC3
Italian Spotted	14	130200001	130550000	0.507	TOP14	null	LOC100339500,CADM2	LOC103350578,VGLL3
Italian Spotted	14	137200001	137550000	0.495	TOP14	null	ROBO1	null
Italian Spotted	19	15750001	16100000	0.491	TOP14	MNT,SGSM2,TSR1,SRR,SMG6,METTL16	HIC1,LOC103351487,OVCA2,RTN4RL1,SERPINF1,SERPINF2,TLCD2,RILP,MNT,SGSM2,TSR1,SRR,DPH1,LOC103351488,RPA1,WDR81,LOC108178530,PRPF8,SCARF1,PITPNA,SMG6,SMYD4,SLC43A2,METTL16	CLUH,PAFAH1B1,MNT,SGSM2,TSR1,SRR,RAP1GAP2,LOC100339419,SMG6,METTL16
Italian Spotted	11	16800001	17150000	0.482	TOP14	LIX1,RIOK2	LOC108177245,LIX1,RIOK2	LOC103349555,LOC108177269,LNPEP,LIX1,RIOK2,CAST,ERAP1
Italian Spotted	1	126000001	126350000	0.474	TOP14	null	LOC103349747,CHORDC1,LOC100339446,LOC100356005	null
Italian Spotted	3	29050001	29400000	0.473	TOP14	DPYSL3,STK32A	SCGB3A2,DPYSL3,LOC108176571,SPINK1,C3H5orf46,JAKMIP2,STK32A	DPYSL3,PPP2R2B,STK32A
Italian Spotted	1	92750001	93100000	0.47		LOC100343776,LOC100340208,LOC100343024,LOC100344284,LOC100345989,LOC100344537,LOC103350537,LOC103349071,LOC100354335,LOC100352057,LOC100344031,LOC103349066,LOC103350538	LOC100343776,LOC100340208,LOC100343024,LOC100344284,LOC100345989,LOC100344537,LOC103350537,LOC103349071,LOC100354335,LOC100352057,LOC100345298,LOC100345557,LOC100345816,LOC100346076,LOC108178137,LOC100346337,LOC100346591,LOC100347112,LOC100347870,LOC100354585,LOC103350550,LOC100355347,LOC100356687,LOC100357460,LOC100358496,LOC100349120,LOC103349087,LOC100349372,LOC100349630,LOC100350378,LOC100338…	HEPN1,VSIG2,LOC100353399,LOC100356261,LOC100359103,LOC100343776,LOC100340208,LOC100343024,LOC100344284,LOC100345989,LOC100344537,LOC103350537,LOC103349071,LOC100354335,LOC100352057,HEPACAM,ROBO4,ROBO3,MSANTD2,ESAM,NRGN,LOC108176836,SPA17,SIAE,TBRG1,PANX3,LOC100344031,LOC103349066,LOC103350538,CCDC15
Italian Spotted	14	136850001	137200000	0.47		null	null	null
Italian Spotted	11	76650001	77000000	0.467		DEPDC1B,ELOVL7,ERCC8,NDUFAF2	SMIM15,LOC103349630,LOC103349631,LOC108177292,LOC108177293,LOC103349632,DEPDC1B,ELOVL7,ERCC8,NDUFAF2	LOC100351503,LOC103349629,DEPDC1B,ELOVL7,ERCC8,NDUFAF2,PDE4D
Italian Spotted	16	37100001	37450000	0.467		CAPN9,AGT,COG2,C16H1orf198,LOC103350937	CAPN9,AGT,COG2,LOC108178188,LOC103350938,C16H1orf198,LOC103350937,PGBD5,GALNT2	SPRTN,EXOC8,C16H1orf131,TRIM67,TTC13,CAPN9,AGT,COG2,EGLN1,ARV1,C16H1orf198,LOC103350937,GNPAT
Italian Spotted	4	25550001	25900000	0.466		JAG1,SLX4IP,MKKS	JAG1,LOC103348253,ANKEF1,SLX4IP,MKKS,SNAP25,PAK5	JAG1,SLX4IP,MKKS
Italian Spotted	12	148750001	149100000	0.465		TAGAP,EZR,LOC108177495,RSPH3,SYTL3	TAGAP,LOC108177363,SOD2,EZR,LOC108177495,RSPH3,FNDC1,LOC100357076,WTAP,SYTL3	LOC108177494,DYNLT1,TAGAP,SERAC1,GTF2H5,EZR,LOC108177495,RSPH3,SYNJ2,TULP4,TMEM181,SYTL3
Italian Spotted	7	112700001	113050000	0.463		LOC108176860,CDCA7,RAPGEF4,LOC100351826	LOC108176860,CDCA7,LOC108176861,SP3,RAPGEF4,LOC100351826	LOC108176860,PDK1,CDCA7,RAPGEF4,LOC100351826,ITGA6
Italian Spotted	3	139650001	140000000	0.462		FER1L6	RNF139,NDUFB9,TMEM65,LOC103348128,TRMT12,FER1L6,TATDN1,MTSS1	KLHL38,ATAD2,WDYHV1,LOC103348125,ANXA13,FBXO32,FAM91A1,FER1L6
Italian Spotted	Un0004	2100001	2450000	0.46		LOC100355084,RXFP2	LOC100355084,RXFP2,LOC108178801,FRY	LOC100353567,LOC100355084,HSPH1,LOC103352080,RXFP2,B3GLCT
Italian Spotted	16	35000001	35350000	0.456		MAP10,NTPCR,PCNX2	MAP10,LOC108178160,NTPCR,PCNX2,SIPA1L2	MAP10,LOC100345607,NTPCR,PCNX2
Italian Spotted	1	65100001	65450000	0.455		null	null	CEP78,PSAT1
Italian Spotted	Un0527	1	350000	0.45		LOC103346671,IGLON5,LOC103346672,NKG7,LIM2,LOC100340374,SIGLECL1,LOC108176143,ETFB,LOC103346674	LOC103346671,IGLON5,LOC103346672,NKG7,LIM2,LOC100340374,SIGLECL1,LOC108176143,ETFB,LOC103346674	null
Italian Spotted	9	9100001	9450000	0.446		ORYCUNV1R1525,ORYCUNV1R1553,ORYCUNV1R1547,ORYCUNV1R1666,ORYCUNV1R1538,ORYCUNV1R1503,ORYCUNV1R1517,ORYCUNV1R1571	ORYCUNV1R1525,ORYCUNV1R1553,ORYCUNV1R1547,ORYCUNV1R1666,ORYCUNV1R1538,ORYCUNV1R1503,ORYCUNV1R1517,ORYCUNV1R1571,ORYCUNV1R1656,ORYCUNV1R1603,ORYCUNV1R1532,ORYCUNV1R1621,ORYCUNV1R1511,ORYCUNV1R1540,ORYCUNV1R1507,ORYCUNV1R1638,ORYCUNV1R1632,ORYCUNV1R1524,LOC108177094,ORYCUNV1R1541,CHCHD4,TMEM43,XPC,LSM3,SLC6A6	ORYCUNV1R1508,ORYCUNV1R1572,ORYCUNV1R1548,ORYCUNV1R1605,ORYCUNV1R1628,ORYCUNV1R1542,ORYCUNV1R1629,ORYCUNV1R1593,ORYCUNV1R1543,ORYCUNV1R1640,ORYCUNV1R1587,ORYCUNV1R1525,ORYCUNV1R1553,ORYCUNV1R1547,ORYCUNV1R1666,ORYCUNV1R1538,ORYCUNV1R1503,ORYCUNV1R1517,ORYCUNV1R1571,ORYCUNV1R1551
Italian Spotted	Un0004	2450001	2800000	0.442		RXFP2,LOC108178801,FRY	LOC108178796,RXFP2,LOC108178801,LOC108178800,ZAR1L,BRCA2,N4BP2L1,N4BP2L2,FRY,PDS5B	LOC100355084,RXFP2,LOC108178801,FRY
Italian Spotted	9	52500001	52850000	0.44		LOC108177172,LOC103349294,NDUFV2,LOC103349295,LOC100357740,LOC108177126	LOC108177172,LOC103349294,RAB12,NDUFV2,LOC103349295,LOC100357740,LOC108177126,MTCL1	LOC103349361,LOC108177172,LOC103349294,LOC103349290,RALBP1,NDUFV2,LOC103349295,RAB31,PPP4R1,LOC100357740,LOC108177126,TWSG1
Italian Spotted	Un0001	7000001	7350000	0.439		null	null	LOC108178783,MEGF9,CDK5RAP2
Italian Spotted	14	136150001	136500000	0.439		null	null	GBE1
Italian Spotted	15	107800001	108150000	0.434		null	null	null
Italian Spotted	9	9800001	10150000	0.433		LSM3,GRIP2,CCDC174,LOC100359295,SLC6A6	LOC108177096,LSM3,GRIP2,CCDC174,LOC100359295,LOC100337897,FGD5,NR2C2,MRPS25,LOC108177095,SLC6A6,RBSN	ORYCUNV1R1666,ORYCUNV1R1538,ORYCUNV1R1503,ORYCUNV1R1517,ORYCUNV1R1571,ORYCUNV1R1656,ORYCUNV1R1603,ORYCUNV1R1532,ORYCUNV1R1621,ORYCUNV1R1511,ORYCUNV1R1540,ORYCUNV1R1507,ORYCUNV1R1638,ORYCUNV1R1632,ORYCUNV1R1524,LOC108177094,ORYCUNV1R1541,CHCHD4,TMEM43,XPC,LSM3,GRIP2,CCDC174,LOC100359295,SLC6A6
Italian Spotted	1	135450001	135800000	0.432		null	null	CYSTM1
Italian Spotted	14	57750001	58100000	0.431		null	LOC100144340	LOC103350514
Italian Spotted	3	114100001	114450000	0.431		LOC108176521,KCNS2,LOC103348099,STK3	LOC108176521,KCNS2,LOC103348099,OSR2,STK3,VPS13B	RPL30,LOC108176521,KCNS2,LOC103348099,ERICH5,RIDA,LAPTM4B,MATN2,POP1,NIPAL2,STK3
Italian Spotted	Un0004	1	350000	0.431		UBL3,LOC103352077	RPL39,LOC108178806,UBL3,LOC103352077,KATNAL1	null
Italian Spotted	7	136850001	137200000	0.43		HECW2,CCDC150	C7H2orf66,LOC103348806,GTF3C3,HECW2,CCDC150,ANKRD44,PGAP1	TRNAV-AAC,LOC103348804,STK17B,HECW2,CCDC150,DNAH7
Italian Spotted	15	62300001	62650000	0.428		IBSP,TRNAM-CAU,DMP1,BIRC8,MEPE,DSPP	IBSP,TRNAM-CAU,DMP1,BIRC8,MRPS18C,MEPE,DSPP,SPARCL1,NUDT9,LOC103350760,LOC100348005,LOC100348252,FAM175A,LOC108178112,GPAT3,HELQ	LOC103350818,IBSP,TRNAM-CAU,DMP1,BIRC8,LOC108178110,LOC103350759,LOC100346814,SPP1,MEPE,DSPP,PKD2,LOC100008640
Italian Spotted	4	43400001	43750000	0.425		RASSF3,GNS,TBC1D30	RASSF3,LOC103348315,LOC103348317,LOC103348316,GNS,TBC1D30,WIF1,WIF1,MSRB3,LEMD3,LEMD3	LOC108176659,C4H12orf66,XPOT,RASSF3,C4H12orf56,TBK1,GNS,TBC1D30,SRGAP1
Italian Spotted	20	24500001	24850000	0.425		CEP128	DIO2,CEP128	LOC103351703,STON2,TSHR,CEP128,GTF2A1
Italian Spotted	10	19250001	19600000	0.425		DPPA3,HERPUD2,SEPT7	DPPA3,KIAA0895,HERPUD2,SEPT7,EEPD1,AOAH,ANLN	LOC108175371,DPPA3,LOC103349447,TBX20,DPY19L1,HERPUD2,SEPT7,LOC100341431
Italian Spotted	Un0393	1	350000	0.424		LOC108176096,LOC103346485,LIG1,PLA2G4C,CABP5,BSPH1,LOC100341751,CRX,SULT2A1	LOC108176096,LOC103346485,LIG1,PLA2G4C,CABP5,BSPH1,LOC100341751,CRX,SULT2A1	null
Italian Spotted	11	60200001	60550000	0.424		LOC108177284,C9,FYB,DAB2	LOC108177284,C9,FYB,DAB2	LOC108177284,C9,OSMR,RICTOR,FYB,DAB2
Italian Spotted	1	154350001	154700000	0.422		LOC108177487,TEAD1	LOC108177487,RASSF10,ARNTL,TEAD1,BTBD10	PARVA,LOC108177487,MICAL2,TEAD1
Italian Spotted	2	47600001	47950000	0.422		LOC100346947,NEK1,CLCN3,LOC103345455	LOC108175740,LOC100346947,MFAP3L,AADAT,NEK1,CLCN3,LOC103345455	LOC100346947,NEK1,CLCN3,LOC103345455,SH3RF1
Italian Spotted	1	132300001	132650000	0.42		DLG2	DLG2	DLG2
Italian Spotted	15	61950001	62300000	0.418		LOC103350818,LOC100346814,SPP1,PKD2	LOC103350818,IBSP,TRNAM-CAU,DMP1,BIRC8,LOC100346814,SPP1,MEPE,DSPP,SPARCL1,NUDT9,LOC103350760,LOC100348005,PKD2	PYURF,PIGY,LOC103350818,LOC108178049,LOC100345779,PPM1K,LOC108178110,LOC103350759,LOC100346814,SPP1,LOC100344750,HERC5,PKD2,LOC100008640
Italian Spotted	Un0078	1	350000	0.415		LOC100341902,LOC103345361,LOC100345126,LOC100345381,LOC100345637,LOC100345895,LOC100346412,LOC100346669,LOC100347446,LOC100342410,LOC100347700	LOC100341902,LOC103345361,LOC100345126,LOC100345381,LOC100345637,LOC100345895,LOC100346412,LOC100346669,LOC100347446,LOC100342410,LOC100347700,LOC100348189,LOC103345362,LOC108175711,LOC100351455,LOC100351705,HSH2D,FAM32A,LOC100342667,LOC100348697,LOC100348947,LOC100349198,LOC100350451,LOC100350701,LOC100342923,RAB8A,CIB3,AP1M1,LOC100350209,TPM4	null
Italian Spotted	7	112350001	112700000	0.415		RAPGEF4	LOC108176860,CDCA7,RAPGEF4,LOC100351826	PDK1,RAPGEF4,ITGA6
Italian Spotted	1	132650001	133000000	0.413		DLG2	LOC103349849,DLG2	DLG2
Italian Spotted	Un0037	2450001	2800000	0.413		SLC7A1,MTUS2	SLC7A1,MTUS2	LOC108178980,SLC7A1,MTUS2
Italian Spotted	Un0004	4200001	4550000	0.413		LOC108178799,LOC108178798,STARD13	LOC108178799,LOC108178798,RFC3,LOC103352082,LOC108178805,STARD13	LOC108178799,LOC108178798,KL,STARD13
Italian Spotted	17	43050001	43400000	0.411		MMP14,REM2,PRMT5,TRNAR-ACG,LOC108178294,PSMB5,LOC100344344,CDH24,LOC103351174,CEBPE,SLC7A7,MRPL52,LRP10,RBM23,HAUS4,AJUBA,C17H14orf93,PSMB11,ACIN1,C17H14orf119,SLC7A8	MMP14,REM2,PRMT5,TRNAR-ACG,LOC108178294,PSMB5,LOC100344344,CDH24,LOC103351174,CEBPE,LOC103351176,LOC100345100,SLC22A17,EFS,IL25,CMTM5,LOC103351236,LOC103351179,THTPA,JPH4,SLC7A7,MRPL52,LRP10,RBM23,HAUS4,AJUBA,C17H14orf93,PSMB11,ACIN1,C17H14orf119,RNF212B,HOMEZ,PPP1R3E,MYH6,LOC103351177,ZFHX2,AP1G2,SLC7A8,PABPN1,NGDN,DHRS2	LOC108178355,LOC108175370,LOC108178293,ABHD4,LOC100342317,LOC100343333,OXA1L,MMP14,REM2,PRMT5,TRNAR-ACG,LOC108178294,PSMB5,LOC100344344,CDH24,LOC103351174,CEBPE,LOC103351160,LOC103351170,LOC103351171,SLC7A7,MRPL52,LRP10,RBM23,HAUS4,AJUBA,C17H14orf93,PSMB11,ACIN1,C17H14orf119,DAD1,SLC7A8
Italian Spotted	18	27650001	28000000	0.411		TFAM,UBE2D1,CISD1,IPMK	TFAM,UBE2D1,CISD1,IPMK	LOC108178486,TFAM,UBE2D1,CISD1,BICC1,IPMK
Italian Spotted	2	71400001	71750000	0.41		null	LOC103346207,UNC5D	LOC108175898,KCNU1
Italian Spotted	1	129500001	129850000	0.41		LOC103349764,FZD4,TMEM135	PRSS23,LOC103349764,FZD4,HIKESHI,TMEM135,ME3,CCDC81	LOC103349764,FZD4,TMEM135
Italian Spotted	9	26950001	27300000	0.409		FHIT	FHIT	FHIT
Italian Spotted	Un0137	700001	1050000	0.409		NAPA,ZNF541,GLTSCR1	NAPA,ZNF541,GLTSCR1	SLC1A5,NPAS1,TMEM160,BBC3,C5AR2,KPTN,AP2S1,ARHGAP35,ZC3H4,CCDC9,C5AR1,DHX34,MEIS3,LOC103345732,NAPA,ZNF541,SAE1,LOC100358483,GLTSCR1
Italian Spotted	Un0465	1	350000	0.408		LOC108176121,CEBPB	LOC108176121,CEBPB	null
Italian Spotted	17	43400001	43750000	0.408		LOC103351176,LOC100345100,SLC22A17,EFS,IL25,CMTM5,LOC103351236,LOC103351179,THTPA,JPH4,RNF212B,HOMEZ,PPP1R3E,MYH6,LOC103351177,ZFHX2,AP1G2,SLC7A8,PABPN1,NGDN,DHRS2	LOC103351176,LOC100345100,SLC22A17,EFS,IL25,CMTM5,LOC103351236,LOC103351179,THTPA,JPH4,LOC100347679,DHRS4,PCK2,FITM1,PSME1,PSME2,IRF9,IPO4,TSSK4,RNF212B,HOMEZ,PPP1R3E,MYH6,LOC103351177,ZFHX2,AP1G2,CARMIL3,CPNE6,NRL,EMC9,RNF31,REC8,LOC100344938,SLC7A8,PABPN1,NGDN,DHRS2,DCAF11,LOC108178296	LOC100342317,LOC100343333,OXA1L,MMP14,REM2,PRMT5,TRNAR-ACG,LOC108178294,PSMB5,LOC100344344,CDH24,LOC103351174,CEBPE,LOC103351176,LOC100345100,SLC22A17,EFS,IL25,CMTM5,LOC103351236,LOC103351179,THTPA,JPH4,LOC103351171,SLC7A7,MRPL52,LRP10,RBM23,HAUS4,AJUBA,C17H14orf93,PSMB11,ACIN1,C17H14orf119,RNF212B,HOMEZ,PPP1R3E,MYH6,LOC103351177,ZFHX2,AP1G2,SLC7A8,PABPN1,NGDN,DHRS2
Italian Spotted	1	128450001	128800000	0.408		CTSC,RAB38	CTSC,RAB38	CTSC,RAB38,GRM5
Italian Spotted	1	137200001	137550000	0.407		TENM4	TENM4	LOC103349864,TENM4
Italian Spotted	Un0203	350001	700000	0.405		LOC100343771,LOC100344026,PTCHD3,CLEC17A,LOC108175967,LOC100345293,ADGRE2,ZNF333,TECR	LOC100343771,LOC100344026,PTCHD3,CLEC17A,LOC108175967,LOC100345293,ADGRE2,ZNF333,TECR	null
Italian Spotted	2	94500001	94850000	0.405		TRNAM-CAU,ANKRD23,SEMA4C,CNNM3,CNNM4,LMAN2L,FER1L5,KANSL3,FAM178B,ANKRD39	TRNAM-CAU,ANKRD23,ARID5A,NEURL3,CIAO1,LOC108176105,ADRA2B,SEMA4C,CNNM3,CNNM4,LMAN2L,FER1L5,KANSL3,NCAPH,ITPRIPL1,TMEM127,STARD7,GPAT2,LOC100354761,FAM178B,ANKRD39,SNRNP200,DUSP2,KCNIP3	LOC100343793,TRNAM-CAU,ANKRD23,LOC100342021,LOC103347189,ACTR1B,SEMA4C,CNNM3,CNNM4,LMAN2L,FER1L5,KANSL3,VWA3B,LOC103347167,FAM178B,ANKRD39,TMEM131
Italian Spotted	7	21700001	22050000	0.404		RNF148,RNF133,LOC103348668,CADPS2	RNF148,RNF133,LOC100350326,FEZF1,LOC103348668,LOC103348669,CADPS2	TAS2R16,RNF148,RNF133,LOC103348668,SLC13A1,CADPS2
Italian Spotted	Un0366	1	350000	0.404		NECAB2,TAF1C,HSDL1,MBTPS1,SLC38A8,DNAAF1,ADAD2,KCNG4	NECAB2,TAF1C,HSDL1,MBTPS1,SLC38A8,DNAAF1,ADAD2,KCNG4	null
Italian Spotted	1	126350001	126700000	0.402		LOC103349747,CHORDC1,LOC100339446	LOC100356259,LOC100356521,LOC100357031,LOC100357286,LOC103349747,CHORDC1,LOC100339446,LOC100356005,TRIM77,LOC100358060	LOC103349747,CHORDC1,LOC100339446
Italian Spotted	14	130550001	130900000	0.401		null	LOC100339500,CADM2	null
Italian Spotted	1	154000001	154350000	0.401		PARVA,MICAL2	PARVA,LOC108177487,RASSF10,MICAL2,TEAD1	LOC108177485,PARVA,USP47,DKK3,MICAL2
Italian White	15	17500001	17850000	0.6	TOP14	TTC29	POU4F2,SLC10A7,TTC29	EDNRA,TTC29
Italian White	14	136850001	137200000	0.598	TOP14	null	null	null
Italian White	2	158200001	158550000	0.587	TOP14	CCDC121,C2H2orf16,RBKS,LOC103347711,LOC108176379,SLC4A1AP,GPN1,ZNF512,LOC103347712,BRE,SUPT7L,MRPL33	CCDC121,C2H2orf16,FNDC4,KRTCAP3,ZNF513,LOC103347714,SNX17,MPV17,UCN,DNAJC5G,ATRAID,SLC5A6,PRR30,PREB,ABHD1,KHK,OST4,TRNAA-AGC,TRNAY-GUA,TMEM214,RBKS,LOC103347711,LOC108176379,SLC4A1AP,GPN1,ZNF512,LOC103347712,IFT172,NRBP1,PPM1G,GTF3C2,TRIM54,SLC30A3,CAD,TCF23,CGREF1,EMILIN1,MAPRE3,BRE,SUPT7L,GCKR,EIF2B4,AGBL5,MRPL33	LOC108176378,CCDC121,C2H2orf16,RBKS,LOC103347711,LOC108176379,SLC4A1AP,GPN1,ZNF512,LOC103347712,BRE,SUPT7L,MRPL33
Italian White	15	16800001	17150000	0.567	TOP14	TMEM184C,PRMT9,EDNRA	TMEM184C,PRMT9,EDNRA	TMEM184C,NR3C2,ARHGAP10,PRMT9,EDNRA
Italian White	14	137200001	137550000	0.566	TOP14	null	ROBO1	null
Italian White	1	128450001	128800000	0.55	TOP14	CTSC,RAB38	CTSC,RAB38	CTSC,RAB38,GRM5
Italian White	15	17150001	17500000	0.544	TOP14	EDNRA	EDNRA,TTC29	TMEM184C,ARHGAP10,PRMT9,EDNRA
Italian White	2	157850001	158200000	0.544	TOP14	LOC108176378,BRE	LOC108176378,CCDC121,C2H2orf16,FNDC4,KRTCAP3,RBKS,LOC103347711,LOC108176379,SLC4A1AP,GPN1,ZNF512,LOC103347712,IFT172,NRBP1,PPM1G,BRE,SUPT7L,GCKR,MRPL33	LOC108176378,FOSL2,PLB1,BRE
Italian White	2	40250001	40600000	0.51	TOP14	KIF13B,HMBOX1	EXTL3,LOC108175658,KIF13B,HMBOX1,INTS9,FZD3	LOC103345284,KIF13B,HMBOX1,MSRA
Italian White	1	127750001	128100000	0.491	TOP14	GRM5	CTSC,GRM5	NOX4,TYR,TYR,GRM5
Italian White	12	45850001	46200000	0.488	TOP14	LOC108177437,COL21A1	LOC103349780,LOC103349783,LOC108177437,COL21A1,LOC100345428	LOC108177437,HMGCLL1,BMP5,COL21A1
Italian White	15	59500001	59850000	0.487	TOP14	LOC108178109,CCSER1	LOC108178109,MMRN1,SNCA,CCSER1	LOC108178109,CCSER1
Italian White	1	82600001	82950000	0.479	TOP14	null	LOC103348864	null
Italian White	1	144200001	144550000	0.466	TOP14	LOC100342424,LOC103350078,IL18BP,LOC100343444,ART5,LOC100341915,ANAPC15,LRRC51,LAMTOR1,NUMA1,LOC100009370,ART1,LOC100342857,RNF121	LOC100342424,LOC103350078,IL18BP,LOC100343444,ART5,LOC100341915,LOC100343114,LOC100344128,RHOG,ANAPC15,LRRC51,LAMTOR1,NUMA1,LOC100009370,ART1,LOC100342857,LOC100344381,PGAP2,RRM1,RNF121,STIM1,NUP98	PHOX2A,LOC100342424,LOC103350078,IL18BP,LOC100343444,ART5,LOC100341915,ARAP1,FOLR2,ANAPC15,LRRC51,LAMTOR1,NUMA1,LOC100009370,ART1,LOC100342857,PDE2A,CLPB,INPPL1,RNF121
Italian White	15	25550001	25900000	0.439		LOC108178087,NOCT	LOC108178087,SLC7A11,NOCT	LOC108178085,SETD7,NAA15,MGARP,LOC108178087,NDUFC1,ELF2,NOCT
Italian White	Un0044	2100001	2450000	0.438		null	null	LOC103345105,LOC103345100,IGSF9B,SPATA19
Italian White	15	25200001	25550000	0.427		NAA15,MGARP,LOC108178087,NDUFC1,ELF2,NOCT	NAA15,MGARP,LOC108178087,NDUFC1,ELF2,NOCT	LOC108178085,MGST2,SETD7,NAA15,MGARP,LOC108178087,MAML3,NDUFC1,ELF2,NOCT
Italian White	13	21000001	21350000	0.425		MYOC,METTL13,VAMP4,PRRC2C	MYOC,METTL13,LOC103350231,CCDC181,SLC19A2,F5,SELL,VAMP4,PRRC2C,LOC100344740,SELP	LOC108177642,MYOC,METTL13,DNM3,VAMP4,PRRC2C
Italian White	2	158550001	158900000	0.425		FNDC4,KRTCAP3,ZNF513,LOC103347714,SNX17,MPV17,UCN,DNAJC5G,ATRAID,SLC5A6,LOC103347712,IFT172,NRBP1,PPM1G,GTF3C2,TRIM54,SLC30A3,CAD,GCKR,EIF2B4	FNDC4,KRTCAP3,ZNF513,LOC103347714,SNX17,MPV17,UCN,DNAJC5G,ATRAID,SLC5A6,PRR30,PREB,ABHD1,KHK,OST4,TRNAA-AGC,TRNAY-GUA,TMEM214,CENPA,LOC103347712,IFT172,NRBP1,PPM1G,GTF3C2,TRIM54,SLC30A3,CAD,TCF23,CGREF1,EMILIN1,MAPRE3,LOC103347715,SLC35F6,CIB4,OTOF,GCKR,EIF2B4,AGBL5,DPYSL5,KCNK3,C2H2orf70	CCDC121,C2H2orf16,FNDC4,KRTCAP3,ZNF513,LOC103347714,SNX17,MPV17,UCN,DNAJC5G,ATRAID,SLC5A6,RBKS,LOC103347711,LOC108176379,SLC4A1AP,GPN1,ZNF512,LOC103347712,IFT172,NRBP1,PPM1G,GTF3C2,TRIM54,SLC30A3,CAD,BRE,SUPT7L,GCKR,EIF2B4,MRPL33
Italian White	2	39900001	40250000	0.424		LOC103345284,KIF13B,MSRA	LOC103345284,KIF13B,HMBOX1,INTS9,MSRA	LOC100338042,LOC103345279,PRSS55,LOC103345284,KIF13B,MSRA
Italian White	2	23800001	24150000	0.418		LOC103352401	LOC103352401	LOC103352401
Italian White	12	24850001	25200000	0.417		TAF11,LOC108177420,SNRPC,UHRF1BP1,ANKS1A	TAF11,RPL10A,LOC108177420,SNRPC,UHRF1BP1,TCP11,LOC103349738,SCUBE3,ZNF76,DEF6,PPARD,FANCE,TULP1,TEAD3,FKBP5,ANKS1A	LOC108177418,HMGA1,LOC100349922,LOC108177419,RPS10,LOC103349736,TAF11,GRM4,SPDEF,LOC108177420,SNRPC,UHRF1BP1,NUDT3,PACSIN1,C12H6orf106,ANKS1A
Italian White	15	17850001	18200000	0.408		POU4F2,SLC10A7,TTC29	POU4F2,LSM6,SLC10A7,TTC29	POU4F2,SLC10A7,TTC29
Italian White	15	18200001	18550000	0.405		LSM6,SLC10A7	LOC108178082,LSM6,C15H4orf51,MMAA,SLC10A7,ZNF827	POU4F2,LSM6,SLC10A7,TTC29
Italian White	1	151900001	152250000	0.399		LOC103350378,ADM,AMPD3,SBF2	LOC103350378,EIF4G2,ZBED5,ADM,AMPD3,LYVE1,CTR9,LOC108177477,RNF141,MRVI1,LOC103350395,SBF2	LOC103350378,ADM,AMPD3,SWAP70,SBF2
Italian White	2	23450001	23800000	0.399		null	LOC103352401	null
Italian White	1	79450001	79800000	0.398		LOC100356002,LOC108178123,LOC108176781,LOC100354751,LOC100355511,LOC100355755	LOC100356002,LOC108178123,LOC108176781,LOC100354751,LOC100355511,LOC100355755	NXNL2,LOC103348645,CDK20,LOC100356002,LOC108178123,LOC108176781,SPIN1,LOC100354751,LOC100355511,LOC100355755
Italian White	Un0012	2100001	2450000	0.397		LOC100339027,LOC100339273,AGMO,MEOX2	LOC100339027,LOC100339273,AGMO,MEOX2	LOC100338530,LOC108178865,LOC100339027,LOC100339273,ISPD,AGMO,MEOX2
Italian White	Un0030	1750001	2100000	0.395		NTRK2	NTRK2,AGTPBP1	SLC28A3,NTRK2
Italian White	4	42000001	42350000	0.394		AVPR1A,CCDC106	AVPR1A,TMEM5,CCDC106,LOC103348311,SRGAP1	LOC108176657,LOC108176658,AVPR1A,MON2,PPM1H,CCDC106
Italian White	4	40250001	40600000	0.394		null	FAM19A2	TRNAS-CGA,SLC39A5,COQ10A,CNPY2,IL23A,APOF,MIP,SPRYD4,ATP5B,NACA,SMARCC2,RNF41,NABP2,ANKRD52,PAN2,STAT2,LOC100344979,GLS2,RBMS2,PTGES3,TIMELESS,BAZ2A,CS
Italian White	1	6300001	6650000	0.389		null	null	LOC108178114,RAD23B,LOC103348288,LOC103347974,LOC100357282
Italian White	11	58450001	58800000	0.384		LOC103349652,LOC103349653,NUP155,WDR70	LOC103349652,GDNF,LOC103349653,NUP155,WDR70	LOC103349652,LOC103349653,NIPBL,C11H5orf42,NUP155,WDR70
Italian White	13	20650001	21000000	0.382		DNM3	MYOC,METTL13,LOC103350231,DNM3,VAMP4,PRRC2C,LOC100344740	PIGC,LOC108177642,LOC100343730,C13H1orf105,DNM3
Italian White	1	126000001	126350000	0.38		null	LOC103349747,CHORDC1,LOC100339446,LOC100356005	null
Italian White	Un0059	1050001	1400000	0.38		LOC100352363,KIAA2022,RLIM,SLC16A2	LOC100352363,ZCCHC13,LOC103345231,KIAA2022,RLIM,LOC103345230,SLC16A2	LOC100352363,UPRT,KIAA2022,RLIM,ZDHHC15,ABCB7,SLC16A2
Italian White	Un0071	1	350000	0.379		LOC103345324,LOC103345323,BFSP2,TMEM108	LOC103345324,LOC103345323,LOC108175693,TOPBP1,BFSP2,TMEM108	null
Italian White	12	19950001	20300000	0.378		LOC103349725,C12H6orf15,CDSN,PSORS1C2,TCF19,LOC100338822,LOC100349085,LOC108177413,CCHCR1,POU5F1,LOC100328967	LOC103349725,C12H6orf15,CDSN,PSORS1C2,TCF19,LOC100338822,LOC100349085,LOC108177413,LOC100339821,LOC103345076,DDX39B,ATP6V1G2,NFKBIL1,TNF,LTB,LST1,APOM,C12H6orf47,GPANK1,LY6G5B,LY6G6F,LY6G6D,LY6G6C,C12H6orf25,DDAH2,CLIC1,SAPCD1,VWA7,LOC100353534,LOC100354037,LOC100354435,LOC103349722,CFB,NELFE,CCHCR1,POU5F1,LOC100328967,LTA,NCR3,AIF1,BAG6,CSNK2B,LY6G5C,ABHD16A,VARS,LSM2,LOC100353783,SLC44A4,EHMT2,…	LOC103349725,C12H6orf15,CDSN,PSORS1C2,TCF19,LOC100338822,LOC100349085,LOC108177413,CCHCR1,POU5F1,LOC100328967
Italian White	1	79100001	79450000	0.376		LOC103348645,CDK20,SPIN1,LOC100354751	LOC103348645,CDK20,LOC100356002,LOC108178123,LOC108176781,SPIN1,LOC100354751,LOC100355511,LOC100355755	S1PR3,NXNL2,LOC103348645,CDK20,SPIN1,LOC100354751,SHC3
Italian White	14	47600001	47950000	0.375		null	LOC108177958,LOC103350422,ARHGEF26	RAP2B,LOC103350421
Italian White	Un0030	2450001	2800000	0.374		AGTPBP1	AGTPBP1	NTRK2,AGTPBP1
Italian White	2	157500001	157850000	0.373		FOSL2,PLB1,BRE	LOC108176378,FOSL2,RBKS,PLB1,BRE,MRPL33	C2H2orf71,TRMT61B,LOC108176376,LOC108176416,FAM179A,SPDYA,PPP1CB,FOSL2,WDR43,PLB1,BRE
Italian White	8	32200001	32550000	0.373		LOC108177002,CD9,CD27,TAPBPL,MRPL51,PLEKHG6,TNFRSF1A,SCNN1A,LTBR,VAMP1,LOC108177003,VWF	LOC108177002,CD9,CD27,TAPBPL,MRPL51,GAPDH,NOP2,ACRBP,PTMS,LAG3,GPR162,CDCA3,TPI1,SPSB2,ENO2,LOC103349005,ATN1,C8H12orf57,PHB2,EMG1,PLEKHG6,TNFRSF1A,SCNN1A,LTBR,VAMP1,LOC108177003,NCAPD2,IFFO1,LPAR5,ING4,ZNF384,PIANP,COPS7A,MLF2,CD4,P3H3,GNB3,USP5,LRRC23,PTPN6,LPCAT3,C1S,VWF,CHD4	LOC108177002,CD9,CD27,TAPBPL,MRPL51,PLEKHG6,TNFRSF1A,SCNN1A,LTBR,VAMP1,LOC108177003,ANO2,VWF
Italian White	15	59150001	59500000	0.37		CCSER1	LOC108178109,CCSER1	CCSER1
Italian White	12	23450001	23800000	0.37		RLA-DMB,LOC100352672,RXRB,HSD17B8,RING1,RPS18,B3GALT4,PFDN6,RGL2,TAPBP,LOC103349735,ZBTB22,PHF1,CUTA,RLA-DMA,BRD2,LOC100352927,LOC100341358,SLC39A7,VPS52,WDR46,KIFC1,COL11A2,DAXX	RLA-DMB,LOC100352672,RXRB,HSD17B8,RING1,RPS18,B3GALT4,PFDN6,RGL2,TAPBP,LOC103349735,ZBTB22,PHF1,CUTA,ZBTB9,RLA-DMA,BRD2,LOC100352927,LOC100341358,SLC39A7,VPS52,WDR46,KIFC1,SYNGAP1,BAK1,LOC108177335,LOC100355204,IP6K3,LEMD2,MLN,GRM4,COL11A2,DAXX,LOC100008939	MUC21,LOC100348403,RLA-DR-ALPHA,RLA-DRB1,LOC100343144,PSMB8,PSMB9,RLA-DMB,LOC100352672,RXRB,HSD17B8,RING1,RPS18,B3GALT4,PFDN6,RGL2,TAPBP,LOC103349735,ZBTB22,PHF1,CUTA,DPCR1,BTNL2,LOC100348904,LOC100349408,LOC100349667,LOC100350168,LOC100351163,TAP2,TAP1,RLA-DMA,BRD2,LOC100352927,LOC100341358,SLC39A7,VPS52,WDR46,KIFC1,LOC100351416,COL11A2,DAXX
Italian White	18	68600001	68950000	0.366		NSMCE4A,ATE1,TACC2	NSMCE4A,BTBD16,DMBT1,ATE1,TACC2,HTRA1,LOC103351441,PLEKHA1	LOC108178430,NSMCE4A,FGFR2,ATE1,TACC2
Italian White	1	82950001	83300000	0.365		LOC103348864	LOC103348864,LOC103348866,OPCML	LOC103348864
Italian White	1	78750001	79100000	0.364		S1PR3,NXNL2,SPIN1,SHC3	S1PR3,NXNL2,LOC103348645,CDK20,SPIN1,LOC100354751,LOC100355511,LOC100355755,SHC3	CKS2,S1PR3,NXNL2,SECISBP2,SPIN1,SEMA4D,SHC3
Italian White	Un0030	2100001	2450000	0.364		null	AGTPBP1	NTRK2
Italian White	18	7700001	8050000	0.364		GRID1	LOC108178470,LDB3,GRID1,WAPL,OPN4	GRID1,LOC108178467
Italian White	15	67900001	68250000	0.363		HNRNPDL,HNRNPD,ENOPH1,LOC103350768	HNRNPDL,HNRNPD,ENOPH1,LOC103350768,RASGEF1B	THAP9,TMEM150C,HNRNPDL,HNRNPD,LIN54,SEC31A,SCD5,ENOPH1,LOC103350768
Italian White	20	24150001	24500000	0.363		LOC103351703,TSHR,CEP128,GTF2A1	LOC103351703,TSHR,CEP128,GTF2A1	LOC103351703,SEL1L,STON2,TSHR,CEP128,GTF2A1
Italian White	1	113750001	114100000	0.36		MMP10,MMP7,MMP1,LOC100339790,LOC100340040,MMP20,LOC108177072	MMP10,MMP7,LOC100340551,LOC108177082,MMP1,LOC100339790,LOC100340040,MMP20,LOC108177072,BIRC3,LOC103349613,BIRC2,YAP1,LOC108178563	MMP12,MMP10,MMP7,MMP13,MMP3,MMP1,LOC100339790,LOC100340040,MMP20,LOC108177072,DCUN1D5,DYNC2H1
Italian White	12	20650001	21000000	0.36		LOC100354037,LOC100354435,LOC103349722,CFB,NELFE,DXO,LOC100342636,FKBPL,PRRT1,PPT2,EGFL8,RNF5,AGER,GPSM3,LOC100353783,SLC44A4,EHMT2,C2,SKIV2L,STK19,C4A,ATF6B,AGPAT1,NOTCH4,NEU1,TNXB,PBX2	LOC100354037,LOC100354435,LOC103349722,CFB,NELFE,DXO,LOC100342636,FKBPL,PRRT1,PPT2,EGFL8,RNF5,AGER,GPSM3,LOC108175420,LOC100337810,LOC100338322,LOC100353856,LOC100356632,LOC100338823,LOC100339074,LOC100339319,LOC100339567,LOC100339822,LOC100340072,LOC100340326,LOC100338572,LOC100353783,SLC44A4,EHMT2,C2,SKIV2L,STK19,C4A,ATF6B,AGPAT1,NOTCH4,LOC100343656,LOC108175410,NEU1,TNXB,LOC100344661,LOC100344…	TCF19,LOC100338822,LOC100349085,LOC108177413,LOC100339821,LOC103345076,DDX39B,ATP6V1G2,NFKBIL1,TNF,LTB,LST1,APOM,C12H6orf47,GPANK1,LY6G5B,LY6G6F,LY6G6D,LY6G6C,C12H6orf25,DDAH2,CLIC1,SAPCD1,VWA7,LOC100353534,LOC100354037,LOC100354435,LOC103349722,CFB,NELFE,DXO,LOC100342636,FKBPL,PRRT1,PPT2,EGFL8,RNF5,AGER,GPSM3,CCHCR1,POU5F1,LOC100328967,LTA,NCR3,AIF1,BAG6,CSNK2B,LY6G5C,ABHD16A,VARS,LSM2,LOC100353…
Italian White	12	22750001	23100000	0.36		TUBB,IER3,SFTA2,MUC21,LOC100348403,RLA-DR-ALPHA,FLOT1,LOC103349731,DDR1,LOC100351754,DPCR1,BTNL2,LOC100348904,LOC108177416	TUBB,IER3,SFTA2,MUC21,LOC100348403,RLA-DR-ALPHA,RLA-DRB1,LOC100343144,PSMB8,PSMB9,RLA-DMB,LOC100352672,FLOT1,LOC103349731,DDR1,LOC100351754,DPCR1,BTNL2,LOC100348904,LOC100349408,LOC100349667,LOC100350168,LOC100351163,TAP2,TAP1,RLA-DMA,BRD2,LOC100352927,LOC100341358,LOC108177416,LOC100351416,COL11A2	LOC100348995,LOC100355380,LOC100349247,LOC103349730,RPP21,LOC108177415,LOC100349757,GNL1,MRPS18B,C12H6orf136,PPP1R18,NRM,TUBB,IER3,SFTA2,MUC21,LOC100348403,RLA-DR-ALPHA,LOC100355869,PRR3,ABCF1,PPP1R10,DHX16,MDC1,FLOT1,LOC103349731,DDR1,LOC100351754,DPCR1,BTNL2,LOC100348904,LOC100355132,RLA-A3,ATAT1,LOC108177416
Italian White	6	7700001	8050000	0.359		LOC103348559,PLA2G10,LOC103348557,LOC103348558,LOC100351994,LOC100341937,LOC100342192,ACSM5,UMOD,LOC100342699,ACSM1,PDILT	LOC103348559,LOC108176782,PLA2G10,LOC103348557,LOC103348558,LOC100351994,LOC100341937,LOC100342192,ACSM5,UMOD,LOC100342699,GPR139,KNOP1,C6H16orf62,ACSM1,PDILT,IQCK,GPRC5B	TRNAT-CGU,LOC103348556,LOC103348559,BFAR,PLA2G10,LOC103348557,LOC103348558,LOC100351994,LOC100341937,LOC100342192,ACSM5,UMOD,LOC100342699,PARN,ACSM1,PDILT,MKL2
Italian White	12	30800001	31150000	0.359		APOBEC2,TREML1,TREML2,OARD1,NFYA,LOC100348238,LOC100348748,LOC108175404,LOC100349504	APOBEC2,TREML1,TREML2,TFEB,TOMM6,MED20,CCND3,OARD1,NFYA,LOC100348238,LOC100348748,LOC108175404,LOC100349504,LOC108177425,MDFI,PGC,FRS3,BYSL,TAF8,USP49	LOC108177366,UNC5CL,TSPO2,APOBEC2,TREML1,TREML2,OARD1,NFYA,LOC100348238,LOC100348748,LOC108175404,LOC100349504
Italian White	2	93100001	93450000	0.357		TSGA10,MGAT4A,KIAA1211L	LOC100340218,LOC103347160,UNC50,CNGA3,TSGA10,MGAT4A,INPP4A,VWA3B,KIAA1211L	LOC103346984,LYG2,LIPT1,C2H2orf15,EIF5B,TXNDC9,MRPL30,MITD1,REV1,LYG1,TSGA10,MGAT4A,KIAA1211L,AFF3
Italian White	14	59150001	59500000	0.353		null	LOC103350441,SLITRK3,SI	null
Italian White	1	78400001	78750000	0.351		CKS2,SECISBP2,SEMA4D,SHC3	CKS2,S1PR3,NXNL2,SECISBP2,SPIN1,SEMA4D,SHC3	GADD45G,CKS2,SECISBP2,SEMA4D,SHC3
Italian White	8	32550001	32900000	0.351		MRPL51,GAPDH,NOP2,ACRBP,PTMS,LAG3,GPR162,CDCA3,TPI1,SPSB2,NCAPD2,IFFO1,LPAR5,ING4,ZNF384,PIANP,COPS7A,MLF2,CD4,P3H3,GNB3,USP5,CHD4	MRPL51,GAPDH,NOP2,ACRBP,PTMS,LAG3,GPR162,CDCA3,TPI1,SPSB2,ENO2,LOC103349005,ATN1,C8H12orf57,PHB2,EMG1,RBP5,LOC103349006,NCAPD2,IFFO1,LPAR5,ING4,ZNF384,PIANP,COPS7A,MLF2,CD4,P3H3,GNB3,USP5,LRRC23,PTPN6,LPCAT3,C1S,C1R,C1RL,CLSTN3,PEX5,LOC103349044,CD163,CHD4	LOC108177002,CD9,CD27,TAPBPL,MRPL51,GAPDH,NOP2,ACRBP,PTMS,LAG3,GPR162,CDCA3,TPI1,SPSB2,PLEKHG6,TNFRSF1A,SCNN1A,LTBR,VAMP1,LOC108177003,NCAPD2,IFFO1,LPAR5,ING4,ZNF384,PIANP,COPS7A,MLF2,CD4,P3H3,GNB3,USP5,VWF,CHD4
Italian White	2	153300001	153650000	0.35		TTC27,LTBP1	LOC103347708,YIPF4,NLRC4,TTC27,BIRC6,LTBP1,SLC30A6	RASGRP3,TTC27,LTBP1
Italian White	13	19950001	20300000	0.348		LOC100343730,C13H1orf105	PIGC,LOC108177642,LOC100343730,C13H1orf105,DNM3	LOC100343730,C13H1orf105
Italian White	2	40600001	40950000	0.348		EXTL3,LOC108175658,HMBOX1,INTS9	EXTL3,LOC108175658,LOC108175663,LOC100340305,PNOC,HMBOX1,INTS9,FZD3,FBXO16,ZNF395	EXTL3,LOC108175658,LOC103345284,KIF13B,HMBOX1,INTS9
Italian White	Un0004	6650001	7000000	0.348		DCLK1	LOC100340442,CCDC169,CCNA1,DCLK1,LOC100357612,SPG20	MAB21L1,DCLK1,NBEA
Italian White	2	145600001	145950000	0.346		LOC108176367,SLC8A1	LOC108176367,SLC8A1	LOC108176366,LOC108176367,SLC8A1
Italian White	14	700001	1050000	0.343		PIK3R4,COL6A6,COL6A5	LOC100359149,RAB2A,EAF1,PIK3R4,CAPN7,SH3BP5,METTL6,COL6A6,COLQ,COL6A5	ASTE1,PIK3R4,NEK11,ATP2C1,COL6A6,COL6A5
Italian White	Un0059	700001	1050000	0.343		ABCB7	LOC100352363,ZCCHC13,KIAA2022,RLIM,LOC103345230,ABCB7,SLC16A2	MAGEE2,LOC103345229,UPRT,LOC108175628,ZDHHC15,ABCB7
Italian White	Un0077	350001	700000	0.341		UACA	UACA,LARP6,LOC103345360,LOC103345358,LRRC49	null
Italian White	Un0027	1400001	1750000	0.34		LOC108178942,OCSTAMP,SLC13A3,TP53RK,SLC2A10,EYA2	LOC108178942,OCSTAMP,SLC13A3,TP53RK,SLC2A10,LOC108178940,SULF2,EYA2,ZMYND8,NCOA3	PLTP,PCIF1,MMP9,LOC108178942,OCSTAMP,LOC103352385,ZNF335,SLC12A5,CD40,SLC35C2,SLC13A3,TP53RK,SLC2A10,CDH22,ELMO2,EYA2,NCOA5
Rex	14	77700001	78050000	0.719	TOP14	null	ATP11B	SOX2,LOC108177978
Rex	11	64400001	64750000	0.687	TOP14	NNT	NNT,FGF10	LOC100303767,ZNF131,NIM1K,CCL28,LOC108177286,TMEM267,C11H5orf34,PAIP1,NNT,HMGCS1,LOC103349617
Rex	11	63000001	63350000	0.633	TOP14	GHR,GHR	SEPP1,GHR,GHR,CCDC152	C11H5orf51,FBXO4,OXCT1,GHR,GHR
Rex	14	35700001	36050000	0.593	TOP14	XRN1,ATR,PLS1	PAQR9,LOC103350407,U2SURP,XRN1,ATR,PLS1,TRPC1,PCOLCE2	RNF7,ATP1B3,GRK7,TFDP2,XRN1,ATR,PLS1,GK5
Rex	14	81550001	81900000	0.582	TOP14	EIF2B5,LOC100350832,LOC100358891,DVL3,ABCC5,PARL,MAP6D1,YEATS2,LOC100359150	EIF2B5,LOC100350832,LOC100358891,LOC103350530,DVL3,ABCC5,PARL,MAP6D1,LOC103350467,YEATS2,KLHL24,KLHL6,MCF2L2,LOC100359150	EPHB3,LOC100347588,POLR2H,FAM131A,CAMK2N2,ALG3,ABCF3,EIF2B5,LOC100350832,LOC100358891,CHRD,THPO,CLCN2,PSMD2,ECE2,LOC103350463,LOC103350464,VWA5B2,DVL3,ABCC5,PARL,MAP6D1,EIF4G1,AP2M1,YEATS2,LOC100359150
Rex	13	115850001	116200000	0.561	TOP14	FAF1	LOC108177726,DMRTA2,LOC103350189,FAF1,ELAVL4	CDKN2C,TTC39A,C13H1orf185,RNF11,FAF1,EPS15
Rex	1	151550001	151900000	0.557	TOP14	SWAP70,SBF2	LOC103350378,ADM,AMPD3,LYVE1,SWAP70,RNF141,MRVI1,SBF2	LOC103350364,LOC103350964,LOC108177452,TMEM41B,LOC100351127,ZNF143,IPO7,WEE1,SWAP70,SBF2
Rex	4	73500001	73850000	0.556	TOP14	LOC108176671,PLXNC1,CEP83	LOC108176671,NR2C1,PLXNC1,CEP83,TMCC3,NDUFA12	LOC108176670,LOC108176671,CRADD,PLXNC1,CEP83
Rex	15	65800001	66150000	0.549	TOP14	MAPK10	C15H4orf36,PTPN13,SLC10A6,MAPK10	ARHGAP24,MAPK10
Rex	14	74550001	74900000	0.544	TOP14	LOC108177897,ZNF639,MFN1,GNB4,PIK3CA,KCNMB3	LOC108177897,ZNF639,MFN1,GNB4,ACTL6A,MRPL47,NDUFB5,PIK3CA,KCNMB3,USP13,PEX5L	ZMAT3,LOC108177897,ZNF639,MFN1,GNB4,KCNMB2,PIK3CA,KCNMB3
Rex	14	52500001	52850000	0.543	TOP14	LOC103350434,SHOX2,LOC100344422	LOC103350434,LXN,SHOX2,LOC108177892,MLF1,RARRES1,MFSD1,LOC100344422,GFM1	LOC103350433,LOC103350434,SHOX2,LOC100344422
Rex	17	16100001	16450000	0.542	TOP14	TEX9,LOC103351101,MNS1,RFX7	TEX9,LOC103351101,MNS1,RFX7,NEDD4,PRTG	LOC100345190,TEX9,LOC103351101,ZNF280D,MNS1,RFX7
Rex	11	63350001	63700000	0.537	TOP14	SEPP1,GHR,GHR,CCDC152	SEPP1,ZNF131,NIM1K,CCL28,LOC108177286,GHR,GHR,CCDC152,HMGCS1	SEPP1,GHR,GHR,CCDC152
Rex	1	151200001	151550000	0.533	TOP14	LOC103350364,LOC100351127,ZNF143,IPO7,WEE1,SWAP70	LOC103350364,LOC100351127,ZNF143,IPO7,WEE1,SWAP70,SBF2	ASCL3,LOC108177449,LOC103350336,LOC103350364,C1H11orf16,NRIP3,LOC100344797,DENND5A,LOC103350964,LOC108177452,TMEM41B,LOC100351127,ZNF143,TMEM9B,IPO7,WEE1,SWAP70
Rex	15	101850001	102200000	0.529		null	null	LOC108178130
Rex	4	73150001	73500000	0.528		LOC108176670,CRADD,PLXNC1	LOC108176670,LOC108176671,CRADD,PLXNC1,CEP83,TMCC3	LOC103348348,NUDT4,MRPL42,LOC108176670,UBE2N,SOCS2,CRADD,PLXNC1,LOC103348347
Rex	1	107450001	107800000	0.527		DDX10	EXPH5,KDELC2,C1H11orf65,DDX10,ATM	C1H11orf87,DDX10
Rex	16	65800001	66150000	0.523		FAM72A,IKBKE,SRGAP2	FAM72A,AVPR1B,LOC103350994,IKBKE,CTSE,PM20D1,SLC41A1,RAB29,SLC45A3,ELK4,CDK18,SLC26A9,NUCKS1,MFSD4A,SRGAP2	YOD1,LOC108178218,LOC108178219,FAM72A,PFKFB2,C16H1orf116,FCAMR,PIGR,FCMR,IL20,IL19,IL10,MAPKAPK2,DYRK3,EIF2D,RASSF5,IKBKE,LOC100343920,SRGAP2
Rex	14	74200001	74550000	0.521		ZMAT3,LOC108177897,KCNMB2	ZMAT3,LOC108177897,ZNF639,MFN1,GNB4,ACTL6A,MRPL47,KCNMB2,PIK3CA,KCNMB3	LOC103350453,ZMAT3,LOC108177897,KCNMB2
Rex	14	74900001	75250000	0.52		GNB4,ACTL6A,MRPL47,NDUFB5,USP13,PEX5L	GNB4,ACTL6A,MRPL47,NDUFB5,USP13,PEX5L	ZMAT3,LOC108177897,ZNF639,MFN1,GNB4,ACTL6A,MRPL47,NDUFB5,PIK3CA,KCNMB3,USP13,PEX5L
Rex	14	67900001	68250000	0.507		SPATA16	SPATA16,NLGN1	GHSR,LOC100356310,TNFSF10,MCRIP2,NCEH1,ECT2,SPATA16
Rex	14	44100001	44450000	0.507		SERP1,TSC22D2,EIF2A	SERP1,SELT,SIAH2,FAM188B2,TSC22D2,EIF2A,ERICH6,CLRN1	PFN2,ANKUB1,LOC108177953,SERP1,RNF13,TSC22D2,EIF2A
Rex	15	59500001	59850000	0.505		LOC108178109,CCSER1	LOC108178109,MMRN1,SNCA,CCSER1	LOC108178109,CCSER1
Rex	1	150850001	151200000	0.504		LOC103350336,LOC100344797,DENND5A,LOC103350964,LOC108177452,TMEM41B,LOC100351127	LOC103350336,LOC103350364,LOC100344797,DENND5A,LOC103350964,LOC108177452,TMEM41B,LOC100351127,ZNF143,IPO7,WEE1,SWAP70,SBF2	ASCL3,LOC108177449,LOC103350336,TRIM66,RPL27A,AKIP1,C1H11orf16,NRIP3,LOC100344797,DENND5A,LOC103350964,LOC108177452,TMEM41B,LOC100351127,STK33,ST5,TMEM9B
Rex	15	11200001	11550000	0.503		LOC100355219,LOC108178039,FHDC1,ARFIP1	LOC100355219,LOC108178039,FHDC1,TIGD4,TMEM154,LOC103350702,FBXW7,ARFIP1	FGA,LOC108178038,LOC103350671,LOC100355219,LOC108178039,LOC103350669,FGB,FGG,LRAT,LOC103350672,FHDC1,PLRG1,RBM46,ARFIP1
Rex	Un0051	350001	700000	0.498		TTC9,LOC108175597,MED6,LOC100342245,MAP3K9,LOC100342493	LOC100343257,LOC100343514,LOC100343760,ADAM21,LOC100344521,LOC100344773,LOC108175595,TTC9,LOC108175597,MED6,LOC100342245,LOC100343004,LOC100339352,LOC100345032,LOC103345158,SYNJ2BP,LOC108175594,MAP3K9,LOC100342493,SLC8A3	null
Rex	15	11550001	11900000	0.496		TIGD4,TMEM154,LOC103350702,ARFIP1	TIGD4,TMEM154,LOC103350702,FBXW7,ARFIP1	LOC103350671,LOC100355219,LOC108178039,LRAT,LOC103350672,FHDC1,TIGD4,TMEM154,LOC103350702,RBM46,ARFIP1
Rex	14	68250001	68600000	0.496		null	NLGN1	LOC100356310,ECT2,SPATA16
Rex	14	144200001	144550000	0.494		LOC103350594	LOC103350594	USP25,LOC103350594
Rex	14	148400001	148750000	0.494		null	LOC108177909	null
Rex	4	68250001	68600000	0.492		DUSP6,GALNT4,LOC103348378,POC1B	DUSP6,GALNT4,LOC103348378,POC1B,ATP2B1	DUSP6,GALNT4,LOC103348378,POC1B,LOC103348341
Rex	11	81900001	82250000	0.487		LOC100357840,SREK1,NLN,ERBIN	LOC103349638,LOC100357840,SREK1,NLN,ERBIN	CENPK,PPWD1,TRIM23,SGTB,LOC100357840,SREK1,ADAMTS6,NLN,ERBIN,TRAPPC13
Rex	8	60200001	60550000	0.478		null	LOC103349075	null
Rex	Un0051	1050001	1400000	0.475		LOC108175595,LOC108175594,SLC8A3,SMOC1	LOC108175595,CCDC177,LOC108175594,SLC10A1,SRSF5,SUSD6,PLEKHD1,ERH,SLC8A3,SMOC1,LOC103345160,SLC39A9	LOC100343257,LOC100343514,LOC100343760,ADAM21,LOC100344521,LOC100344773,LOC108175595,TTC9,LOC108175597,MED6,LOC100342245,LOC100343004,LOC100339352,LOC100345032,LOC103345158,SYNJ2BP,LOC108175594,LOC100342493,SLC8A3,SMOC1
Rex	11	21350001	21700000	0.475		LOC103349558,SLCO4C1	LOC103349558,SLCO4C1,SLCO6A1,PAM	LOC103349558,SLCO4C1
Rex	14	68600001	68950000	0.474		NLGN1	NLGN1	SPATA16,NLGN1
Rex	14	148050001	148400000	0.474		null	null	null
Rex	14	83650001	84000000	0.472		LOC108177991,LPP	LOC103350473,LOC108177991,LPP	SST,LOC103350471,RTP2,BCL6,LOC103350534,LOC108177991,LPP
Rex	14	58800001	59150000	0.467		null	LOC103350441,SI	null
Rex	14	88200001	88550000	0.466		FGF12	LOC103350482,MB21D2,FGF12	FGF12
Rex	15	65450001	65800000	0.465		ARHGAP24,MAPK10	ARHGAP24,MAPK10	ARHGAP24,MAPK10
Rex	Un0094	700001	1050000	0.465		LOC100357875,ORYCUNV1R1579,ORYCUNV1R1626,ORYCUNV1R1615,LOC100337773,ORYCUNV1R1623,ORYCUNV1R1641,ORYCUNV1R1535,ORYCUNV1R1642,ORYCUNV1R1624,ORYCUNV1R1619,LOC100358133	LOC100357875,ORYCUNV1R1579,ORYCUNV1R1626,ORYCUNV1R1615,LOC100337773,ORYCUNV1R1623,ORYCUNV1R1641,ORYCUNV1R1535,ORYCUNV1R1642,ORYCUNV1R1624,ORYCUNV1R1619,ORYCUNV1R1586,ORYCUNV1R1546,ORYCUNV1R1620,ORYCUNV1R1627,LOC100358133	ORYCUNV1R1582,LOC108175767,LOC108175768,ORYCUNV1R1599,ORYCUNV1R1637,ORYCUNV1R1583,LOC100357875,ORYCUNV1R1579,ORYCUNV1R1626,ORYCUNV1R1615,LOC100337773,ORYCUNV1R1623,ORYCUNV1R1641,ORYCUNV1R1535,ORYCUNV1R1642,ORYCUNV1R1624,ORYCUNV1R1619,ZNF350,ORYCUNV1R1658,LOC100350537,PPP2R1A,LOC100356080,LOC100356847,LOC100358133,LOC100353318,LOC100355590
Rex	13	117600001	117950000	0.46		BEND5,AGBL4	BEND5,SLC5A9,SPATA6,AGBL4	BEND5,AGBL4
Rex	Un0051	1	350000	0.459		LOC100346169,LOC100341218,LOC108175596,PCNX1	LOC100346169,LOC100341218,LOC100343257,LOC100343514,LOC100343760,ADAM21,LOC108175596,TTC9,LOC108175597,MED6,LOC100342245,LOC100343004,MAP3K9,LOC100342493,PCNX1	null
Rex	14	81200001	81550000	0.458		POLR2H,FAM131A,CAMK2N2,ALG3,ABCF3,CHRD,THPO,CLCN2,PSMD2,ECE2,LOC103350463,LOC103350464,VWA5B2,DVL3,EIF4G1,AP2M1	POLR2H,FAM131A,CAMK2N2,ALG3,ABCF3,EIF2B5,LOC100350832,LOC100358891,CHRD,THPO,CLCN2,PSMD2,ECE2,LOC103350463,LOC103350464,VWA5B2,DVL3,ABCC5,PARL,MAP6D1,EIF4G1,AP2M1,YEATS2,KLHL24,LOC100359150	MAGEF1,EPHB3,LOC100347588,POLR2H,FAM131A,CAMK2N2,ALG3,ABCF3,CHRD,THPO,CLCN2,PSMD2,ECE2,LOC103350463,LOC103350464,VWA5B2,DVL3,EIF4G1,AP2M1,VPS8
Rex	1	19600001	19950000	0.458		DCAF12,UBAP2,UBAP1,UBE2R2	AQP3,SPINK4,LOC103345142,DNAJA1,DCAF12,UBAP2,NOL6,AQP7,NFX1,CHMP5,SMU1,UBAP1,BAG1,B4GALT1,APTX,UBE2R2	CCL21,CCL19,LOC103351777,LOC108176349,CCL27,IL11RA,GALT,DCTN3,RPP25L,KIAA1161,SIGMAR1,ARID3C,ENHO,DNAI1,C1H9orf24,NUDT2,DCAF12,UBAP2,CNTFR,FAM219A,KIF24,UBAP1,UBE2R2
Rex	Un0014	3850001	4200000	0.455		ZFP64,LOC100347851	SALL4,ZFP64,LOC100347851	LOC108178877,LOC108178878,ZFP64,LOC100347851,TSHZ2
Rex	7	118650001	119000000	0.452		CCDC141,SESTD1	CCDC141,SESTD1,ZNF385B	FKBP7,PLEKHA3,LOC108176866,CCDC141,SESTD1,TTN
Rex	20	21700001	22050000	0.45		null	null	LOC103351700
Rex	13	117250001	117600000	0.447		AGBL4	BEND5,AGBL4	AGBL4
Rex	8	55300001	55650000	0.447		null	null	null
Rex	14	80500001	80850000	0.446		C14H3orf70,LOC103350500,VPS8	MAGEF1,EPHB3,LOC100347588,POLR2H,C14H3orf70,LOC103350500,CHRD,THPO,VPS8	LOC100345861,SENP2,TMEM41A,EHHADH,C14H3orf70,LOC103350500,LIPH,LIPH,MAP3K13,VPS8
Rex	14	80850001	81200000	0.445		MAGEF1,EPHB3,LOC100347588,VPS8	MAGEF1,EPHB3,LOC100347588,POLR2H,FAM131A,CAMK2N2,ALG3,ABCF3,EIF2B5,LOC100350832,LOC100358891,CHRD,THPO,CLCN2,PSMD2,ECE2,LOC103350463,LOC103350464,VWA5B2,DVL3,ABCC5,EIF4G1,AP2M1,VPS8	MAGEF1,EPHB3,LOC100347588,EHHADH,C14H3orf70,LOC103350500,VPS8
Rex	13	116200001	116550000	0.442		LOC108177726,DMRTA2,LOC103350189,FAF1,ELAVL4	LOC108177726,DMRTA2,LOC103350189,FAF1,ELAVL4,AGBL4	CDKN2C,LOC108177726,DMRTA2,LOC103350189,FAF1,ELAVL4
Rex	14	115850001	116200000	0.441		NANOGNB	NANOGNB,U2AF2	NANOGNB
Rex	3	54600001	54950000	0.44		BOD1,LOC103347969,LOC108176493,C3H5orf47,CPEB4	BOD1,LOC103347969,LOC108176493,C3H5orf47,LOC103347972,CPEB4,LOC103347971,LOC100343708,LOC103347973	NKX2-5,LOC103347965,LOC108176492,BOD1,LOC103347969,LOC108176493,C3H5orf47,BNIP1,STC2,LOC103347967,CPEB4,CREBRF,LOC103347964
Rex	14	73850001	74200000	0.439		KCNMB2	ZMAT3,LOC108177897,KCNMB2,PIK3CA,KCNMB3	LOC103350453,KCNMB2
Rex	14	81900001	82250000	0.438		LOC103350530,LOC103350467,YEATS2,KLHL24,KLHL6	LOC103350530,LOC103350467,ADIPOQ,YEATS2,KLHL24,KLHL6,MCF2L2,B3GNT5,ST6GAL1	CAMK2N2,ALG3,ABCF3,EIF2B5,LOC100350832,LOC100358891,LOC103350530,PSMD2,ECE2,LOC103350463,LOC103350464,VWA5B2,DVL3,ABCC5,PARL,MAP6D1,LOC103350467,AP2M1,YEATS2,KLHL24,KLHL6,LOC100359150
Rex	14	45500001	45850000	0.436		EEF1G,LOC100346730,LOC103350417,LOC103350418,LOC100347254	EEF1G,LOC100346730,LOC103350417,LOC103350418,LOC100347254,LOC100349258,LOC100348001,SUCNR1	P2RY13,EEF1G,GPR171,P2RY14,P2RY12,IGSF10,LOC103350510,LOC100346730,LOC103350417,LOC103350418,LOC100347254,GPR87,MED12L
Rex	Un0039	1050001	1400000	0.436		null	STARD5,CFAP161,MESDC1,TMC3,MESDC2,IL16,CEMIP	MEX3B,EFL1
Rex	14	70350001	70700000	0.43		NAALADL2	NAALADL2	NAALADL2
Rex	16	26600001	26950000	0.43		LOC108178147,MTR	LOC108178147,MTR,RYR2	LOC108178147,LGALS8,HEATR1,ACTN2,MTR,EDARADD,LOC103350914
Rex	13	46200001	46550000	0.429		WDR3,GDAP2,SPAG17	WDR3,FAM46C,GDAP2,MAN1A2,SPAG17	WDR3,GDAP2,SPAG17
Rex	2	33950001	34300000	0.429		null	IL3RA,GABRA2,GABRG1	LOC100339133,GUF1,GNPDA2
Rex	14	98350001	98700000	0.428		LOC103350544,LRRC58,FSTL1,GPR156	LOC100352275,LOC103350544,LRRC58,NR1I2,MAATS1,POPDC2,PLA1A,ADPRH,FSTL1,GSK3B,GPR156	NDUFB4,GTF2E1,HGD,LOC103350543,LOC103350544,LRRC58,STXBP5L,RABL3,FSTL1,GPR156
Rex	14	17150001	17500000	0.428		LOC108177939	LOC108177939,TGFBR2,GADL1	LOC100356895,LOC108177939,RBMS3
Rex	11	81200001	81550000	0.427		LOC103349635,ADAMTS6	LOC103349635,CENPK,PPWD1,TRIM23,SGTB,ADAMTS6,NLN,TRAPPC13	FAM159B,SREK1IP1,LOC103349635,CWC27,ADAMTS6,RGS7BP
Rex	4	45850001	46200000	0.427		null	LOC100339136,DYRK2,LOC108176662,CAND1	GRIP1
Rex	9	85400001	85750000	0.427		null	LOC108177140,SETBP1,LOC103349332	null
Rex	14	127400001	127750000	0.427		EPHA3	LOC108177925,EPHA3	EPHA3
Rhinelander	7	73150001	73500000	0.763	TOP14	TRNAK-CUU,LOC100353264,LPH,DARS,MCM6	TRNAK-CUU,LOC108176835,CXCR4,LOC100353264,LPH,DARS,MCM6	TRNAK-CUU,UBXN4,LOC100353264,LPH,ZRANB3,R3HDM1,LCT,DARS,MCM6
Rhinelander	14	124950001	125300000	0.702	TOP14	null	null	null
Rhinelander	14	125650001	126000000	0.663	TOP14	null	null	null
Rhinelander	20	26600001	26950000	0.657	TOP14	NRXN3	NRXN3	NRXN3
Rhinelander	15	25200001	25550000	0.656	TOP14	NAA15,MGARP,LOC108178087,NDUFC1,ELF2,NOCT	NAA15,MGARP,LOC108178087,NDUFC1,ELF2,NOCT	LOC108178085,MGST2,SETD7,NAA15,MGARP,LOC108178087,MAML3,NDUFC1,ELF2,NOCT
Rhinelander	7	73500001	73850000	0.646	TOP14	LOC108176835,CXCR4,DARS	LOC108176835,CXCR4,DARS	TRNAK-CUU,LOC108176835,CXCR4,UBXN4,LOC100353264,LPH,R3HDM1,LCT,DARS,MCM6
Rhinelander	8	79450001	79800000	0.64	TOP14	SLAIN1,EDNRB	SLAIN1,EDNRB	LOC103349085,SLAIN1,EDNRB,MYCBP2,LOC103349084,SCEL
Rhinelander	Un0327	1	350000	0.637	TOP14	GSE1,GINS2,LOC103346340,COX4I1,EMC8,IRF8	GSE1,GINS2,LOC103346340,COX4I1,EMC8,IRF8	null
Rhinelander	12	123900001	124250000	0.635	TOP14	LOC100357842,LOC108177384	LOC100357842,LOC108177384,TCF21,LOC108177474,TBPL1,SLC2A12,LOC108177475,LOC108177476,SGK1	LOC100357842,LOC108177384,EYA4
Rhinelander	13	102200001	102550000	0.631	TOP14	UBE2U,ROR1	PGM1,EFCAB7,UBE2U,ROR1,ITGB3BP	CACHD1,UBE2U,ROR1
Rhinelander	8	80850001	81200000	0.629	TOP14	LOC108177025,LOC108177026	LOC108177025,LOC108177026,RBM26,NDFIP2	POU4F1,RNF219,LOC108177025,LOC108177026
Rhinelander	8	77700001	78050000	0.623	TOP14	null	LOC100349495	UCHL3,LMO7
Rhinelander	8	79800001	80150000	0.621	TOP14	null	POU4F1,RNF219	SLAIN1,EDNRB,SCEL
Rhinelander	1	39900001	40250000	0.614	TOP14	LOC108176491,NFIB	LOC108176491,LOC103347814,NFIB	TRNAH-GUG,LOC103347791,LOC108176491,NFIB
Rhinelander	3	54950001	55300000	0.605		C3H5orf47,LOC100343708	C3H5orf47,LOC103347972,MSX2,LOC103347971,LOC100343708,LOC103347973	LOC108176492,BOD1,LOC103347969,LOC108176493,C3H5orf47,LOC103347967,CPEB4,LOC100343708
Rhinelander	19	47950001	48300000	0.604		TANC2	LOC100347599,LOC100348091,LIMD2,PSMC5,SMARCD2,CD79B,LOC103351595,KCNH6,DCAF7,STRADA,CCDC47,FTSJ3,LOC100355821,GH1,LOC100356068,LOC100357092,ICAM2,ACE,MAP3K3,DDX42,SCN4A,TANC2	MRC2,LOC108178578,TLK2,MARCH10,TANC2
Rhinelander	6	11550001	11900000	0.6		LOC103348575,THUMPD1,LOC108176785,ERI2,NTAN1,RRN3,TMEM238,ACSM3,LOC100351490,LYRM1,ACSM4,DCUN1D3,DNAH3	LOC103348575,THUMPD1,LOC108176785,ERI2,NTAN1,RRN3,TMEM238,ACSM3,LOC100351490,LYRM1,ZP2,ANKS4B,CRYM,ACSM4,DCUN1D3,DNAH3,TMEM159,LOC100352755,LOC100353012	LOC103348575,THUMPD1,LOC108176785,ERI2,MYH11,KIAA0430,MPV17L,NTAN1,RRN3,TMEM238,ACSM3,LOC100351490,LYRM1,NDE1,C6H16orf45,ACSM4,DCUN1D3,DNAH3,PDXDC1
Rhinelander	2	40250001	40600000	0.592		KIF13B,HMBOX1	EXTL3,LOC108175658,KIF13B,HMBOX1,INTS9,FZD3	LOC103345284,KIF13B,HMBOX1,MSRA
Rhinelander	15	22750001	23100000	0.591		IL15	ZNF330,IL15,RNF150	IL15,INPP4B
Rhinelander	2	39900001	40250000	0.587		LOC103345284,KIF13B,MSRA	LOC103345284,KIF13B,HMBOX1,INTS9,MSRA	LOC100338042,LOC103345279,PRSS55,LOC103345284,KIF13B,MSRA
Rhinelander	Un0004	2100001	2450000	0.574		LOC100355084,RXFP2	LOC100355084,RXFP2,LOC108178801,FRY	LOC100353567,LOC100355084,HSPH1,LOC103352080,RXFP2,B3GLCT
Rhinelander	1	87150001	87500000	0.573		LOC100342855,LOC103350517,BARX2,LOC108178126,LOC103348895	LOC100342855,LOC103350517,BARX2,LOC108178126,LOC108178547,LOC103348895,ARHGAP32,KCNJ5	LOC100344790,LOC100342855,LOC103350517,NFRKB,BARX2,LOC108178126,PRDM10,TMEM45B,LOC103348895
Rhinelander	2	7000001	7350000	0.571		LDB2	LDB2	LOC108176396,FGFBP2,LOC103345963,LOC108178864,LOC108178866,LOC100354095,PROM1,TAPT1,LOC108178874,LDB2
Rhinelander	Un0574	1	350000	0.569		BMP7,SPO11,RAE1	BMP7,SPO11,RAE1	null
Rhinelander	Un0366	1	350000	0.569		NECAB2,TAF1C,HSDL1,MBTPS1,SLC38A8,DNAAF1,ADAD2,KCNG4	NECAB2,TAF1C,HSDL1,MBTPS1,SLC38A8,DNAAF1,ADAD2,KCNG4	null
Rhinelander	13	126000001	126350000	0.564		LOC108177593,TMCO2,EXO5,LOC100338575,SMAP2,COL9A2,ZMPSTE24,RLF	LOC108177593,TMCO2,LOC108177734,MYCL,LOC100339911,NT5C1A,EXO5,LOC100338575,SMAP2,COL9A2,PPT1,MFSD2A,TRIT1,LOC103350213,PPIE,HPCAL4,ZMPSTE24,RLF,CAP1	CITED4,LOC100338326,LOC100359308,LOC108177593,TMCO2,SLFNL1,CTPS1,KCNQ4,RIMS3,EXO5,LOC100338575,SMAP2,COL9A2,SCMH1,ZMPSTE24,RLF,NFYC
Rhinelander	Un0004	1050001	1400000	0.563		TRNAN-GUU,LOC103352079,LOC108178804,MEDAG,TEX26,ALOX5AP,USPL1	TRNAN-GUU,LOC103352079,LOC100353567,LOC108178804,MEDAG,TEX26,HSPH1,LOC103352080,ALOX5AP,B3GLCT,USPL1	LOC108178806,HMGB1,LOC108178802,TRNAN-GUU,LOC103352079,LOC103352078,LOC108178804,MEDAG,TEX26,KATNAL1,LOC108178803,ALOX5AP,USPL1
Rhinelander	8	79100001	79450000	0.559		LOC103349085,LOC103349084,SCEL	LOC103349085,SLAIN1,EDNRB,LOC103349084,SCEL	LOC103349085,ACOD1,CLN5,FBXL3,MYCBP2,LOC103349084,SCEL
Rhinelander	13	37100001	37450000	0.559		RUSC1,HCN3,CLK2,MSTO1,DAP3,FDPS,PKLR,SCAMP3,LOC100350760,ASH1L	RUSC1,HCN3,CLK2,FAM189B,GBA,THBS3,MUC1,TRIM46,DPM3,SLC50A1,EFNA1,LOC108177664,EFNA3,ADAM15,LENEP,CKS1B,MSTO1,DAP3,FDPS,PKLR,SCAMP3,KRTCAP2,EFNA4,DCST2,ZBTB7B,FLAD1,SHC1,PBXIP1,PMVK,LOC100350760,ASH1L,MTX1,DCST1,KCNN3	PAQR6,BGLAP,MEX3A,RAB25,LAMTOR2,SSR2,RXFP4,LOC103350043,LOC108177663,RUSC1,HCN3,CLK2,SMG5,PMF1,SLC25A44,LMNA,UBQLN4,ARHGEF2,KIAA0907,RIT1,SYT11,LOC108177661,MSTO1,DAP3,FDPS,PKLR,SCAMP3,LOC100350760,ASH1L,SEMA4A
Rhinelander	7	47250001	47600000	0.557		IMMP2L	LRRN3,IMMP2L	IMMP2L
Rhinelander	16	71750001	72100000	0.552		null	PTPRC	LOC108178229,NR5A2,LOC108178228
Rhinelander	19	47600001	47950000	0.552		MRC2,LOC108178578,MARCH10,TANC2	LOC100347599,MRC2,LOC108178578,LOC103351595,KCNH6,DCAF7,MARCH10,ACE,TANC2	METTL2A,MRC2,LOC108178578,TLK2,MARCH10,EFCAB3,TANC2
Rhinelander	1	124250001	124600000	0.55		FAT3	FAT3	MTNR1B,FAT3,SLC36A4
Rhinelander	3	110250001	110600000	0.55		ESRP1,INTS8,LOC100354513,DPY19L4,CCNE2,TP53INP1	TRNAS-AGA,ESRP1,INTS8,LOC100354513,NDUFAF6,DPY19L4,CCNE2,TP53INP1,PLEKHF2,C3H8orf37,LOC103348092	GEM,FSBP,LOC100356870,CDH17,RAD54B,KIAA1429,ESRP1,INTS8,LOC100354513,DPY19L4,CCNE2,TP53INP1
Rhinelander	3	104300001	104650000	0.55		null	LOC103348076	null
Rhinelander	7	63700001	64050000	0.544		C1QL2,MARCO,EN1	C1QL2,MARCO,EN1	TMEM177,C1QL2,CFAP221,TMEM37,DBI,STEAP3,MARCO,EN1,PTPN4,SCTR,C7H2orf76
Rhinelander	Un0253	1	350000	0.544		THAP7,LZTR1,P2RX6,CCDC74B,LOC108176014,LOC100348958,SMPD4,LOC100349209,LRRC74B,SLC7A4,LOC100349972,MED15,SCARF2,ZNF74,KLHL22	THAP7,LZTR1,P2RX6,CCDC74B,LOC108176014,LOC100348958,IGLL1,SMPD4,LOC100349209,LRRC74B,SLC7A4,LOC100349972,MED15,SCARF2,ZNF74,KLHL22	null
Rhinelander	8	55300001	55650000	0.541		null	null	null
Rhinelander	1	97300001	97650000	0.54		GRIK4,ARHGEF12	LOC108176882,TMEM136,POU2F3,TRIM29,GRIK4,OAF,ARHGEF12	LOC108176875,LOC108176877,LOC103349204,TECTA,TBCEL,GRIK4,ARHGEF12
Rhinelander	Un0048	350001	700000	0.536		TRNAK-CUU,WDR61,CTSH,MORF4L1,ADAMTS7,CIB2,LOC103345129,IDH3A,ACSBG1,TBC1D2B,DNAJA4	TRNAK-CUU,WDR61,PSMA4,LOC103345132,CTSH,MORF4L1,ADAMTS7,CIB2,LOC103345129,IDH3A,ACSBG1,CRABP1,HYKK,CHRNA3,LOC103345130,FBXO22,TBC1D2B,DNAJA4,IREB2,CHRNA5,NRG4,UBE2Q2	null
Rhinelander	8	80150001	80500000	0.536		null	POU4F1,RNF219,LOC108177025	EDNRB
Rhinelander	7	73850001	74200000	0.535		null	THSD7B	TRNAK-CUU,LOC108176835,CXCR4,LPH,DARS,MCM6
Rhinelander	9	91350001	91700000	0.531		LOC103349385,MRO,ELAC1,SMAD4,ME2	LOC103349385,LOC103349343,MRO,ELAC1,SMAD4,MEX3C,ME2	MBD1,LOC103349341,LOC103349385,CFAP53,CXXC1,MRO,ELAC1,SMAD4,MYO5B,SKA1,ME2,MAPK4
Rhinelander	6	11900001	12250000	0.53		ZP2,ANKS4B,CRYM,DNAH3,TMEM159,LOC100352755	ZP2,ANKS4B,CRYM,LOC100347143,PDZD9,DNAH3,TMEM159,LOC100352755,LOC100353012,LOC100353262	LOC103348575,THUMPD1,LOC108176785,ERI2,MPV17L,NTAN1,RRN3,TMEM238,ACSM3,LOC100351490,LYRM1,ZP2,ANKS4B,CRYM,ACSM4,DCUN1D3,DNAH3,TMEM159,LOC100352755,PDXDC1
Rhinelander	Un0735	1	350000	0.527		RPA2,THEMIS2	RPA2,THEMIS2	null
Rhinelander	18	64050001	64400000	0.526		LOC103351433,LOC100339265,LOC100339512,PNLIP,PNLIPRP1,LOC100339763,ENO4,C18H10orf82,HSPA12A	LOC103351433,LOC108178426,LOC100339265,LOC100339512,PNLIP,PNLIPRP1,LOC100339763,ENO4,VAX1,KCNK18,SLC18A2,LOC103351434,C18H10orf82,HSPA12A,SHTN1,PDZD8	LOC103351432,LOC103351433,CCDC172,LOC103351431,LOC100339265,LOC100339512,PNLIP,PNLIPRP1,LOC100339763,ENO4,GFRA1,C18H10orf82,HSPA12A
Rhinelander	9	49350001	49700000	0.524		ANKRD30B,PSMG2,CEP76,SPIRE1,PTPN2	ANKRD30B,CHMP1B,PSMG2,CEP76,PRELID3A,AFG3L2,CIDEA,MPPE1,SPIRE1,TUBB6,IMPA2,GNAL,PTPN2	ANKRD30B,PSMG2,CEP76,LDLRAD4,CEP192,SEH1L,SPIRE1,PTPN2
Rhinelander	18	31150001	31500000	0.521		PCDH15	PCDH15	PCDH15
Rhinelander	1	133350001	133700000	0.52		CCDC90B,LOC103349856,PCF11,LOC103349849,ANKRD42,DLG2	CCDC90B,LOC103349856,PCF11,RAB30,DDIAS,PRCP,FAM181B,LOC103349849,ANKRD42,DLG2	CCDC90B,LOC103349856,PCF11,LOC103349849,ANKRD42,DLG2
Rhinelander	Un0004	2450001	2800000	0.52		RXFP2,LOC108178801,FRY	LOC108178796,RXFP2,LOC108178801,LOC108178800,ZAR1L,BRCA2,N4BP2L1,N4BP2L2,FRY,PDS5B	LOC100355084,RXFP2,LOC108178801,FRY
Rhinelander	Un0006	3500001	3850000	0.52		GJA4,GJB3,GJB5,GJB4	GJA4,GJB3,GJB5,GJB4,LOC100351040,CSMD2	TRNAN-GUU,TMEM35B,GJA4,GJB3,GJB5,SFPQ,ZMYM1,SMIM12,GJB4,ZMYM4,ZMYM6,DLGAP3
Rhinelander	7	74200001	74550000	0.52		THSD7B	THSD7B	THSD7B
Rhinelander	Un0106	700001	1050000	0.52		PGAM5,P2RX2,ZNF26,ZNF605,GOLGA3,ANKLE2,PXMP2,POLE,CHFR	PGAM5,P2RX2,ZNF26,ZNF605,GOLGA3,ANKLE2,PXMP2,POLE,CHFR	TRNAK-CUU,LOC103345520,PGAM5,P2RX2,LOC103345518,LOC108175790,LOC100358830,ANHX,ZNF268,ZNF10,ZNF26,ZNF605,GOLGA3,ANKLE2,PXMP2,POLE,ZNF84,CHFR
Rhinelander	2	157850001	158200000	0.519		LOC108176378,BRE	LOC108176378,CCDC121,C2H2orf16,FNDC4,KRTCAP3,RBKS,LOC103347711,LOC108176379,SLC4A1AP,GPN1,ZNF512,LOC103347712,IFT172,NRBP1,PPM1G,BRE,SUPT7L,GCKR,MRPL33	LOC108176378,FOSL2,PLB1,BRE
Rhinelander	19	46900001	47250000	0.518		EFCAB13,EFCAB3	METTL2A,MRC2,EFCAB13,TLK2,MARCH10,EFCAB3	CDC27,ITGB3,KANSL1,MYL4,EFCAB13,EFCAB3
Rhinelander	1	69650001	70000000	0.513		LOC103348327,LOC103348331,MFSD14B	LOC103348327,LOC103348331,ZNF484,LOC103348335,NOL8,OMD,ASPN,IPPK,MFSD14B,IARS,ECM2,CENPP,OGN	LOC103348322,LOC103348327,LOC103348331,RASEF,MFSD14B
Rhinelander	14	125300001	125650000	0.513		null	null	null
Rhinelander	1	89250001	89600000	0.511		null	KIRREL3	null
Rhinelander	15	17500001	17850000	0.507		TTC29	POU4F2,SLC10A7,TTC29	EDNRA,TTC29
Rhinelander	3	17850001	18200000	0.505		LOC103347871,TIFAB,NEUROG1,LOC100341677	LOC103347871,TIFAB,NEUROG1,LOC103347875,LECT2,LOC100341677,LOC103347874,IL9,LOC103347879,SLC25A48,TGFBI,SMAD5,TRPC7	C3H5orf24,LOC103347871,TIFAB,NEUROG1,SAR1B,CAMLG,DDX46,TXNDC15,PCBD2,CATSPER3,LOC100341677,SEC24A
Rhinelander	4	67550001	67900000	0.505		null	DUSP6,LOC103348378,LOC103348341	C4H12orf50,C4H12orf29,KITLG,TMTC3,CEP290
Rhinelander	Un0174	350001	700000	0.505		CARD11	CARD11	null
Rhinelander	Un0001	5950001	6300000	0.503		RAB14,CNTRL,LOC103352041,C5	LOC108178778,LOC100351198,LOC108178783,RAB14,TRAF1,PHF19,LOC103352023,FBXW2,CNTRL,LOC103352041,PSMD5,MEGF9,CDK5RAP2,C5	LOC108178779,GADD45GIP1,LOC100348435,LOC100348940,STOM,RAB14,DAB2IP,LOC100349703,GSN,CNTRL,LOC103352041,C5
Rhinelander	19	47250001	47600000	0.501		METTL2A,TLK2,EFCAB3	METTL2A,MRC2,LOC108178578,TLK2,MARCH10,EFCAB3,TANC2	ITGB3,METTL2A,EFCAB13,TLK2,EFCAB3
Rhinelander	8	78050001	78400000	0.5		LOC100349495	LOC100349495,KCTD12,ACOD1,CLN5,FBXL3,MYCBP2	LOC100349495
Rhinelander	12	123550001	123900000	0.497		EYA4	LOC100357842,LOC108177384,TCF21,LOC108177474,TBPL1,EYA4	SLC18B1,RPS12,EYA4
Rhinelander	7	3500001	3850000	0.497		CNTNAP2	LOC103348628,CNTNAP2	LOC108176808,LOC103348623,CUL1,PDIA4,LOC108176912,EZH2,CNTNAP2
Rhinelander	3	126700001	127050000	0.494		null	null	null
Rhinelander	16	82250001	82600000	0.493		null	null	null
Rhinelander	5	32900001	33250000	0.492		LOC108176747,LOC103348527,LOC103348528,WWOX	LOC108176747,LOC103348527,LOC103348528,WWOX	LOC108176747,CLEC3A,LOC103348527,LOC103348528,VAT1L,WWOX
Thuringian	7	47950001	48300000	0.878	TOP14	LRRN3,IMMP2L	LOC100355039,LRRN3,DOCK4,IMMP2L	LRRN3,IMMP2L
Thuringian	7	48300001	48650000	0.762	TOP14	LOC100355039,IMMP2L	LOC100355039,DOCK4,IMMP2L	LOC100355039,LRRN3,IMMP2L
Thuringian	15	85050001	85400000	0.754	TOP14	TECRL	TECRL	LOC103350833,TECRL
Thuringian	Un0154	350001	700000	0.752	TOP14	TSN,LOC100346247,CLASP1	TSN,LOC100346247,CLASP1	null
Thuringian	15	84700001	85050000	0.75	TOP14	null	TECRL	LOC103350833,EPHA5
Thuringian	15	84350001	84700000	0.736	TOP14	LOC103350833	LOC103350833,TECRL	LOC103350833,EPHA5
Thuringian	4	36400001	36750000	0.722	TOP14	LOC100346360,LOC100351147,KRT84,KRT82,KRT75,LOC100351399,LOC100351653,LOC108176643,LOC100352913,LOC100347394,LOC100347647,KRT2,KRT1,KRT3,LOC100351904,KRT5,KRT77,LOC100348136,KRT4	LOC100346360,LOC100351147,KRT84,KRT82,KRT75,LOC100351399,LOC100351653,LOC108176643,LOC100352913,LOC100347394,LOC100347647,KRT2,KRT1,KRT3,KRT78,KRT18,LOC103348275,LOC108176645,IGFBP6,MFSD5,C4H12orf10,LOC100351904,KRT5,KRT77,LOC100348136,KRT4,LOC100348640,KRT8,EIF4B,TNS2,SPRYD3,SOAT2,CSAD,ZNF740,ITGB7,RARG,ESPL1,PFDN5,AAAS,SP7,AMHR2,LOC103348274,SP1	GRASP,NR4A1,ATG101,KRT7,LOC100350481,LOC103345089,LOC100350988,LOC100351237,LOC100346099,LOC100346360,LOC100351147,KRT84,KRT82,KRT75,LOC100351399,LOC100351653,LOC108176643,LOC100352913,LOC100347394,LOC100347647,KRT2,KRT1,KRT3,FIGNL2,ANKRD33,ACVRL1,ACVR1B,KRT80,LOC100345838,LOC100351904,KRT5,KRT77,LOC100348136,KRT4,SCN8A,LOC108176642
Thuringian	7	107800001	108150000	0.709	TOP14	STK39	LOC108176854,NOSTRIN,SPC25,STK39,CERS6	B3GALT1,STK39
Thuringian	7	107450001	107800000	0.708	TOP14	B3GALT1,STK39	B3GALT1,STK39,CERS6	B3GALT1,STK39
Thuringian	1	151200001	151550000	0.698	TOP14	LOC103350364,LOC100351127,ZNF143,IPO7,WEE1,SWAP70	LOC103350364,LOC100351127,ZNF143,IPO7,WEE1,SWAP70,SBF2	ASCL3,LOC108177449,LOC103350336,LOC103350364,C1H11orf16,NRIP3,LOC100344797,DENND5A,LOC103350964,LOC108177452,TMEM41B,LOC100351127,ZNF143,TMEM9B,IPO7,WEE1,SWAP70
Thuringian	1	151550001	151900000	0.694	TOP14	SWAP70,SBF2	LOC103350378,ADM,AMPD3,LYVE1,SWAP70,RNF141,MRVI1,SBF2	LOC103350364,LOC103350964,LOC108177452,TMEM41B,LOC100351127,ZNF143,IPO7,WEE1,SWAP70,SBF2
Thuringian	16	52850001	53200000	0.681	TOP14	LOC100353551,LOC103350967,LOC100354806,BPNT1,SLC30A10,RAB3GAP2,IARS2,EPRS	LOC100353551,LOC103350967,LOC100354806,BPNT1,SLC30A10,RAB3GAP2,IARS2,EPRS	LOC100353293,LOC100353551,LOC103350967,LOC100354806,C16H1orf115,LOC103350966,BPNT1,SLC30A10,RAB3GAP2,IARS2,EPRS,MARK1
Thuringian	Un0014	3850001	4200000	0.678	TOP14	ZFP64,LOC100347851	SALL4,ZFP64,LOC100347851	LOC108178877,LOC108178878,ZFP64,LOC100347851,TSHZ2
Thuringian	7	48650001	49000000	0.668	TOP14	DOCK4	LOC108176825,IFRD1,LSMEM1,DOCK4,ZNF277	LOC100355039,DOCK4,IMMP2L
Thuringian	4	36050001	36400000	0.666		GRASP,NR4A1,ATG101,KRT7,LOC100350481,LOC103345089,LOC100350988,LOC100351237,LOC100346099,ANKRD33,ACVRL1,ACVR1B,KRT80,LOC100345838,LOC108176642	GRASP,NR4A1,ATG101,KRT7,LOC100350481,LOC103345089,LOC100350988,LOC100351237,LOC100346099,LOC100346360,LOC100351147,KRT84,KRT82,KRT75,LOC100351399,LOC100351653,LOC108176643,LOC100352913,LOC100347394,LOC100347647,KRT2,KRT1,KRT3,KRT78,KRT18,ANKRD33,ACVRL1,ACVR1B,KRT80,LOC100345838,LOC100351904,KRT5,KRT77,LOC100348136,KRT4,LOC100348640,KRT8,EIF4B,LOC108176642,LOC103348274	CELA1,LOC103348269,GRASP,NR4A1,ATG101,KRT7,LOC100350481,LOC103345089,LOC100350988,LOC100351237,LOC100346099,SMAGP,BIN2,LOC108176641,FIGNL2,ANKRD33,ACVRL1,ACVR1B,KRT80,LOC100345838,SLC4A8,SCN8A,LOC108176642,GALNT6
Thuringian	Un0026	3150001	3500000	0.649		LOC100345798,LOC103352368,LOC108178937,LOC103352374	LOC100345798,LOC103352368,LOC108178937,LOC103352374	LOC100345798,LOC103352368,LOC108178937,NRP1,ITGB1,LOC103352374
Thuringian	1	37100001	37450000	0.644		BNC2	BNC2,C1H9orf92	LOC108178534,BNC2,CNTLN
Thuringian	2	78050001	78400000	0.642		PCLO	LOC108176428,PCLO,LOC103346421	MBOAT4,DCTN6,LEPROTL1,SARAF,PCLO
Thuringian	4	37100001	37450000	0.64		C4H12orf10,PRR13,TARBP2,NPFF,LOC100359118,ESPL1,PFDN5,AAAS,SP7,AMHR2,PCBP2,MAP3K12,SP1,ATF7	C4H12orf10,PRR13,TARBP2,NPFF,LOC100359118,LOC108176647,LOC108176646,LOC103348277,HOXC13,HOXC12,HOXC11,HOXC10,LOC103348279,HOXC9,HOXC8,HOXC6,HOXC5,HOXC4,LOC103348284,ESPL1,PFDN5,AAAS,SP7,AMHR2,PCBP2,MAP3K12,ATP5G2,CALCOCO1,LOC103348283,LOC108176648,SP1,ATF7	LOC100347394,LOC100347647,KRT2,KRT1,KRT3,KRT78,KRT18,LOC103348275,LOC108176645,IGFBP6,MFSD5,C4H12orf10,PRR13,TARBP2,NPFF,LOC100359118,KRT77,LOC100348136,KRT4,LOC100348640,KRT8,EIF4B,TNS2,SPRYD3,SOAT2,CSAD,ZNF740,ITGB7,RARG,ESPL1,PFDN5,AAAS,SP7,AMHR2,PCBP2,MAP3K12,LOC103348274,SP1,ATF7
Thuringian	15	85400001	85750000	0.634		null	null	TECRL
Thuringian	7	107100001	107450000	0.632		null	B3GALT1,STK39	LOC100357577
Thuringian	1	22750001	23100000	0.631		null	null	null
Thuringian	Un0154	1	350000	0.627		TFCP2L1,CLASP1	TSN,TFCP2L1,LOC100346247,CLASP1	null
Thuringian	18	17850001	18200000	0.621		STOX1,LOC108178481,SLC25A16,CCAR1,TET1,DNA2,DDX50	HNRNPH3,ATOH7,STOX1,LOC108178481,SLC25A16,RUFY2,SIRT1,CCAR1,TET1,DNA2,PBLD,MYPN,HERC4,DDX50	TACR2,HKDC1,VPS26A,SRGN,KIF1BP,DDX21,STOX1,LOC108178481,SLC25A16,HK1,SUPV3L1,CCAR1,TET1,DNA2,DDX50
Thuringian	15	25200001	25550000	0.617		NAA15,MGARP,LOC108178087,NDUFC1,ELF2,NOCT	NAA15,MGARP,LOC108178087,NDUFC1,ELF2,NOCT	LOC108178085,MGST2,SETD7,NAA15,MGARP,LOC108178087,MAML3,NDUFC1,ELF2,NOCT
Thuringian	1	36750001	37100000	0.611		LOC108178534,CNTLN	LOC108178534,BNC2,CNTLN	LOC108178534,SH3GL2,CNTLN
Thuringian	12	91350001	91700000	0.602		null	null	null
Thuringian	2	20300001	20650000	0.602		null	PCDH7	LOC108178924
Thuringian	3	67550001	67900000	0.599		RB1CC1	NPBWR1,OPRK1,RB1CC1	FAM150A,ST18,RB1CC1
Thuringian	14	158900001	159250000	0.593		LOC103350600,GRIK1	CLDN17,LOC103350600,GRIK1	USP16,CCT8,MAP3K7CL,BACH1,LOC103350600,GRIK1
Thuringian	Un0047	2100001	2450000	0.592		null	null	LOC108175516,FIGNL1,DDC,LOC103345125,LOC108175515,LOC100358736,IKZF1,GRB10
Thuringian	7	144550001	144900000	0.588		LOC100352498,ICOS,LOC103348861	LOC100352498,ICOS,LOC103348861,PARD3B	LOC100352498,RAPH1,CD28,CTLA4,ICOS,ABI2,LOC103348861
Thuringian	13	94150001	94500000	0.587		NEGR1	ZRANB2,PTGER3,NEGR1	NEGR1
Thuringian	7	166600001	166950000	0.58		null	NYAP2	CUL3,DOCK10
Thuringian	18	18200001	18550000	0.579		HNRNPH3,ATOH7,RUFY2,DNA2,PBLD,MYPN,HERC4	HNRNPH3,ATOH7,TRNAS-UGA,LOC103351354,RUFY2,SIRT1,DNAJC12,DNA2,PBLD,MYPN,HERC4,CTNNA3	HNRNPH3,ATOH7,KIF1BP,DDX21,STOX1,LOC108178481,SLC25A16,RUFY2,CCAR1,TET1,DNA2,PBLD,MYPN,HERC4,DDX50
Thuringian	10	47600001	47950000	0.577		COBL	COBL	COBL
Thuringian	Un0112	1	350000	0.575		LOC100338951,GNAZ,RAB36,RSPH14,BCR	GUCD1,LRRC75B,SUSD2,LOC100338951,GNAZ,RAB36,ADORA2A,UPB1,SNRPD3,LOC100340452,GGT5,RSPH14,BCR,SPECC1L,CABIN1	null
Thuringian	Un0112	350001	700000	0.575		GUCD1,LRRC75B,ADORA2A,UPB1,SNRPD3,LOC100340452,GGT5,SPECC1L	GUCD1,LRRC75B,SUSD2,DDT,LOC100337941,LOC100338449,MIF,LOC100341224,ADORA2A,UPB1,SNRPD3,LOC100340452,GGT5,LOC100340711,LOC100338194,SPECC1L,CABIN1,LOC100340967	null
Thuringian	7	171150001	171500000	0.572		PID1,DNER	LOC103348898,PID1,DNER,TRIP12,FBXO36	PID1,DNER
Thuringian	8	4550001	4900000	0.57		CNTN1	CNTN1,MUC19	PDZRN4,CNTN1
Thuringian	1	21350001	21700000	0.568		null	null	NDUFB6,TOPORS,ACO1,DDX58
Thuringian	11	69300001	69650000	0.568		LOC108177289,FST,NDUFS4	LOC108177289,FST,NDUFS4,ARL15	PELO,LOC100344827,MOCS2,LOC108177289,FST,ITGA1,ITGA2,NDUFS4
Thuringian	Un0253	1	350000	0.568		THAP7,LZTR1,P2RX6,CCDC74B,LOC108176014,LOC100348958,SMPD4,LOC100349209,LRRC74B,SLC7A4,LOC100349972,MED15,SCARF2,ZNF74,KLHL22	THAP7,LZTR1,P2RX6,CCDC74B,LOC108176014,LOC100348958,IGLL1,SMPD4,LOC100349209,LRRC74B,SLC7A4,LOC100349972,MED15,SCARF2,ZNF74,KLHL22	null
Thuringian	7	72100001	72450000	0.566		ACMSD,MAP3K19,LOC100350565,CCNT2,RAB3GAP1	ACMSD,MAP3K19,LOC100350565,CCNT2,ZRANB3,R3HDM1,RAB3GAP1	ACMSD,MAP3K19,LOC100350565,MGAT5,TMEM163,CCNT2,RAB3GAP1
Thuringian	4	51800001	52150000	0.564		TRHDE	TRHDE	TRHDE
Thuringian	18	29400001	29750000	0.563		ZWINT	ZWINT	ZWINT
Thuringian	1	151900001	152250000	0.562		LOC103350378,ADM,AMPD3,SBF2	LOC103350378,EIF4G2,ZBED5,ADM,AMPD3,LYVE1,CTR9,LOC108177477,RNF141,MRVI1,LOC103350395,SBF2	LOC103350378,ADM,AMPD3,SWAP70,SBF2
Thuringian	3	10500001	10850000	0.561		LMNB1,C3H5orf63,MARCH3	LMNB1,C3H5orf63,PRRC1,CTXN3,MARCH3,MEGF10	ALDH7A1,PHAX,TEX43,LMNB1,C3H5orf63,GRAMD3,MARCH3
Thuringian	18	34300001	34650000	0.558		PRKG1	A1CF,LOC100357673,SGMS1,PRKG1	CSTF2T,PRKG1
Thuringian	8	91350001	91700000	0.558		null	null	null
Thuringian	16	84350001	84700000	0.557		LOC103351064,HMCN1	LOC103351064,HMCN1	LOC103351062,LOC103351070,LOC103351064,PDC,C16H1orf27,PRG4,TPR,HMCN1
Thuringian	1	61250001	61600000	0.556		LOC108178542,C1H9orf40,LOC108176644,CARNMT1,NMRK1,OSTF1,TRPM6,LOC103348271	LOC108178542,C1H9orf40,LOC108176644,CARNMT1,NMRK1,OSTF1,TRPM6,LOC103348271	LOC108178542,C1H9orf40,LOC108176644,CARNMT1,NMRK1,OSTF1,RORB,TRPM6,LOC103348271
Thuringian	3	67200001	67550000	0.554		FAM150A	NPBWR1,FAM150A,RB1CC1	FAM150A,ST18
Thuringian	18	21000001	21350000	0.553		null	null	CTNNA3
Thuringian	1	22050001	22400000	0.553		null	null	null
Thuringian	13	93800001	94150000	0.551		NEGR1	NEGR1	NEGR1
Thuringian	19	28350001	28700000	0.55		LOC108178543,RNFT1,TUBD1,PTRH2,RPS6KB1,VMP1,CLTC	LOC108178514,SMG8,LOC108178543,RNFT1,TUBD1,PTRH2,DHX40,LOC103351533,GDPD1,PRR11,SKA2,RPS6KB1,VMP1,CLTC,YPEL2,TRIM37	INTS2,LOC103351532,LOC108178543,RNFT1,TUBD1,PTRH2,BRIP1,MED13,RPS6KB1,VMP1,CLTC
Thuringian	Un0014	3500001	3850000	0.549		LOC108178878	LOC108178878,ZFP64,LOC100347851	LOC108178877,LOC108178876,LOC108178878,TSHZ2
Thuringian	4	17500001	17850000	0.548		SCP2D1,LOC108176626,DTD1	SCP2D1,LOC108176626,LOC108176628,SEC23B,RBBP9,POLR3F,ZNF133,PET117,OVOL2,MGME1,SNX5,DZANK1,KAT14,DTD1	SCP2D1,LOC108176626,SLC24A3,DTD1
Thuringian	14	116200001	116550000	0.548		U2AF2	U2AF2	NANOGNB,U2AF2
Thuringian	Un0112	700001	1050000	0.546		SUSD2,DDT,LOC100337941,LOC100338449,MIF,LOC100341224,GGT5,LOC100340711,LOC100338194,CABIN1,LOC100340967	SUSD2,DDT,LOC100337941,LOC100338449,MIF,LOC100341224,GGT5,LOC100340711,LOC100338194,CABIN1,LOC100340967	GUCD1,LRRC75B,SUSD2,DDT,LOC100337941,LOC100338449,MIF,LOC100341224,RAB36,ADORA2A,UPB1,SNRPD3,LOC100340452,GGT5,LOC100340711,LOC100338194,BCR,SPECC1L,CABIN1,LOC100340967
Thuringian	20	25200001	25550000	0.542		NRXN3	NRXN3	DIO2,CEP128,NRXN3
Thuringian	2	16450001	16800000	0.542		RBPJ	CCKAR,TBC1D19,STIM2,RBPJ	SMIM20,LOC103352378,SLC34A2,SEL1L3,RBPJ
Thuringian	8	91000001	91350000	0.542		null	null	null
Thuringian	Un0217	1	350000	0.54		LOC103346072,LOC108175981,RCC2,PADI3,PADI4,PADI6,ARHGEF10L	LOC103346072,LOC108175981,RCC2,PADI3,PADI4,PADI6,ARHGEF10L	null
Thuringian	Un0029	1	350000	0.539		LOC108178945,CBR1,LOC100344189,LOC108178946,LOC103352400,LOC100344439,LOC100344692,LOC108178947,LOC100344949,LOC100348029,LOC108178948,LOC100345459,LOC100345716,LOC100345202,LOC100348276,LOC100345975,LOC103352402,SETD4	LOC108178945,CBR1,LOC100344189,LOC108178946,LOC103352400,LOC100344439,LOC100344692,LOC108178947,LOC100344949,LOC100348029,LOC108178948,LOC100345459,LOC100345716,CLDN14,LOC108178949,LOC100345202,LOC100348276,LOC100345975,LOC103352402,CHAF1B,DOPEY2,SETD4,MORC3	null
Thuringian	14	115850001	116200000	0.538		NANOGNB	NANOGNB,U2AF2	NANOGNB
Thuringian	3	148400001	148750000	0.538		PHF20L1,LRRC6,TMEM71,TG	LOC108176540,LOC103348137,LOC108176588,PHF20L1,SLA,WISP1,NDRG1,LRRC6,TMEM71,TG,ST3GAL1	PHF20L1,KCNQ3,LRRC6,TMEM71,TG
Thuringian	19	17850001	18200000	0.538		TMIGD1,SLC6A4,BLMH,NSRP1,EFCAB5,CPD	GIT1,ABHD15,TMIGD1,SLC6A4,CORO6,ANKRD13B,TP53I13,BLMH,NSRP1,EFCAB5,SSH2,TAOK1,CPD	TIMM22,BHLHA9,TUSC5,GOSR1,TMIGD1,SLC6A4,NXN,ABR,BLMH,NSRP1,EFCAB5,CPD
Thuringian	17	43400001	43750000	0.538		LOC103351176,LOC100345100,SLC22A17,EFS,IL25,CMTM5,LOC103351236,LOC103351179,THTPA,JPH4,RNF212B,HOMEZ,PPP1R3E,MYH6,LOC103351177,ZFHX2,AP1G2,SLC7A8,PABPN1,NGDN,DHRS2	LOC103351176,LOC100345100,SLC22A17,EFS,IL25,CMTM5,LOC103351236,LOC103351179,THTPA,JPH4,LOC100347679,DHRS4,PCK2,FITM1,PSME1,PSME2,IRF9,IPO4,TSSK4,RNF212B,HOMEZ,PPP1R3E,MYH6,LOC103351177,ZFHX2,AP1G2,CARMIL3,CPNE6,NRL,EMC9,RNF31,REC8,LOC100344938,SLC7A8,PABPN1,NGDN,DHRS2,DCAF11,LOC108178296	LOC100342317,LOC100343333,OXA1L,MMP14,REM2,PRMT5,TRNAR-ACG,LOC108178294,PSMB5,LOC100344344,CDH24,LOC103351174,CEBPE,LOC103351176,LOC100345100,SLC22A17,EFS,IL25,CMTM5,LOC103351236,LOC103351179,THTPA,JPH4,LOC103351171,SLC7A7,MRPL52,LRP10,RBM23,HAUS4,AJUBA,C17H14orf93,PSMB11,ACIN1,C17H14orf119,RNF212B,HOMEZ,PPP1R3E,MYH6,LOC103351177,ZFHX2,AP1G2,SLC7A8,PABPN1,NGDN,DHRS2

## Sheet: Table S12
Breed	OCU	Start (bp)	End (bp)	FST	CLASS	Genes Overlap	Genes +500 kb	Genes -500 kb
Belgian Hare	7	38850001	39200000	0.864	TOP14	FGL2,GSAP,CCDC146,FAM185A	PSMC2,FGL2,LRRC17,ARMC10,NAPEPLD,PMPCB,DNAJC2,SLC26A5,GSAP,CCDC146,FAM185A,FBXL13	LOC108176946,TMEM60,RSBN1L,PTPN12,LOC108176821,FGL2,PHTF2,LOC103348689,GSAP,CCDC146,FAM185A
Belgian Hare	7	137550001	137900000	0.83	TOP14	LOC103348806,SF3B1,ANKRD44	LOC103348806,MARS2,SF3B1,COQ10B,HSPD1,RFTN2,BOLL,ANKRD44,HSPE1,LOC103348807,PLCL1	C7H2orf66,LOC103348806,GTF3C3,SF3B1,CCDC150,ANKRD44,PGAP1
Belgian Hare	4	3850001	4200000	0.804	TOP14	SCAND1,ROMO1,RBM12,CNBD2,RBM39,NFS1,PHF20,CPNE1	SCAND1,ROMO1,RBM12,SPAG4,FAM83C,EIF6,PROCR,CNBD2,RBM39,NFS1,LOC100355189,ERGIC3,GDF5,MMP24,EDEM2,PHF20,CEP250,LOC100355688,TRPC4AP,CPNE1	MYL9,SCAND1,ROMO1,RBM12,NDRG3,SLA2,LOC100342874,DLGAP4,EPB41L1,CNBD2,RBM39,NFS1,TGIF2,AAR2,PHF20,CPNE1
Belgian Hare	1	7350001	7700000	0.793	TOP14	TAL2,FSD1L,FKTN,SLC44A1,TMEM38B	TAL2,FSD1L,FKTN,SLC44A1,ABCA1,TMEM38B	TAL2,FSD1L,FKTN,SLC44A1,TMEM38B
Belgian Hare	4	55650001	56000000	0.775	TOP14	LOC108176668,ZDHHC17,CSRP2	LOC108176668,ZDHHC17,E2F7,CSRP2	BBS10,LOC108176668,ZDHHC17,OSBPL8,CSRP2
Belgian Hare	17	81200001	81550000	0.769	TOP14	SNRPN,LOC108178365,LOC103351279,SNURF,LOC108178324,LOC103351277,LOC108178325	SNRPN,LOC108178365,NDN,MAGEL2,MKRN3,LOC103351279,SNURF,LOC108178324,LOC103351277,LOC108178325,CHRNA7	LOC103351275,LOC103351274,SNRPN,LOC108178365,LOC103351269,LOC108178322,LOC103351271,LOC103351273,LOC103351279,SNURF,LOC108178324,UBE3A,LOC103351270,LOC103351277,LOC108178325
Belgian Hare	7	34650001	35000000	0.746	TOP14	null	SEMA3C,CD36,GNAT3	HGF,LOC100348313
Belgian Hare	15	98700001	99050000	0.745	TOP14	NUDT6,FGF2,SPATA5	NUDT6,SPRY1,FGF2,SPATA5	IL2,LOC100344427,ADAD1,IL21,LOC108178069,BBS12,NUDT6,FGF2,SPATA5
Belgian Hare	7	39900001	40250000	0.742	TOP14	RELN	ORC5,RELN	PSMC2,ARMC10,NAPEPLD,PMPCB,DNAJC2,SLC26A5,FBXL13,RELN
Belgian Hare	12	80500001	80850000	0.728	TOP14	EPHA7	LOC103349819,EPHA7	EPHA7
Belgian Hare	12	81200001	81550000	0.726	TOP14	null	null	LOC103349819
Belgian Hare	14	155400001	155750000	0.722	TOP14	CYYR1	ADAMTS1,ADAMTS5,CYYR1	GABPA,CYYR1,APP
Belgian Hare	19	27300001	27650000	0.71	TOP14	TBX2,TBX4,BCAS3	LOC103351531,TBX2,INTS2,TBX4,BRIP1,MED13,BCAS3	APPBP2,PPM1D,TBX2,TBX4,BCAS3
Belgian Hare	2	91700001	92050000	0.71	TOP14	LOC108176019,PDCL3,NMS,LOC103346962,CHST10	LOC108176019,PDCL3,LOC103347723,NMS,LOC103346962,CHST10,AFF3	LOC108176019,PDCL3,TBC1D8,RPL31,NMS,LOC103346962,NPAS2,CHST10
Belgian Hare	17	82950001	83300000	0.701		LOC108178326,LOC108178327,LOC103351284,MTMR10,FAN1,MCEE,TRPM1,MPHOSPH10	LOC108178326,LOC108178327,LOC103351284,MTMR10,FAN1,MCEE,NSMCE3,TRPM1,MPHOSPH10,APBA2,FAM189A1	LOC103351283,LOC108178326,LOC108178327,LOC103351284,MTMR10,FAN1,MCEE,OTUD7A,TRPM1,MPHOSPH10
Belgian Hare	17	82250001	82600000	0.694		ADAM6A,OTUD7A	LOC103351283,LOC103351284,ADAM6A,OTUD7A,TRPM1	MAGEL2,MKRN3,CHRNA7,ADAM6A,OTUD7A
Belgian Hare	7	35000001	35350000	0.694		SEMA3C,CD36	GNAI1,SEMA3C,CD36,GNAT3	SEMA3C,CD36
Belgian Hare	Un0043	1050001	1400000	0.693		APMAP,CST7,SYNDIG1,LOC108175502,ACSS1	APMAP,CST7,SYNDIG1,LOC108175502,ACSS1	LOC108175503,VSX1,GINS1,PYGB,ENTPD6,LOC103352537,APMAP,CST7,NINL,ABHD12,SYNDIG1,LOC108175502,ACSS1
Belgian Hare	12	80850001	81200000	0.68		LOC103349819	LOC103349819	LOC103349819,EPHA7
Belgian Hare	7	36400001	36750000	0.679		LOC103348684,MAGI2	LOC103348684,MAGI2	GNAI1,LOC103348684,MAGI2
Belgian Hare	17	80500001	80850000	0.675		LOC103351269,ATP10A,UBE3A	LOC103351275,LOC103351274,LOC103351269,LOC108178322,LOC103351271,LOC103351273,LOC103351279,ATP10A,UBE3A,LOC103351270,LOC103351277	LOC103351267,TRNAE-UUC,LOC100341713,LOC103351269,LOC103351266,ATP10A,UBE3A
Belgian Hare	4	3500001	3850000	0.669		DLGAP4,EPB41L1,AAR2	SCAND1,ROMO1,RBM12,SPAG4,DLGAP4,EPB41L1,CNBD2,RBM39,NFS1,LOC100355189,ERGIC3,AAR2,PHF20,CEP250,CPNE1	MYL9,RBL1,TLDC2,SOGA1,NDRG3,SLA2,LOC100342874,DLGAP4,EPB41L1,MROH8,DSN1,TGIF2,AAR2,SAMHD1
Belgian Hare	7	38500001	38850000	0.669		LOC108176946,RSBN1L,PTPN12,LOC108176821,LOC103348689	LOC108176946,RSBN1L,PTPN12,LOC108176821,FGL2,LOC103348689,GSAP,CCDC146,FAM185A,FBXL13	LOC108176946,TMEM60,RSBN1L,PTPN12,LOC108176821,PHTF2,LOC103348689,MAGI2
Belgian Hare	7	142100001	142450000	0.668		TRAK2,TMEM237,MPP4,ALS2CR12,STRADB,ALS2CR11	FZD7,TRAK2,TMEM237,MPP4,ALS2,ALS2CR12,STRADB,ALS2CR11,KIAA2012,CDK15	NDUFB3,LOC103348916,BZW1,CLK1,PPIL3,NIF3L1,CFLAR,CASP8,TRAK2,TMEM237,MPP4,ORC2,FAM126B,CASP10,ALS2CR12,STRADB,ALS2CR11
Belgian Hare	12	84700001	85050000	0.66		null	null	LOC100347410,NDUFAF4,KLHL32,MMS22L
Belgian Hare	14	155750001	156100000	0.654		ADAMTS1,CYYR1	ADAMTS1,ADAMTS5,CYYR1	ADAMTS1,CYYR1,APP
Belgian Hare	17	17850001	18200000	0.653		UNC13C	UNC13C	UNC13C
Belgian Hare	7	36750001	37100000	0.651		MAGI2	LOC103348685,MAGI2	LOC103348684,MAGI2
Belgian Hare	Un0794	1	350000	0.65		LOC103346946	LOC103346946	null
Belgian Hare	12	84350001	84700000	0.645		LOC100347410,KLHL32,MMS22L	LOC100347410,KLHL32,MMS22L	LOC100347410,FHL5,GPR63,NDUFAF4,KLHL32,MMS22L
Belgian Hare	1	154000001	154350000	0.643		PARVA,MICAL2	PARVA,LOC108177487,RASSF10,MICAL2,TEAD1	LOC108177485,PARVA,USP47,DKK3,MICAL2
Belgian Hare	17	81550001	81900000	0.643		NDN,MAGEL2,MKRN3	NDN,MAGEL2,MKRN3,CHRNA7,ADAM6A	LOC103351275,LOC103351274,SNRPN,LOC108178365,NDN,MAGEL2,MKRN3,LOC103351271,LOC103351273,LOC103351279,SNURF,LOC108178324,LOC103351277,LOC108178325
Belgian Hare	12	67200001	67550000	0.639		LOC108177443,BCKDHB	LOC108177443,BCKDHB	ELOVL4,LOC108177442,TTK,LOC108177443,BCKDHB
Belgian Hare	7	39550001	39900000	0.638		PSMC2,NAPEPLD,PMPCB,DNAJC2,SLC26A5,RELN	PSMC2,NAPEPLD,PMPCB,DNAJC2,SLC26A5,ORC5,RELN	PSMC2,FGL2,LRRC17,ARMC10,NAPEPLD,PMPCB,DNAJC2,SLC26A5,CCDC146,FAM185A,FBXL13,RELN
Belgian Hare	7	133000001	133350000	0.634		null	null	LOC100338645,TMEFF2
Belgian Hare	4	5250001	5600000	0.625		AHCY,ASIP,LOC103348190,ASIP,ITCH	E2F1,NECAB3,ACTL10,C4H20orf144,AHCY,ASIP,RALY,LOC108176608,ZNF341,PXMP4,CBFA2T2,LOC103348190,ASIP,EIF2S2,CHMP4B,ITCH	TP53INP2,LOC108176607,MYH7B,GSS,GGT7,LOC108176605,LOC108176606,DYNLRB1,AHCY,ASIP,TRPC4AP,ACSS2,NCOA6,PIGU,LOC103348190,ASIP,ITCH
Belgian Hare	19	50050001	50400000	0.621		PSMD12,LOC103351601,PITPNC1,HELZ	PSMD12,LOC103351601,CACNG1,CACNG5,PITPNC1,CACNG4,PRKCA,HELZ	TRNAR-CCG,LOC108178564,LOC108178580,C19H17orf58,KPNA2,NOL11,PSMD12,LOC103351601,BPTF,PITPNC1,HELZ
Belgian Hare	11	80850001	81200000	0.615		FAM159B,SREK1IP1,LOC103349635,CWC27	FAM159B,SREK1IP1,LOC103349635,CENPK,CWC27,ADAMTS6	FAM159B,SREK1IP1,LOC103349635,RNF180,LOC100355797,CWC27,RGS7BP
Belgian Hare	13	67550001	67900000	0.615		PTBP2	PTBP2	PTBP2,DPYD
Belgian Hare	14	16800001	17150000	0.614		RBMS3	LOC108177939,RBMS3	LOC100356895,RBMS3
Belgian Hare	8	57400001	57750000	0.612		null	LOC103349074	null
Belgian Hare	17	82600001	82950000	0.61		LOC103351283,OTUD7A	LOC103351283,LOC108178326,LOC108178327,LOC103351284,MTMR10,FAN1,MCEE,OTUD7A,TRPM1,MPHOSPH10,APBA2	LOC103351283,CHRNA7,ADAM6A,OTUD7A
Belgian Hare	1	71050001	71400000	0.61		BARX1,FAM120A,PHF2	BARX1,LOC108176688,LOC100358058,LOC100358315,LOC100337692,LOC108176690,LOC100357796,FAM120A,PHF2,PTPDC1	NINJ1,CARD19,BARX1,BICD2,LOC103348436,SUSD3,WNK2,FGD3,FAM120A,PHF2
Belgian Hare	9	49350001	49700000	0.609		ANKRD30B,PSMG2,CEP76,SPIRE1,PTPN2	ANKRD30B,CHMP1B,PSMG2,CEP76,PRELID3A,AFG3L2,CIDEA,MPPE1,SPIRE1,TUBB6,IMPA2,GNAL,PTPN2	ANKRD30B,PSMG2,CEP76,LDLRAD4,CEP192,SEH1L,SPIRE1,PTPN2
Belgian Hare	Un0638	1	350000	0.609		LOC100339625	LOC100339625	null
Belgian Hare	4	8750001	9100000	0.608		SNPH,SDCBP2,FKBP1A,NSFL1C,SIRPB2,LOC100350239,LOC100350480,LOC100351236,LOC108176619	SNRPB,LOC100341851,SNPH,SDCBP2,FKBP1A,NSFL1C,SIRPB2,LOC100350239,LOC100350480,LOC100351236,SIRPA,PDYN,TGM3,TGM6,LOC108176619,STK35,LOC108176620	LOC108176617,C4H20orf202,LOC108176618,SLC52A3,FAM110A,RSPO4,PSMF1,TMEM74B,RAD21L1,SNPH,SDCBP2,FKBP1A,NSFL1C,SIRPB2,LOC100350239,LOC100350480,LOC100351236,LOC108176619,ANGPT4
Belgian Hare	1	7700001	8050000	0.607		SLC44A1	LOC100357539,LOC100358056,LOC100358573,LOC100337945,NIPSNAP3A,SLC44A1,ABCA1	TAL2,FSD1L,FKTN,SLC44A1,TMEM38B
Belgian Hare	7	29400001	29750000	0.606		null	null	TES,TFEC
Belgian Hare	7	137900001	138250000	0.605		MARS2,SF3B1,COQ10B,HSPD1,RFTN2,BOLL,HSPE1,LOC103348807	MARS2,LOC100351153,SF3B1,COQ10B,HSPD1,RFTN2,BOLL,HSPE1,LOC103348807,PLCL1	LOC103348806,MARS2,SF3B1,COQ10B,HSPD1,RFTN2,BOLL,ANKRD44,HSPE1,LOC103348807,PGAP1
Belgian Hare	15	16100001	16450000	0.604		NR3C2	TMEM184C,NR3C2,ARHGAP10,PRMT9	LOC103350681,LOC103350682,NR3C2
Belgian Hare	9	37450001	37800000	0.603		LOC100344990	LOC100344990	MITF,FRMD4B,LOC100344990
Belgian Hare	1	4900001	5250000	0.602		null	KLF4	null
Belgian Hare	1	155050001	155400000	0.6		ARNTL,PTH,BTBD10	LOC103350444,ARNTL,PTH,FAR1,SPON1,BTBD10	RASSF10,ARNTL,PTH,TEAD1,BTBD10
Belgian Hare	9	37100001	37450000	0.6		MITF	MITF,LOC100344990	MITF,FRMD4B,LOC103349251
Belgian Hare	7	134750001	135100000	0.596		null	null	null
Belgian Hare	17	80850001	81200000	0.596		LOC103351275,LOC103351274,LOC108178322,LOC103351271,LOC103351273,UBE3A,LOC103351270,LOC103351277	LOC103351275,LOC103351274,SNRPN,LOC108178365,LOC108178322,LOC103351271,LOC103351273,LOC103351279,SNURF,LOC108178324,UBE3A,LOC103351270,LOC103351277,LOC108178325	LOC100341713,LOC103351275,LOC103351274,LOC103351269,LOC108178322,LOC103351271,LOC103351273,ATP10A,UBE3A,LOC103351270,LOC103351277
Belgian Hare	4	4900001	5250000	0.593		TP53INP2,LOC108176607,GGT7,LOC108176605,LOC108176606,DYNLRB1,NCOA6,PIGU,ITCH	TP53INP2,LOC108176607,GGT7,LOC108176605,LOC108176606,DYNLRB1,AHCY,ASIP,RALY,NCOA6,PIGU,LOC103348190,ASIP,EIF2S2,ITCH	FAM83C,EIF6,PROCR,TP53INP2,LOC108176607,MMP24,EDEM2,MYH7B,GSS,GGT7,LOC108176605,LOC108176606,DYNLRB1,LOC100355688,TRPC4AP,ACSS2,NCOA6,PIGU,ITCH
Belgian Hare	12	65800001	66150000	0.593		HMGN3,PHIP	LOC108177441,HMGN3,LCA5,SH3BGRL2,PHIP	IRAK1BP1,HMGN3,PHIP
Belgian Hare	12	35700001	36050000	0.592		SLC25A27,LOC100345427,TDRD6,RCAN2	LOC103349771,SLC25A27,PLA2G7,ANKRD66,MEP1A,ADGRF1,LOC100345427,TDRD6,ADGRF5,RCAN2	LOC108177430,ENPP5,SLC25A27,CLIC5,ENPP4,LOC100345427,TDRD6,RCAN2
Belgian Hare	3	17850001	18200000	0.59		LOC103347871,TIFAB,NEUROG1,LOC100341677	LOC103347871,TIFAB,NEUROG1,LOC103347875,LECT2,LOC100341677,LOC103347874,IL9,LOC103347879,SLC25A48,TGFBI,SMAD5,TRPC7	C3H5orf24,LOC103347871,TIFAB,NEUROG1,SAR1B,CAMLG,DDX46,TXNDC15,PCBD2,CATSPER3,LOC100341677,SEC24A
Belgian Hare	7	46550001	46900000	0.589		null	null	LOC100338812
Belgian Hare	1	125300001	125650000	0.588		null	null	null
Belgian Hare	3	147350001	147700000	0.583		LOC100355441	LOC100355441,EFR3A,HHLA1,KCNQ3,OC90	LOC108176538,LOC100355188,LOC100355441
Belgian Hare	7	41300001	41650000	0.583		KMT2E,SRPK2	LOC100342879,KMT2E,PUS7,RINT1,SRPK2,LOC103348695,ATXN7L1	LOC103348694,KMT2E,LOC103348693,SRPK2
Belgian Hare	7	41650001	42000000	0.583		LOC100342879,PUS7,RINT1,LOC103348695,ATXN7L1	LOC100342879,PUS7,RINT1,LOC103348695,ATXN7L1,CDHR3,SYPL1	LOC100342879,LOC103348694,KMT2E,PUS7,RINT1,LOC103348693,SRPK2,LOC103348695,ATXN7L1
Belgian Hare	1	700001	1050000	0.583		LOC103345671,KIAA1958,HSDL2,PTBP3	LOC103345671,KIAA1958,UGCG,HSDL2,SUSD1,C1H9orf84,PTBP3	CYP2A11,LOC103345671,ZFP37,SLC46A2,INIP,KIAA1958,SNX30,HSDL2,PTBP3
Belgian Hare	Un0085	1	350000	0.582		VAMP7,LOC103345407,SPRY3	LOC100341058,LOC103345408,RAB39B,LOC103345414,F8A1,LOC103345409,VAMP7,LOC103345407,LOC100341315,CLIC2,VBP1,LOC108175729,CMC4,MTCP1,FUNDC2,SPRY3,TMLHE,BRCC3,F8	null
Belgian Hare	2	93100001	93450000	0.581		TSGA10,MGAT4A,KIAA1211L	LOC100340218,LOC103347160,UNC50,CNGA3,TSGA10,MGAT4A,INPP4A,VWA3B,KIAA1211L	LOC103346984,LYG2,LIPT1,C2H2orf15,EIF5B,TXNDC9,MRPL30,MITD1,REV1,LYG1,TSGA10,MGAT4A,KIAA1211L,AFF3
Belgian Hare	7	141750001	142100000	0.581		NDUFB3,LOC103348916,CFLAR,CASP8,FAM126B,CASP10,ALS2CR12	NDUFB3,LOC103348916,CFLAR,CASP8,TRAK2,TMEM237,MPP4,ALS2,FAM126B,CASP10,ALS2CR12,STRADB,ALS2CR11,CDK15	LOC103348854,NDUFB3,LOC103348916,AOX1,AOX4,LOC108176874,BZW1,CLK1,PPIL3,NIF3L1,CFLAR,CASP8,AOX3,ORC2,FAM126B,CASP10,ALS2CR12,AOX2
Belgian Hare	12	75600001	75950000	0.581		PNRC1,RNGTT	PNRC1,SRSF12,GABRR1,GABRR2,UBE2J1,RRAGD,RNGTT,PM20D2,ANKRD6	PNRC1,RNGTT
Burgundy Fawn	Un0381	1	350000	0.808	TOP14	PTX4,CLCN7,TELO2,IFT140,TMEM204,HN1L,CRAMP1	PTX4,CLCN7,TELO2,IFT140,TMEM204,HN1L,CRAMP1	null
Burgundy Fawn	Un0002	1750001	2100000	0.797	TOP14	FGF13	FGF13	FGF13
Burgundy Fawn	12	64750001	65100000	0.772	TOP14	null	null	HTR1B,MEI4
Burgundy Fawn	Un0002	1050001	1400000	0.764	TOP14	null	FGF13	ZIC3,LOC103352055,LOC100359245
Burgundy Fawn	Un0002	2100001	2450000	0.76	TOP14	FGF13	F9,MCF2,FGF13	FGF13
Burgundy Fawn	Un0002	2800001	3150000	0.74	TOP14	MCF2,ATP11C	LOC100343348,LOC100347090,LOC103352046,MCF2,ATP11C	F9,MCF2,FGF13,ATP11C
Burgundy Fawn	Un0002	4200001	4550000	0.736	TOP14	null	LDOC1	SOX3,LOC103352047,LOC100345375,CDR1
Burgundy Fawn	3	53900001	54250000	0.725	TOP14	NKX2-5,ERGIC1,RPL26L1,ATP6V0E1,BNIP1,LOC108176490,CREBRF	NKX2-5,LOC103347965,LOC108176492,BOD1,LOC103347969,ERGIC1,RPL26L1,ATP6V0E1,BNIP1,STC2,LOC103347967,LOC108176490,CREBRF,LOC103347964	DUSP1,NKX2-5,UBTD2,LOC108176488,LOC108176489,ERGIC1,RPL26L1,ATP6V0E1,BNIP1,NEURL1B,LOC108176490,CREBRF,SH3PXD2B
Burgundy Fawn	8	44100001	44450000	0.722	TOP14	GJB2,GJB6,CRYL1	GJB2,GJB6,GJA3,ZMYM5,MPHOSPH8,CRYL1,ZMYM2,PSPC1	LOC108177014,GJB2,EEF1AKMT1,IL17D,GJB6,LATS2,XPO4,IFT88,CRYL1
Burgundy Fawn	Un0002	3850001	4200000	0.722	TOP14	LOC103352047,LOC100345375,CDR1	LOC103352047,LOC100345375,LDOC1,CDR1	LOC103352046,SOX3,LOC103352047,LOC100345375,CDR1
Burgundy Fawn	Un0603	1	350000	0.7	TOP14	HAGH,FAHD1,MSRB1,RPL3L,MEIOB,HS3ST6	HAGH,FAHD1,MSRB1,RPL3L,MEIOB,HS3ST6	null
Burgundy Fawn	Un0037	2450001	2800000	0.698	TOP14	SLC7A1,MTUS2	SLC7A1,MTUS2	LOC108178980,SLC7A1,MTUS2
Burgundy Fawn	4	24850001	25200000	0.696	TOP14	LOC108176633,LOC108176693	LOC108176633,JAG1,LOC108176693,SLX4IP	LOC108176705,LOC108176706,LOC108176633,LOC108176693
Burgundy Fawn	8	81900001	82250000	0.696	TOP14	null	SPRY2	RBM26,NDFIP2
Burgundy Fawn	Un0002	3500001	3850000	0.695		SOX3	SOX3,LOC103352047,LOC100345375,CDR1	LOC100343348,LOC100347090,LOC103352046,SOX3,ATP11C
Burgundy Fawn	4	4900001	5250000	0.689		TP53INP2,LOC108176607,GGT7,LOC108176605,LOC108176606,DYNLRB1,NCOA6,PIGU,ITCH	TP53INP2,LOC108176607,GGT7,LOC108176605,LOC108176606,DYNLRB1,AHCY,ASIP,RALY,NCOA6,PIGU,LOC103348190,ASIP,EIF2S2,ITCH	FAM83C,EIF6,PROCR,TP53INP2,LOC108176607,MMP24,EDEM2,MYH7B,GSS,GGT7,LOC108176605,LOC108176606,DYNLRB1,LOC100355688,TRPC4AP,ACSS2,NCOA6,PIGU,ITCH
Burgundy Fawn	Un0002	2450001	2800000	0.687		F9,FGF13	LOC100343348,F9,MCF2,FGF13,ATP11C	F9,FGF13
Burgundy Fawn	16	5950001	6300000	0.679		BAMBI,WAC	BAMBI,LOC103350879,LOC100357595,RAB18,LOC108178165,WAC	BAMBI,LOC103350884,LOC103350876,LOC100356058,LOC103350878,WAC
Burgundy Fawn	3	52850001	53200000	0.677		FBXW11	STK10,UBTD2,LOC108176488,LOC108176489,FBXW11,EFCAB9,SH3PXD2B	TLX3,NPM1,FGF18,FBXW11,RANBP17
Burgundy Fawn	Un0002	4550001	4900000	0.677		LDOC1	LDOC1	LOC100345375,LDOC1
Burgundy Fawn	1	30450001	30800000	0.671		null	null	ELAVL2
Burgundy Fawn	14	119700001	120050000	0.662		TFG,ABI3BP,ADGRG7,TMEM45A	TFG,LNP1,TOMM70,NIT2,LOC108178016,ABI3BP,ADGRG7,TMEM45A,TBC1D23,LOC100353038,CMSS1	TFG,IMPG2,ABI3BP,ADGRG7,TMEM45A
Burgundy Fawn	15	3850001	4200000	0.659		SH2D4A,CSGALNACT1	LOC108178070,LOC108178035,LOC108178056,LOC100340423,SH2D4A,LOC108178071,LPL,INTS10,CSGALNACT1	SH2D4A,PSD3,CSGALNACT1
Burgundy Fawn	1	21350001	21700000	0.657		null	null	NDUFB6,TOPORS,ACO1,DDX58
Burgundy Fawn	13	39200001	39550000	0.652		LOC103350242,LOC100351764,LOC100352933,LOC100354877,LOC100350263,IVL,LOC103350243,SPRR3,SPRR4,LOC108177603,LCE6A	LOC103350242,LOC100351764,LOC100352933,LOC100354877,LOC100350263,IVL,LOC100356379,LOC100350759,LOC103350051,LOC103350052,KPRP,LOC103350053,C13H1orf68,LOC108177670,LOC103350244,LOC108177604,CRCT1,LOC103350055,LOC100351762,LOC108177671,LOC103350243,SPRR3,SPRR4,LOC108177603,LCE6A,LOC100359146,RPTN,LOC108177672	SLC27A3,TRNAM-CAU,ILF2,CHTOP,LOC108177668,S100A1,S100A14,S100A3,S100A5,S100A6,LOC103350047,S100A8,S100A12,S100A9,LOR,LOC100349765,LOC100351266,LOC103350242,LOC100351764,LOC100352933,LOC100354877,LOC100350263,IVL,INTS3,SNAPIN,LOC100345691,LOC103344972,LOC100349767,LOC108177669,LOC103350243,SPRR3,SPRR4,LOC108177603,LCE6A,GATAD2B,NPR1
Burgundy Fawn	Un0002	700001	1050000	0.649		LOC103352055,LOC100359245	LOC103352055,LOC100359245	ZIC3,LOC103352055,LOC100359245
Burgundy Fawn	3	89250001	89600000	0.637		STAU2,UBE2W	TCEB1,TMEM70,LY96,JPH1,STAU2,UBE2W	RPL7,TERF1,C3H8orf89,RDH10,SBSPON,STAU2,UBE2W
Burgundy Fawn	8	78400001	78750000	0.637		KCTD12,ACOD1,CLN5,FBXL3	KCTD12,LOC103349085,ACOD1,CLN5,FBXL3,MYCBP2,LOC103349084	LOC100349495,KCTD12,ACOD1,CLN5,FBXL3
Burgundy Fawn	9	2100001	2450000	0.637		ULK4	CTNNB1,ULK4,LOC103349149	HHATL,LOC103349146,CCK,KLHL40,ZBTB47,LOC103349147,NKTR,LOC108177081,SS18L2,VIPR1,LYZL4,LOC103349148,SEC22C,TRAK1,ULK4
Burgundy Fawn	9	49350001	49700000	0.628		ANKRD30B,PSMG2,CEP76,SPIRE1,PTPN2	ANKRD30B,CHMP1B,PSMG2,CEP76,PRELID3A,AFG3L2,CIDEA,MPPE1,SPIRE1,TUBB6,IMPA2,GNAL,PTPN2	ANKRD30B,PSMG2,CEP76,LDLRAD4,CEP192,SEH1L,SPIRE1,PTPN2
Burgundy Fawn	2	112350001	112700000	0.628		LOC100350631,LOC100350888,BOLA3,DGUOK,STAMBP,MOB1A,TET3,ACTG2	LOC100350631,LOC100350888,LOC100351390,TPRKB,LOC100352648,LOC100352904,LOC100353836,EGR4,PRADC1,BOLA3,DGUOK,STAMBP,LOC100351137,DUSP11,LOC100353153,FBXO41,CCT7,SMYD5,NOTO,MOB1A,TET3,ACTG2,ALMS1	DOK1,HTRA2,AUP1,TLX2,LBX2,MRPL53,WBP1,INO80B,WDR54,C2H2orf81,LOC108176322,MTHFD2,LOC100350631,LOC100350888,SEMA4F,LOXL3,DQX1,PCGF1,CCDC142,RTKN,DCTN1,BOLA3,DGUOK,STAMBP,M1AP,MOGS,MOB1A,TET3,ACTG2,SLC4A5
Burgundy Fawn	12	35700001	36050000	0.626		SLC25A27,LOC100345427,TDRD6,RCAN2	LOC103349771,SLC25A27,PLA2G7,ANKRD66,MEP1A,ADGRF1,LOC100345427,TDRD6,ADGRF5,RCAN2	LOC108177430,ENPP5,SLC25A27,CLIC5,ENPP4,LOC100345427,TDRD6,RCAN2
Burgundy Fawn	1	127050001	127400000	0.623		LOC100357286,TRIM77,LOC100358060,NOX4	LOC100357286,TRIM77,LOC100358060,NOX4,TYR,TYR,GRM5	LOC100356259,LOC100356521,LOC100357031,LOC100357286,LOC103349747,CHORDC1,LOC100339446,LOC100356005,TRIM77,LOC100358060,NOX4
Burgundy Fawn	Un0004	4200001	4550000	0.623		LOC108178799,LOC108178798,STARD13	LOC108178799,LOC108178798,RFC3,LOC103352082,LOC108178805,STARD13	LOC108178799,LOC108178798,KL,STARD13
Burgundy Fawn	Un0016	350001	700000	0.623		SHMT2,NDUFA4L2,STAC3,INHBE,GLI1,DDIT3,MBD6,LRP1,LOC103352253,INHBC,ARHGAP9,DCTN2,KIF5A,R3HDM2,MARS	SHMT2,NDUFA4L2,STAC3,INHBE,GLI1,DDIT3,MBD6,DTX3,SLC26A10,B4GALNT1,CDK4,MARCH9,METTL1,METTL21B,LRP1,LOC103352253,INHBC,ARHGAP9,DCTN2,KIF5A,PIP4K2C,ARHGEF25,OS9,AGAP2,TSPAN31,LOC100341053,TSFM,AVIL,ATP23,LOC103352256,R3HDM2,MARS,CTDSP2	null
Burgundy Fawn	4	21000001	21350000	0.62		MACROD2	MACROD2	MACROD2
Burgundy Fawn	4	23100001	23450000	0.611		SPTLC3	SPTLC3	LOC100346508,LOC103348251,LOC108176632,LOC103348252,TASP1,ISM1,SPTLC3
Burgundy Fawn	Un0004	1	350000	0.609		UBL3,LOC103352077	RPL39,LOC108178806,UBL3,LOC103352077,KATNAL1	null
Burgundy Fawn	15	16100001	16450000	0.605		NR3C2	TMEM184C,NR3C2,ARHGAP10,PRMT9	LOC103350681,LOC103350682,NR3C2
Burgundy Fawn	13	60900001	61250000	0.604		LOC103350107,COL11A1	LOC103350107,COL11A1	LOC100342719,LOC100343225,LOC100343481,LOC100343733,RNPC3,LOC103350106,LOC103350107,COL11A1
Burgundy Fawn	Un0532	1	350000	0.604		LOC103346680	LOC103346680	null
Burgundy Fawn	2	31150001	31500000	0.603		SHISA3,BEND4,ATP8A1	SHISA3,BEND4,ATP8A1,GRXCR1	SHISA3,PHOX2B,TMEM33,LIMCH1,SLC30A9,BEND4,ATP8A1
Burgundy Fawn	16	6300001	6650000	0.599		LOC103350879,LOC100357595,RAB18,LOC108178165,WAC	LOC103350879,LOC100357595,RAB18,LOC108178165,MKX,ARMC4,WAC	BAMBI,LOC103350879,LOC100357595,RAB18,LOC108178165,WAC
Burgundy Fawn	Un0004	350001	700000	0.598		RPL39,KATNAL1	RPL39,LOC108178806,HMGB1,LOC108178802,TRNAN-GUU,LOC103352078,KATNAL1,LOC108178803,ALOX5AP,USPL1	null
Burgundy Fawn	12	64400001	64750000	0.596		MEI4	MEI4	HTR1B,MEI4
Burgundy Fawn	1	183750001	184100000	0.595		ALX4,EXT2	LOC108177715,ALX4,CD82,TP53I11,EXT2,TSPAN18	LOC103351345,LOC108177709,LOC103351346,ALKBH3,ACCS,ALX4,ACCSL,EXT2,HSD17B12
Burgundy Fawn	3	52150001	52500000	0.595		GABRP,RANBP17	TLX3,GABRP,NPM1,FGF18,RANBP17	LOC103347961,KCNMB1,GABRP,LCP2,KCNIP1,RANBP17
Burgundy Fawn	4	25200001	25550000	0.594		null	JAG1,SLX4IP,MKKS,SNAP25	LOC108176706,LOC108176633,LOC108176693
Burgundy Fawn	1	50050001	50400000	0.593		LOC100359182,GLIS3	LOC100359182,GLIS3	PLPP6,LOC100348955,SPATA6L,SLC1A1,LOC100359182,CDC37L1,LOC108176565,GLIS3
Burgundy Fawn	4	67550001	67900000	0.593		null	DUSP6,LOC103348378,LOC103348341	C4H12orf50,C4H12orf29,KITLG,TMTC3,CEP290
Burgundy Fawn	Un0004	3850001	4200000	0.592		STARD13	LOC108178799,LOC108178798,RFC3,STARD13	LOC108178797,PDS5B,KL,STARD13
Burgundy Fawn	18	56000001	56350000	0.591		null	null	LOC103351421,LOC108178418
Burgundy Fawn	8	14700001	15050000	0.59		KRAS,LYRM5,LRMP,CASC1	KRAS,LYRM5,LRMP,CASC1,LOC103348987,BCAT1	LOC103348968,LOC108176987,KRAS,LYRM5,LRMP,LMNTD1,CASC1
Burgundy Fawn	2	31500001	31850000	0.589		ATP8A1	ATP8A1,GRXCR1	SHISA3,TMEM33,SLC30A9,BEND4,ATP8A1
Burgundy Fawn	3	35350001	35700000	0.588		FAM114A2,MFAP3,GALNT10	HAND1,FAM114A2,MFAP3,SAP30L,LOC103347934,LARP1,GALNT10	FAM114A2,MFAP3,GRIA1,GALNT10
Burgundy Fawn	11	56000001	56350000	0.586		LOC108177281,RAD1,LOC108177282,TTC23L,DNAJC21,RAI14,BRIX1,AGXT2	LOC108177281,RAD1,LOC108177282,TTC23L,DNAJC21,RAI14,BRIX1,AGXT2,PRLR	RXFP3,LOC100340154,LOC108177281,RAD1,LOC108177282,SLC45A2,C1QTNF3,TTC23L,DNAJC21,AMACR,RAI14,BRIX1,AGXT2,ADAMTS12
Burgundy Fawn	4	21350001	21700000	0.586		MACROD2	FLRT3,MACROD2	MACROD2
Burgundy Fawn	4	22750001	23100000	0.586		LOC103348251,LOC108176632,LOC103348252,TASP1,ISM1,SPTLC3	LOC103348251,LOC108176632,LOC103348252,TASP1,ISM1,SPTLC3	LOC100346508,LOC103348251,LOC108176632,NDUFAF5,ESF1,LOC103348252,SEL1L2,TASP1,ISM1,SPTLC3
Burgundy Fawn	8	79450001	79800000	0.584		SLAIN1,EDNRB	SLAIN1,EDNRB	LOC103349085,SLAIN1,EDNRB,MYCBP2,LOC103349084,SCEL
Burgundy Fawn	4	22400001	22750000	0.583		LOC100346508,NDUFAF5,ESF1,TASP1	LOC100346508,LOC103348251,LOC108176632,NDUFAF5,ESF1,LOC103348252,TASP1,ISM1,SPTLC3	LOC100346508,NDUFAF5,ESF1,SEL1L2,TASP1,MACROD2
Burgundy Fawn	Un0004	1750001	2100000	0.583		B3GLCT	LOC100355084,RXFP2,LOC108178801,B3GLCT	LOC103352079,LOC100353567,MEDAG,TEX26,HSPH1,LOC103352080,B3GLCT
Burgundy Fawn	8	84350001	84700000	0.578		null	LOC108177027	LOC103349092
Burgundy Fawn	1	39900001	40250000	0.575		LOC108176491,NFIB	LOC108176491,LOC103347814,NFIB	TRNAH-GUG,LOC103347791,LOC108176491,NFIB
Burgundy Fawn	12	72450001	72800000	0.575		LOC103349811,NT5E,SYNCRIP,SNX14	LOC103349811,LOC100344662,NT5E,SYNCRIP,LOC108177446,SNX14	PNO1,LOC103349811,NT5E,SYNCRIP,SNX14
Burgundy Fawn	18	30100001	30450000	0.574		null	null	ZWINT
Burgundy Fawn	4	61250001	61600000	0.574		LOC103348336	LOC103348336,CCDC59,METTL25,TMTC2	LOC103348336,PPFIA2
Burgundy Fawn	18	32550001	32900000	0.573		LOC103351388,MBL2	LOC103351388,DKK1,MBL2,PRKG1	LOC100356907,LOC103351388,MBL2
Burgundy Fawn	17	72450001	72800000	0.573		BMP4,LOC103351255,LOC108178316,LOC103351297	BMP4,LOC103351255,LOC108178316,LOC103351257,CDKN3,GMFB,CGRRF1,LOC103351297,CNIH1,SAMD4A	LOC100355072,BMP4,LOC103351255,LOC108178316,LOC103351297
Burgundy Fawn	8	77000001	77350000	0.571		COMMD6,TBC1D4,UCHL3,LMO7	COMMD6,TBC1D4,UCHL3,LMO7	COMMD6,TBC1D4,UCHL3,LMO7
Burgundy Fawn	Un0038	2100001	2450000	0.571		SH3BP4	SH3BP4	ARL4C,LOC108175482,SH3BP4
Burgundy Fawn	Un0039	350001	700000	0.57		ADAMTSL3,SAXO2,EFL1	MEX3B,ADAMTSL3,SAXO2,EFL1	null
Champagne d'Argent	9	107450001	107800000	0.775	TOP14	DSEL,LOC100341614	DSEL,LOC100341614	DSEL,LOC100341614
Champagne d'Argent	Un0047	2100001	2450000	0.736	TOP14	null	null	LOC108175516,FIGNL1,DDC,LOC103345125,LOC108175515,LOC100358736,IKZF1,GRB10
Champagne d'Argent	13	140350001	140700000	0.711	TOP14	LOC103350335,LOC103350334,NMNAT1,LZIC,LOC108177746,PIK3CD,TMEM201,SLC25A33,LOC100356725	LOC103350335,LOC103350334,LOC108177747,SLC2A7,NMNAT1,LZIC,LOC108177746,PIK3CD,TMEM201,H6PD,GPR157,SLC2A5,CA6,LOC108177748,ENO1,SLC25A33,SPSB1,LOC100356725	DFFA,CORT,LOC103350335,LOC103350334,APITD1,PGD,LOC103350333,NMNAT1,LZIC,LOC108177746,PIK3CD,TMEM201,PEX14,KIF1B,UBE4B,SLC25A33,LOC100356725
Champagne d'Argent	9	106400001	106750000	0.686	TOP14	CDH19	CDH19	CDH19,CDH7
Champagne d'Argent	9	46200001	46550000	0.686	TOP14	null	LOC100344992,LOC100341783,LOC100345243	null
Champagne d'Argent	9	107800001	108150000	0.679	TOP14	null	LOC108177192	DSEL,LOC100341614
Champagne d'Argent	3	74200001	74550000	0.668	TOP14	TOX	TOX	UBXN2B,LOC103348029,CYP7A1,NSMAF,SDCBP,TOX
Champagne d'Argent	9	43050001	43400000	0.652	TOP14	LOC100345936,ORYCUNV1R1530,ZNF717,ZKSCAN8,ZSCAN16	LOC100345936,ORYCUNV1R1530,ZNF717,ZKSCAN8,ZSCAN16	LOC100345936,ORYCUNV1R1530,ZNF717,ZKSCAN8,ZSCAN16
Champagne d'Argent	14	103600001	103950000	0.642	TOP14	null	LOC108178003,ZBTB20	LOC100339409,GAP43,LOC108177921,LSAMP
Champagne d'Argent	14	103950001	104300000	0.641	TOP14	ZBTB20	LOC108178003,ZBTB20	LOC108177921,ZBTB20
Champagne d'Argent	12	65800001	66150000	0.633	TOP14	HMGN3,PHIP	LOC108177441,HMGN3,LCA5,SH3BGRL2,PHIP	IRAK1BP1,HMGN3,PHIP
Champagne d'Argent	9	107100001	107450000	0.63	TOP14	null	DSEL,LOC100341614	CDH19
Champagne d'Argent	14	104300001	104650000	0.63	TOP14	LOC108178003,ZBTB20	LOC108178003,TIGIT,DRD3,LOC108177922,QTRT2,CCDC191,ZBTB20	LOC108178003,ZBTB20
Champagne d'Argent	18	17500001	17850000	0.628	TOP14	HKDC1,VPS26A,SRGN,KIF1BP,DDX21,SUPV3L1,DDX50	HNRNPH3,HKDC1,VPS26A,SRGN,KIF1BP,DDX21,STOX1,LOC108178481,SLC25A16,RUFY2,SUPV3L1,CCAR1,TET1,DNA2,PBLD,DDX50	LOC108178479,NEUROG3,LOC103351351,TACR2,LOC108178478,C18H10orf35,HKDC1,VPS26A,SRGN,KIF1BP,DDX21,COL13A1,TSPAN15,HK1,SUPV3L1,DDX50
Champagne d'Argent	Un0617	1	350000	0.626		CDC42BPG,LOC103346779,LOC108176162,MEN1,SF1,PYGM,RASGRP2	CDC42BPG,LOC103346779,LOC108176162,MEN1,SF1,PYGM,RASGRP2	null
Champagne d'Argent	7	121450001	121800000	0.625		LOC100357733,NEUROD1,ITGA4,CERKL	LOC100357733,NEUROD1,SSFA2,ITGA4,PPP1R1C,PDE1A,CERKL	LOC108176869,LOC100357733,NEUROD1,ITGA4,CERKL
Champagne d'Argent	18	63700001	64050000	0.623		LOC103351432,CCDC172,LOC103351431,LOC100339265,GFRA1	LOC103351432,LOC103351433,CCDC172,LOC103351431,LOC100339265,LOC100339512,PNLIP,PNLIPRP1,LOC100339763,ENO4,GFRA1,C18H10orf82,HSPA12A,SHTN1	LOC103351432,CCDC172,LOC103351431,LOC100339265,GFRA1,ATRNL1
Champagne d'Argent	7	29050001	29400000	0.62		TES,TFEC	TES,TFEC	LOC103348718,MET,CAV1,CAV2,TES,TFEC
Champagne d'Argent	8	64750001	65100000	0.619		null	null	null
Champagne d'Argent	4	42700001	43050000	0.619		LOC108176659,SRGAP1	LOC108176659,C4H12orf66,XPOT,RASSF3,C4H12orf56,TBK1,GNS,SRGAP1	LOC108176659,TMEM5,LOC103348311,SRGAP1
Champagne d'Argent	3	122150001	122500000	0.606		null	ANGPT1	ABRA,LOC103348111,OXR1
Champagne d'Argent	12	8750001	9100000	0.605		JARID2	LOC100340665,JARID2,DTNBP1,LOC103349690	LOC103349688,LOC108177400,JARID2
Champagne d'Argent	9	42700001	43050000	0.603		null	LOC100345936,ORYCUNV1R1530,ZNF717,ZKSCAN8,ZSCAN16	null
Champagne d'Argent	14	122150001	122500000	0.602		GPR15,LOC100355809,LOC100339919,LOC100356056,LOC100340170,LOC100356311,LOC100356573,LOC100340422,LOC100356822,LOC100340680,LOC100357081,LOC100340935,CLDND1	GPR15,LOC100355809,LOC100339919,LOC100356056,LOC100340170,LOC100356311,LOC100356573,LOC100340422,LOC100356822,LOC100340680,LOC100357081,LOC100340935,LOC103350611,TRNAK-CUU,CLDND1,MINA,LOC103350570,GABRR3,ARL6,CRYBG3,EPHA6	GPR15,LOC100355809,LOC100339919,LOC100356056,LOC100340170,LOC100356311,LOC100356573,LOC100340422,LOC100356822,LOC100340680,LOC100357081,LOC100340935,ST3GAL6,LOC103350566,CPOX,CLDND1,DCBLD2
Champagne d'Argent	3	69300001	69650000	0.599		LOC100358241,LOC108175399,LOC103348022,LOC100354417	LOC100358241,LOC108175399,SOX17,LOC103348022,LOC100354417,LOC100355685	LOC100356693,LOC100358241,LOC108175399,TCEA1,LYPLA1,LOC103348022,LOC100354417,ATP6V1H,RGS20
Champagne d'Argent	14	122500001	122850000	0.599		LOC103350611,TRNAK-CUU,MINA,LOC103350570,GABRR3,ARL6,CRYBG3,EPHA6	LOC103350611,TRNAK-CUU,MINA,LOC103350570,GABRR3,ARL6,CRYBG3,EPHA6	GPR15,LOC100355809,LOC100339919,LOC100356056,LOC100340170,LOC100356311,LOC100356573,LOC100340422,LOC100356822,LOC100340680,LOC100357081,LOC100340935,LOC103350611,TRNAK-CUU,LOC103350566,CPOX,CLDND1,MINA,LOC103350570,GABRR3,ARL6,CRYBG3,EPHA6
Champagne d'Argent	9	105000001	105350000	0.598		null	null	null
Champagne d'Argent	13	105700001	106050000	0.598		LOC103350166	LOC103350166	LOC103350166,NFIA
Champagne d'Argent	14	124250001	124600000	0.597		LOC103350628	LOC103350628	LOC100342978,LOC103350628,EPHA6
Champagne d'Argent	12	73850001	74200000	0.596		SMIM8,C12H6orf163,GJB7,CGA,ZNF292	SMIM8,C12H6orf163,GJB7,CFAP206,AKIRIN2,CGA,ZNF292,SLC35A1,RARS2,ORC3	HTR1E,SMIM8,C12H6orf163,LOC108177445,GJB7,CGA,ZNF292
Champagne d'Argent	11	52850001	53200000	0.595		LOC108177278,LOC103349597,CDH6	LOC103349659,LOC108177278,LOC103349597,C11H5orf22,CDH6,DROSHA,PDZD2	LOC108177278,LOC103349597,CDH6
Champagne d'Argent	7	108500001	108850000	0.595		LOC108176854,NOSTRIN,SPC25,ABCB11,LOC103348770,DHRS9,CERS6,G6PC2	LOC108176854,NOSTRIN,SPC25,ABCB11,LOC103348770,DHRS9,LOC108176856,BBS5,KLHL41,PPIG,CERS6,G6PC2,FASTKD1,LRP2	LOC108176854,NOSTRIN,SPC25,ABCB11,LOC103348770,DHRS9,CERS6,G6PC2
Champagne d'Argent	3	130550001	130900000	0.595		LOC108176582	LOC108176582,TRPS1	LOC103348116,LOC108176582
Champagne d'Argent	12	74200001	74550000	0.594		CFAP206,AKIRIN2,SLC35A1,RARS2,ORC3	CFAP206,AKIRIN2,SPACA1,CNR1,SLC35A1,RARS2,ORC3	HTR1E,SMIM8,C12H6orf163,GJB7,CFAP206,AKIRIN2,CGA,ZNF292,SLC35A1,RARS2,ORC3
Champagne d'Argent	10	47600001	47950000	0.593		COBL	COBL	COBL
Champagne d'Argent	13	113050001	113400000	0.592		DMRTB1,LOC103350179,GLIS1	MAGOH,C13H1orf123,LOC103350181,LOC103350182,DMRTB1,LOC103350179,CPT2,LOC100346895,PODN,ECHDC2,ZYG11A,LRP8,SCP2,GLIS1	LOC100344240,CDCP2,TMEM59,LDLRAD1,LRRC42,DIO1,YIPF1,DMRTB1,LOC103350179,SSBP3,MRPL37,TCEANC2,HSPB11,NDC1,GLIS1
Champagne d'Argent	4	40600001	40950000	0.591		FAM19A2	USP15,MON2,FAM19A2	ATP5B,NACA,RBMS2,PTGES3,BAZ2A,FAM19A2
Champagne d'Argent	3	121800001	122150000	0.587		ABRA,LOC103348111,OXR1	ABRA,LOC103348111,OXR1	ABRA,LOC103348111,OXR1
Champagne d'Argent	Un0042	350001	700000	0.586		LOC103352515,LOC103352519,LOC103352516,CRLF2,PPP2R3B,LOC108175500,LOC100355902	LOC103352515,LOC103352519,LOC100356405,ARL4A,LOC108175498,LOC103352516,CRLF2,PPP2R3B,LOC108175500,LOC100356149,LOC100356924,LOC103352520,LOC100355902	null
Champagne d'Argent	9	106050001	106400000	0.585		CDH7	CDH19,CDH7	CDH7
Champagne d'Argent	4	40250001	40600000	0.585		null	FAM19A2	TRNAS-CGA,SLC39A5,COQ10A,CNPY2,IL23A,APOF,MIP,SPRYD4,ATP5B,NACA,SMARCC2,RNF41,NABP2,ANKRD52,PAN2,STAT2,LOC100344979,GLS2,RBMS2,PTGES3,TIMELESS,BAZ2A,CS
Champagne d'Argent	1	129850001	130200000	0.585		PRSS23,ME3	PRSS23,HIKESHI,PICALM,ME3,CCDC81,EED	PRSS23,LOC103349764,FZD4,TMEM135,ME3
Champagne d'Argent	Un0642	1	350000	0.584		null	null	null
Champagne d'Argent	14	105000001	105350000	0.58		DRD3,LOC108177922,ZDHHC23,QTRT2,CCDC191,GRAMD1C	DRD3,LOC108177922,ZDHHC23,ATP6V1A,USF3,QTRT2,CCDC191,GRAMD1C,NAA50,SIDT1,SPICE1,CFAP44	TIGIT,DRD3,LOC108177922,ZDHHC23,QTRT2,CCDC191,GRAMD1C,ZBTB20
Champagne d'Argent	9	106750001	107100000	0.579		CDH19	CDH19	CDH19
Champagne d'Argent	Un0032	1	350000	0.579		LOC103352431,ZNF879	LOC103352431,PROP1,LOC103352420,ZNF879,GRM6,ZNF454,LOC100345280,ZNF354C,LOC103352419,ADAMTS2	null
Champagne d'Argent	2	60200001	60550000	0.578		DCTD,LOC103345552,WWC2	CLDN22,LOC108175401,CDKN2AIP,ING2,DCTD,LOC103345552,LOC103345555,RWDD4,TRAPPC11,WWC2	LOC108175782,DCTD,LOC103345552,WWC2,TENM3
Champagne d'Argent	14	146300001	146650000	0.575		CHODL,TMPRSS15	CHODL,TMPRSS15	C14H21orf91,LOC103350596,CHODL,TMPRSS15
Champagne d'Argent	3	50750001	51100000	0.573		SPDL1,DOCK2	LOC103347959,SPDL1,FAM196B,FOXI1,DOCK2	LOC103347957,SPDL1,DOCK2,SLIT3
Champagne d'Argent	Un0069	700001	1050000	0.572		TRAPPC5,MCEMP1,RETN,PCP2,PET100,CAMSAP3,LOC103345315,MCOLN1,ZNF358,LOC100351204,PEX11G,EVI5L,CD209,CLEC4G,STXBP2,XAB2,PNPLA6,ARHGEF18,FCER2	TRAPPC5,MCEMP1,RETN,PCP2,PET100,CAMSAP3,LOC103345315,MCOLN1,ZNF358,LOC100351204,PEX11G,LOC100352210,EVI5L,CD209,CLEC4G,STXBP2,XAB2,PNPLA6,ARHGEF18,FCER2,INSR	ZNF414,PRAM1,RAB11B,ANGPTL4,RPS28,NDUFA7,CD320,CCL25,LOC103345311,TIMM44,SNAPC2,TGFBR3L,TRAPPC5,MCEMP1,RETN,PCP2,PET100,CAMSAP3,LOC103345315,MCOLN1,ZNF358,LOC100351204,PEX11G,ADAMTS10,MYO1F,MARCH2,KANK3,CERS4,ELAVL1,MAP2K7,EVI5L,LRRC8E,CD209,CLEC4G,STXBP2,XAB2,PNPLA6,ARHGEF18,HNRNPM,FBN3,CTXN1,FCER2
Champagne d'Argent	3	69650001	70000000	0.571		SOX17,LOC100355685	SOX17,LOC100355685	LOC100356693,LOC100358241,LOC108175399,SOX17,TCEA1,LYPLA1,LOC103348022,LOC100354417,LOC100355685
Champagne d'Argent	1	124600001	124950000	0.571		FAT3	FAT3	FAT3
Champagne d'Argent	3	118300001	118650000	0.57		AZIN1,BAALC,ATP6V1C1	SLC25A32,AZIN1,FZD6,CTHRC1,DCAF13,BAALC,ATP6V1C1,RIMS2	ODF1,KLF10,LOC108176527,LOC108176580,LOC108176526,AZIN1,UBR5,BAALC,ATP6V1C1
Champagne d'Argent	13	131600001	131950000	0.57		MSR1,RAP1GAP,ALPL,ECE1,USP48,EIF4G3	MSR1,SH2D5,DDOST,RAP1GAP,ALPL,ECE1,LOC103350302,HP1BP3,KIF17,PINK1,USP48,EIF4G3	LOC108177618,LOC100348913,LOC100339575,LOC100349163,LOC100340079,MSR1,LOC100339081,LOC100338830,LOC100339830,LDLRAD2,RAP1GAP,ALPL,ECE1,LOC100339326,HSPG2,USP48,EIF4G3
Champagne d'Argent	4	63000001	63350000	0.568		null	null	null
Champagne d'Argent	Un0265	1	350000	0.567		LOC100338873,ATP9B	LOC100338873,ATP9B	null
Champagne d'Argent	12	74900001	75250000	0.566		SPACA1,CNR1	SPACA1,CNR1,RNGTT	AKIRIN2,SPACA1,CNR1,ORC3
Champagne d'Argent	14	123900001	124250000	0.565		LOC100342978	LOC100342978,LOC103350628	LOC100342978,EPHA6
Champagne d'Argent	Un0032	1400001	1750000	0.565		LOC103352425,TBC1D9B,RASGEF1C,MAPK9,RNF130	LOC103352425,SCGB3A1,ANAPC11,TBC1D9B,RASGEF1C,MAPK9,GFPT2,FLT4,LOC108178963,RNF130,CNOT6,LOC103352426	CBY3,LOC103352424,MAML1,LTC4S,LOC103352425,HNRNPH1,LOC103352432,CANX,SQSTM1,LOC108178964,LOC100346319,TBC1D9B,RASGEF1C,MAPK9,MGAT4B,RNF130,RUFY1
Champagne d'Argent	8	53200001	53550000	0.564		VWA8	LOC103349065,LOC100353774,TRNAE-UUC,LOC103349067,MTRF1,WBP4,SUGT1,NAA16,ELF1,VWA8	AKAP11,LOC103349063,DGKH,VWA8
Champagne d'Argent	9	104650001	105000000	0.563		null	null	SERPINB8
Champagne d'Argent	Un0078	1050001	1400000	0.563		SMIM7,TMEM38A,NWD1,HAUS8,SIN3B,MED26	SMIM7,TMEM38A,NWD1,HAUS8,SIN3B,MED26	LOC103345362,LOC108175711,LOC100351455,LOC100351705,HSH2D,FAM32A,LOC103345364,SLC35E1,SMIM7,TMEM38A,NWD1,LOC100350451,LOC100350701,LOC100342923,RAB8A,CIB3,AP1M1,CHERP,CALR3,LOC100352720,HAUS8,LOC100350209,TPM4,EPS15L1,SIN3B,MED26
Champagne d'Argent	13	115150001	115500000	0.561		CALR,TTC39A,LOC103350187,RNF11,EPS15	CDKN2C,CALR,TTC39A,C13H1orf185,LOC103350187,RNF11,FAF1,EPS15	BTF3L4,TXNDC12,KTI12,RAB3B,NRDC,CALR,TTC39A,OSBPL9,LOC103350187,RNF11,EPS15
Champagne d'Argent	12	50750001	51100000	0.56		EYS	EYS	LOC103349787,PHF3,EYS,PTP4A1
Champagne d'Argent	7	171850001	172200000	0.56		SLC16A14,LOC100341342,LOC108176894,TRIP12,SP110,SP100,FBXO36	LOC108176896,GPR55,C7H2orf72,SLC16A14,LOC100341342,LOC108176894,LOC103348900,ITM2C,SPATA3,HTR2B,TRIP12,SP110,SP100,CAB39,PSMD1,FBXO36	LOC103348898,SLC16A14,LOC100341342,LOC108176894,DNER,TRIP12,SP110,SP100,FBXO36
Champagne d'Argent	7	28700001	29050000	0.559		CAV1,CAV2	CAV1,CAV2,TES,TFEC	LOC103348718,CAPZA2,MET,CAV1,CAV2
Champagne d'Argent	6	3150001	3500000	0.559		LOC108176800	LOC108176800,GRIN2A	TMEM186,CARHSP1,LOC108176800,ABAT,LOC103348547,USP7,PMM2,C6H16orf72
Champagne d'Argent	14	145950001	146300000	0.555		null	CHODL,TMPRSS15	LOC108178023,LOC103350595,BTG3,C14H21orf91,LOC103350596,CXADR
Champagne d'Argent	20	16450001	16800000	0.555		LOC103351673,LOC103351671,TTC8,LOC103351674,EML5	LOC103351673,LOC103351671,TTC8,LOC103351674,ZC3H14,SPATA7,PTPN21,KCNK10,EML5	LOC103351673,LOC103351671,TTC8,LOC103351674,FOXN3,EML5
Champagne d'Argent	15	72800001	73150000	0.554		CXCL13	SOWAHB,CXCL13,CCNG2,CCNI,SHROOM3,SEPT11	CNOT6L,CXCL13,FRAS1,MRPL1
Champagne d'Argent	Un0346	1	350000	0.553		LOC103346375,LOC103346378,LOC103346377,LOC103346376,LOC100351380,LOC103346379	LOC103346375,LOC103346378,LOC103346377,LOC103346376,LOC100351380,LOC103346379	null
Checkered Giant	9	49350001	49700000	0.641	TOP14	ANKRD30B,PSMG2,CEP76,SPIRE1,PTPN2	ANKRD30B,CHMP1B,PSMG2,CEP76,PRELID3A,AFG3L2,CIDEA,MPPE1,SPIRE1,TUBB6,IMPA2,GNAL,PTPN2	ANKRD30B,PSMG2,CEP76,LDLRAD4,CEP192,SEH1L,SPIRE1,PTPN2
Checkered Giant	9	64050001	64400000	0.598	TOP14	LOC103349305,CABLES1,RBBP8	LOC103349305,LOC103349308,LOC103349307,CABLES1,RIOK3,C9H18orf8,ANKRD29,RBBP8,TMEM241,NPC1,LAMA3	LOC103349305,CABLES1,RBBP8
Checkered Giant	17	78750001	79100000	0.568	TOP14	GABRG3	GABRA5,LOC100341294,GABRG3,GABRB3	OCA2,GABRG3
Checkered Giant	2	40250001	40600000	0.56	TOP14	KIF13B,HMBOX1	EXTL3,LOC108175658,KIF13B,HMBOX1,INTS9,FZD3	LOC103345284,KIF13B,HMBOX1,MSRA
Checkered Giant	7	94150001	94500000	0.558	TOP14	null	null	KCNJ3
Checkered Giant	9	63700001	64050000	0.556	TOP14	null	LOC103349305,CABLES1,RBBP8,TMEM241	TRNAK-CUU,LOC108177135,GATA6,MIB1
Checkered Giant	Un0009	4900001	5250000	0.553	TOP14	LOC103352177,LOC108178842,LOC108175427,LOC103352178,LOC103352179,LOC103352180,LOC103352186,LOC103352182	LOC103352177,LOC108178842,LOC108175427,LOC103352178,LOC103352179,LOC103352180,LOC108175459,LOC103352187,LOC103352186,LOC100342241,LOC103352182	LOC103352177,LOC108178842,LOC108175427,LOC103352178,LOC103352179,LOC103352180,LOC103352186,LOC103352182
Checkered Giant	14	64750001	65100000	0.54	TOP14	SAMD7,GPR160,SEC62,PHC3	LOC108177974,SAMD7,GPR160,CLDN11,SEC62,PRKCI,SKIL,SLC7A14,PHC3	ACTRT3,TRNAV-AAC,MYNN,LRRC34,LRRIQ4,SAMD7,GPR160,MECOM,SEC62,PHC3
Checkered Giant	7	18550001	18900000	0.534	TOP14	null	null	null
Checkered Giant	Un0694	1	350000	0.521	TOP14	null	null	null
Checkered Giant	2	39900001	40250000	0.517	TOP14	LOC103345284,KIF13B,MSRA	LOC103345284,KIF13B,HMBOX1,INTS9,MSRA	LOC100338042,LOC103345279,PRSS55,LOC103345284,KIF13B,MSRA
Checkered Giant	Un0009	3500001	3850000	0.517	TOP14	LOC108178840,KLF6	LOC108178840,LOC108178841,KLF6	LOC108178843,TRNAA-UGC,LOC108178840,KLF6
Checkered Giant	14	98700001	99050000	0.515	TOP14	NR1I2,MAATS1,GSK3B	LOC100352275,NR1I2,MAATS1,POPDC2,PLA1A,ADPRH,TIMMDC1,POGLUT1,ARHGAP31,B4GALT4,GSK3B,CD80,TMEM39A	NDUFB4,HGD,LOC103350543,LOC103350544,LRRC58,NR1I2,MAATS1,FSTL1,GSK3B,GPR156
Checkered Giant	7	34300001	34650000	0.515	TOP14	LOC100348313	LOC100348313,SEMA3C	HGF,LOC100348313,CACNA2D1
Checkered Giant	4	38500001	38850000	0.512		LOC100342029,LOC100342280,LOC100354855,LOC100355116,LOC100355613,LOC100342784,LOC100356280,LOC100356543,LOC100356791,LOC100343711,LOC103344970,LOC100343296,LOC100343962,TESPA1,NEUROD4,LOC100343041	LOC100342029,LOC100342280,LOC100354855,LOC100355116,LOC100355613,LOC100342784,LOC100356280,LOC100356543,LOC100356791,LOC100343711,LOC103344970,LOC100343296,LOC100343962,LOC100357053,LOC100357568,LOC100357823,LOC100358083,LOC100358341,LOC100344217,LOC100344466,LOC100358862,LOC100344719,LOC100359120,LOC100337716,LOC100337970,LOC100338225,LOC100338478,LOC100338976,LOC100339470,LOC100345228,LOC100340…	NFE2,GPR84,PPP1R1A,LACRT,LOC103348285,LOC103348287,LOC108176707,LOC100342029,LOC100342280,LOC100354855,LOC100355116,LOC100355613,LOC100342784,LOC100356280,LOC100356543,LOC100356791,LOC100343711,LOC103344970,LOC100343296,LOC100343962,HNRNPA1,COPZ1,ZNF385A,ITGA5,GTSF1,PDE1B,LOC108176650,TESPA1,NEUROD4,LOC100343041,CBX5,NCKAP1L,LOC103348286
Checkered Giant	Un0243	1	350000	0.512		LOC108176003,KLHDC4,JPH3,CA5A,SLC7A5,BANP	LOC108176003,KLHDC4,JPH3,CA5A,SLC7A5,BANP	null
Checkered Giant	7	172900001	173250000	0.51		B3GNT7,NMUR1,C7H2orf57,NCL,LOC108176898,LOC103348904,PTMA,COPS7B,PDE6D	B3GNT7,NMUR1,C7H2orf57,NPPC,NCL,LOC108176898,LOC103348904,PTMA,COPS7B,PDE6D,LOC100344728	GPR55,C7H2orf72,B3GNT7,NMUR1,C7H2orf57,ITM2C,SPATA3,HTR2B,NCL,LOC108176898,LOC103348904,PTMA,COPS7B,CAB39,PSMD1,ARMC9,PDE6D
Checkered Giant	14	28000001	28350000	0.506		AMOTL2,LOC103350396,RYK	AMOTL2,LOC103350396,RYK,ANAPC13,LOC108177944,KY,CEP63,EPHB1	AMOTL2,LOC103350396,ACAD11,NPHP3,TF,RYK,UBA5,LOC100345698,RAB6B,SLCO2A1
Checkered Giant	7	33250001	33600000	0.504		CACNA2D1	HGF,CACNA2D1	LOC103348678,LOC103348680,CACNA2D1
Checkered Giant	4	23800001	24150000	0.503		null	BTBD3	null
Checkered Giant	17	33600001	33950000	0.5		LOC108178270,RASGRP1,LOC108178271,FAM98B,SPRED1	LOC108178270,LOC103351224,RASGRP1,LOC108178271,TMCO5A,FAM98B,SPRED1	LOC108178270,RASGRP1,LOC108178271,FAM98B,SPRED1
Checkered Giant	12	45850001	46200000	0.493		LOC108177437,COL21A1	LOC103349780,LOC103349783,LOC108177437,COL21A1,LOC100345428	LOC108177437,HMGCLL1,BMP5,COL21A1
Checkered Giant	9	77000001	77350000	0.487		C9H18orf21,RPRD1A,SLC39A6,GALNT1	C9H18orf21,RPRD1A,SLC39A6,ELP2,GALNT1,MOCOS,FHOD3	C9H18orf21,ZSCAN30,ZNF397,LOC100352411,LOC103349324,RPRD1A,SLC39A6,MAPRE2,ZNF24,INO80C,GALNT1
Checkered Giant	Un0016	3500001	3850000	0.487		null	null	null
Checkered Giant	4	38150001	38500000	0.482		PPP1R1A,LACRT,LOC103348285,LOC103348287,LOC108176707,ITGA5,GTSF1,PDE1B,LOC108176650,NCKAP1L,LOC103348286	PPP1R1A,LACRT,LOC103348285,LOC103348287,LOC108176707,LOC100342029,LOC100342280,LOC100354855,LOC100355116,LOC100355613,LOC100342784,LOC100356280,LOC100356543,LOC100356791,LOC100343711,LOC103344970,LOC100343296,LOC100343962,LOC100357053,LOC100357568,LOC100357823,LOC100358083,LOC100358341,LOC100344217,LOC100344466,LOC100358862,LOC100344719,ITGA5,GTSF1,PDE1B,LOC108176650,TESPA1,NEUROD4,LOC100343041,L…	HOXC13,HOXC12,HOXC11,HOXC10,LOC103348279,HOXC9,HOXC8,HOXC6,HOXC5,HOXC4,LOC103348284,SMUG1,TRNAK-CUU,NFE2,GPR84,PPP1R1A,LACRT,LOC103348285,LOC103348287,LOC108176707,LOC103348283,LOC108176648,HNRNPA1,COPZ1,ZNF385A,ITGA5,GTSF1,PDE1B,LOC108176650,CBX5,NCKAP1L,LOC103348286
Checkered Giant	14	28350001	28700000	0.48		ANAPC13,LOC108177944,KY,CEP63,EPHB1	ANAPC13,LOC108177944,KY,CEP63,EPHB1	AMOTL2,LOC103350396,RYK,ANAPC13,LOC108177944,KY,SLCO2A1,CEP63,EPHB1
Checkered Giant	9	49700001	50050000	0.474		PRELID3A,AFG3L2,CIDEA,MPPE1,TUBB6,IMPA2,GNAL	CHMP1B,PRELID3A,AFG3L2,CIDEA,MPPE1,TUBB6,IMPA2,GNAL,LOC108177122	ANKRD30B,PSMG2,CEP76,PRELID3A,AFG3L2,CIDEA,MPPE1,SPIRE1,TUBB6,IMPA2,GNAL,PTPN2
Checkered Giant	17	19950001	20300000	0.471		ARPP19,MYO5A,MYO5C,FAM214A	LOC108178256,ARPP19,GNB5,BCL2L10,MAPK6,LOC103351108,TMOD2,MYO5A,MYO5C,LEO1,TMOD3,FAM214A	LOC108178254,LOC103351105,ARPP19,ONECUT1,MYO5A,MYO5C,FAM214A
Checkered Giant	Un0285	1	350000	0.471		LOC103346258,LOC103346254,FBXO31,MAP1LC3B,ZCCHC14	LOC103346258,LOC103346254,FBXO31,MAP1LC3B,ZCCHC14	null
Checkered Giant	4	24150001	24500000	0.47		BTBD3	LOC108176705,LOC108176706,BTBD3,LOC108176693	BTBD3
Checkered Giant	7	170100001	170450000	0.47		null	PID1	CCL20,DAW1,SPHKAP
Checkered Giant	9	39550001	39900000	0.469		LOC103349254,RYBP	LOC103349254,LOC103349255,SHQ1,RYBP	LOC108177118,LOC103349253,LOC103349254,EIF4E3,PROK2,RYBP
Checkered Giant	7	33600001	33950000	0.466		CACNA2D1	HGF,LOC100348313,CACNA2D1	LOC103348680,CACNA2D1
Checkered Giant	18	36400001	36750000	0.465		LIPF,LIPJ,LOC108178488,LIPK,LIPN,LIPM,ANKRD22,RNLS	LIPF,CH25H,IFIT2,IFIT3,LIPJ,LOC108178488,LIPK,LIPN,LIPM,ANKRD22,ACTA2,FAS,LIPA,RNLS,STAMBPL1	LIPF,LOC103351364,LIPJ,LOC108178488,LIPK,LIPN,LIPM,ANKRD22,RNLS
Checkered Giant	9	40950001	41300000	0.465		LOC103344971	LOC103344971	LOC103344971,GXYLT2,PPP4R2,LOC100353349
Checkered Giant	1	122150001	122500000	0.462		FUT4,ANKRD49,C1H11orf97,GPR83,AMOTL1,PIWIL4,MRE11A	FUT4,ANKRD49,IZUMO1R,UBE2I,C1H11orf97,GPR83,PANX1,AMOTL1,PIWIL4,MRE11A,HEPHL1	LOC100346681,LOC100347204,LOC100347458,LOC100347712,FUT4,ANKRD49,CWC15,C1H11orf97,GPR83,ENDOD1,LOC100348204,AMOTL1,PIWIL4,MRE11A,SESN3
Checkered Giant	1	150150001	150500000	0.462		TRIM66,RPL27A,STK33,ST5	ASCL3,LOC108177449,TRIM66,RPL27A,AKIP1,C1H11orf16,NRIP3,LOC100344797,DENND5A,STK33,ST5,TMEM9B	LOC100341752,LOC100342010,LOC108177427,NLRP10,EIF3F,LMO1,TRIM66,RPL27A,TUB,STK33,ST5,RIC3
Checkered Giant	7	170450001	170800000	0.459		null	PID1,DNER	SPHKAP
Checkered Giant	7	44450001	44800000	0.458		LAMB1,DLD,NRCAM	LOC103348702,THAP5,LAMB1,DNAJB9,DLD,NRCAM,PNPLA8	DUS4L,BCAP29,LOC108176824,CBLL1,LAMB1,SLC26A4,SLC26A3,DLD,NRCAM,COG5
Checkered Giant	14	65800001	66150000	0.458		LOC108177975,SLC2A2,TNIK	LOC108177975,SLC2A2,LOC108177976,PLD1,TNIK	LOC100354547,RPL22L1,LOC108177975,CLDN11,EIF5A2,SLC2A2,SKIL,SLC7A14,TNIK
Checkered Giant	13	3500001	3850000	0.457		PAPPA2	PAPPA2,BRINP2,ASTN1	LOC108177627,PAPPA2,RFWD2
Checkered Giant	4	67550001	67900000	0.455		null	DUSP6,LOC103348378,LOC103348341	C4H12orf50,C4H12orf29,KITLG,TMTC3,CEP290
Checkered Giant	7	150850001	151200000	0.455		ACADL,MYL1,LOC108176884,KANSL1L	ACADL,MYL1,LANCL1,LOC108176884,CPS1,KANSL1L	LOC103348869,RPE,ACADL,MYL1,MAP2,LOC108176883,UNC80,LOC108176884,KANSL1L
Checkered Giant	7	32900001	33250000	0.455		LOC103348680	LOC103348680,CACNA2D1	LOC103348678,BMT2,TMEM168,LOC103348680
Checkered Giant	9	64400001	64750000	0.455		LOC103349308,LOC103349307,CABLES1,RIOK3,C9H18orf8,TMEM241,NPC1	LOC103349308,LOC103349307,CABLES1,RIOK3,C9H18orf8,ANKRD29,TMEM241,NPC1,TTC39C,LAMA3	LOC103349305,LOC103349308,LOC103349307,CABLES1,RIOK3,C9H18orf8,RBBP8,TMEM241,NPC1
Checkered Giant	7	122150001	122500000	0.452		PPP1R1C,PDE1A	DNAJC10,PPP1R1C,PDE1A,FRZB	NEUROD1,SSFA2,PPP1R1C,PDE1A,CERKL
Checkered Giant	7	145250001	145600000	0.451		PARD3B	PARD3B	PARD3B
Checkered Giant	11	60550001	60900000	0.449		null	null	LOC108177284,C9,RICTOR,FYB,DAB2
Checkered Giant	1	123550001	123900000	0.447		GNG10,LOC108178565,CCDC67,SLC36A4	GNG10,LOC108178565,MTNR1B,CCDC67,FAT3,SLC36A4	TAF1D,GNG10,LOC108178565,VSTM5,MED17,C1H11orf54,SMCO4,CEP295,CCDC67,SLC36A4
Checkered Giant	7	17850001	18200000	0.446		GRM8	GRM8	LOC100345495,GRM8
Checkered Giant	16	52850001	53200000	0.445		LOC100353551,LOC103350967,LOC100354806,BPNT1,SLC30A10,RAB3GAP2,IARS2,EPRS	LOC100353551,LOC103350967,LOC100354806,BPNT1,SLC30A10,RAB3GAP2,IARS2,EPRS	LOC100353293,LOC100353551,LOC103350967,LOC100354806,C16H1orf115,LOC103350966,BPNT1,SLC30A10,RAB3GAP2,IARS2,EPRS,MARK1
Checkered Giant	17	20650001	21000000	0.444		LOC108178256,TMOD2,LYSMD2,TMOD3,SCG3,DMXL2	LOC108178256,TMOD2,LYSMD2,GLDN,CYP19A1,TNFAIP8L3,TMOD3,SCG3,DMXL2	LOC108178256,GNB5,BCL2L10,MAPK6,LOC103351108,TMOD2,LYSMD2,MYO5A,MYO5C,LEO1,TMOD3,SCG3,DMXL2
Checkered Giant	4	67900001	68250000	0.443		LOC103348341	DUSP6,GALNT4,LOC103348378,POC1B,ATP2B1,LOC103348341	KITLG,LOC103348341
Checkered Giant	19	36750001	37100000	0.443		LOC108178550,LOC103351544,WFIKKN2,TOB1,LUC7L3,ANKRD40,ABCC3,SPAG9	LOC108178550,LOC103351544,WFIKKN2,SPATA20,MRPL27,XYLT2,TMEM92,LOC103351547,LOC103351548,PDK2,TOB1,LUC7L3,ANKRD40,CACNA1G,EPN3,MYCBPAP,RSAD1,ACSF2,CHAD,LRRC59,EME1,SGCA,PPP1R9B,SAMD14,ITGA3,ABCC3,COL1A1,SPAG9	NME2,LOC103351623,NME1,LOC108178550,LOC103351544,WFIKKN2,UTP18,TOB1,LUC7L3,ANKRD40,MBTD1,ABCC3,SPAG9
Checkered Giant	10	23100001	23450000	0.441		SUGCT	SUGCT	YAE1D1,MPLKIP,RALA,CDK13,SUGCT
Checkered Giant	9	109900001	110250000	0.439		DOK6,RTTN,CD226	SOCS6,DOK6,RTTN,CD226	DOK6,RTTN,CD226
Checkered Giant	7	19950001	20300000	0.438		LOC103348716	TMEM229A,LOC100337723,SPAM1,LOC100337977,LOC103348716	GPR37,POT1,LOC103348716
Checkered Giant	Un0016	3850001	4200000	0.438		null	null	null
Checkered Giant	Un0025	700001	1050000	0.438		LOC103352348,MN1	LOC103352348,LOC108178934,PITPNB,TTC28,MN1	LOC103352354,LOC103352348,CRYBB1,CRYBA4,MN1
Checkered Giant	1	123900001	124250000	0.437		MTNR1B,FAT3	MTNR1B,FAT3	GNG10,LOC108178565,SMCO4,MTNR1B,CCDC67,FAT3,SLC36A4
Checkered Giant	Un0594	1	350000	0.436		FADD,LOC103346754	FADD,LOC103346754	null
Checkered Giant	18	35350001	35700000	0.435		LOC103351363,LOC108178487,MINPP1,PAPSS2,ATAD1	LOC103351363,LOC108178487,KLLN,MINPP1,PAPSS2,LOC103351364,PTEN,RNLS,ATAD1	LOC103351363,LOC108178487,MINPP1,PAPSS2,LOC100357673,SGMS1,ATAD1
Checkered Giant	9	40600001	40950000	0.435		LOC100353349	LOC103344971,LOC100353349	LOC103349255,SHQ1,GXYLT2,PPP4R2,LOC100353349
Checkered Giant	13	42350001	42700000	0.435		TRNAV-CAC,TRNAE-UUC,TRNAQ-CUG,TRNAN-GUU,TRNAV-UAC,TRNAN-GUU,TRNAE-UUC,TRNAV-CAC,TRNAG-CCC,TRNAN-GUU,TRNAV-AAC,TRNAV-UAC,TRNAN-GUU,TRNAE-UUC,TRNAQ-CUG,TRNAN-GUU,TRNAG-CCC,TRNAV-CAC,TRNAE-UUC,TRNAQ-CUG,TRNAN-GUU,TRNAV-UAC,TRNAV-AAC,TRNAN-GUU,TRNAV-CAC,TRNAG-CCC,TRNAE-UUC,TRNAV-CAC,TRNAV-AAC,TRNAG-CCC,TRNAN-GUU,TRNAV-AAC,TRNAV-UAC,TRNAN-GUU,TRNAQ-CUG,LOC103350072,TRNAE-UUC,TRNAE-UUC,TRNAG-CCC,TRNAN-…	TRNAV-CAC,TRNAE-UUC,TRNAQ-CUG,TRNAN-GUU,TRNAV-UAC,TRNAN-GUU,TRNAE-UUC,TRNAV-CAC,TRNAG-CCC,TRNAN-GUU,TRNAV-AAC,TRNAV-UAC,TRNAN-GUU,TRNAE-UUC,TRNAQ-CUG,TRNAN-GUU,TRNAG-CCC,TRNAV-CAC,TRNAE-UUC,TRNAQ-CUG,TRNAN-GUU,TRNAV-UAC,TRNAV-AAC,TRNAN-GUU,TRNAV-CAC,TRNAG-CCC,TRNAE-UUC,TRNAV-CAC,TRNAV-AAC,TRNAG-CCC,TRNAN-GUU,TRNAV-AAC,TRNAV-UAC,TRNAN-GUU,TRNAQ-CUG,LOC103350072,TRNAE-UUC,TRNAE-UUC,TRNAG-CCC,TRNAN-…	MTMR11,BOLA1,LOC108177676,LOC100350918,LOC100357913,LOC100351672,LOC103350067,LOC100353691,LOC100354956,LOC100355462,TRNAG-CCC,LOC103350068,TRNAE-CUC,TRNAN-GUU,TRNAV-CAC,TRNAE-UUC,TRNAQ-CUG,TRNAN-GUU,TRNAV-UAC,TRNAN-GUU,TRNAE-UUC,TRNAV-CAC,TRNAG-CCC,TRNAN-GUU,TRNAV-AAC,TRNAV-UAC,TRNAN-GUU,TRNAE-UUC,TRNAQ-CUG,TRNAN-GUU,TRNAG-CCC,TRNAV-CAC,TRNAE-UUC,TRNAQ-CUG,TRNAN-GUU,TRNAV-UAC,TRNAV-AAC,TRNAN-GUU…
Checkered Giant	Un0065	700001	1050000	0.433		ORYCUNV1R1652,ORYCUNV1R1506,ORYCUNV1R1653,ORYCUNV1R1643,LOC100350207,ORYCUNV1R1639,ORYCUNV1R1575,LOC100351453,LOC108175679,LOC108175682,ORYCUNV1R1556,LOC100351959,ZNF134,LOC108175678,LOC108175681	ORYCUNV1R1652,ORYCUNV1R1506,ORYCUNV1R1653,ORYCUNV1R1643,LOC100350207,ORYCUNV1R1639,ORYCUNV1R1575,LOC100351453,LOC108175679,LOC108175682,ORYCUNV1R1556,LOC100351959,LOC108175676,RPS5,RNF225,ZNF584,ZNF132,ZNF446,ZBTB45,CHMP2A,UBE2M,MZF1,ZNF134,LOC108175678,LOC108175681,LOC100352209,LOC103345283,LOC100352717,LOC100352972,ZSCAN18,ZNF329,ZNF274,A1BG,ZNF324,SLC27A5,TRIM28,ZNF135,LOC100353729	ZIM3,LOC100343354,AURKC,LOC100338781,ZNF304,LOC108175677,LOC100344869,ORYCUNV1R1612,ORYCUNV1R1649,ZNF416,ZIK1,ORYCUNV1R1608,ORYCUNV1R1581,ORYCUNV1R1519,ORYCUNV1R1652,ORYCUNV1R1506,ORYCUNV1R1653,ORYCUNV1R1643,LOC100350207,ORYCUNV1R1639,ORYCUNV1R1575,LOC100351453,LOC108175679,LOC108175682,ORYCUNV1R1556,LOC100351959,ZNF543,ZNF773,LOC100345124,LOC100345635,LOC100345893,LOC100346154,ZNF134,LOC10817567…
Checkered Giant	12	110950001	111300000	0.432		LOC108177380,LOC103349876	LOC100357329,LOC108177380,LOC103349876,SERINC1,HSF2	LOC100343405,GJA1,LOC108177380,LOC103349876
Checkered Giant	3	41300001	41650000	0.432		ADRA1B,TTC1,FABP6,LOC108176486,PWWP2A,CCNJL	LOC108176487,PTTG1,ADRA1B,TTC1,FABP6,C1QTNF2,ZBED8,LOC108176486,PWWP2A,CCNJL,SLU7,ATP10B	ADRA1B,TTC1,FABP6,LOC108176486,PWWP2A,CCNJL
Checkered Giant	1	124950001	125300000	0.431		null	null	FAT3
Checkered Giant	9	46200001	46550000	0.431		null	LOC100344992,LOC100341783,LOC100345243	null
Checkered Giant	14	61250001	61600000	0.43		null	ZBBX	null
Checkered Giant	7	33950001	34300000	0.43		HGF,LOC100348313	HGF,LOC100348313	HGF,LOC100348313,CACNA2D1
Coloured Dwarf	Un0135	700001	1050000	0.612	TOP14	LOC100342596,LOC100342849,LOC100343359,LOC100343862,ZNF699	LOC100342596,LOC100342849,LOC100343359,LOC100343862,ZNF699	P2RY11,PPAN,LOC100346415,RDH8,PIN1,UBL5,FBXL12,LOC100348192,LOC100342596,LOC100342849,LOC100343359,LOC100343862,LOC100346672,COL5A3,OLFM2,LOC108175883,LOC100347945,LOC100349201,LOC100349966,LOC108175882,ZNF699,LOC100348700,LOC108175881
Coloured Dwarf	13	37100001	37450000	0.608	TOP14	RUSC1,HCN3,CLK2,MSTO1,DAP3,FDPS,PKLR,SCAMP3,LOC100350760,ASH1L	RUSC1,HCN3,CLK2,FAM189B,GBA,THBS3,MUC1,TRIM46,DPM3,SLC50A1,EFNA1,LOC108177664,EFNA3,ADAM15,LENEP,CKS1B,MSTO1,DAP3,FDPS,PKLR,SCAMP3,KRTCAP2,EFNA4,DCST2,ZBTB7B,FLAD1,SHC1,PBXIP1,PMVK,LOC100350760,ASH1L,MTX1,DCST1,KCNN3	PAQR6,BGLAP,MEX3A,RAB25,LAMTOR2,SSR2,RXFP4,LOC103350043,LOC108177663,RUSC1,HCN3,CLK2,SMG5,PMF1,SLC25A44,LMNA,UBQLN4,ARHGEF2,KIAA0907,RIT1,SYT11,LOC108177661,MSTO1,DAP3,FDPS,PKLR,SCAMP3,LOC100350760,ASH1L,SEMA4A
Coloured Dwarf	Un0030	1	350000	0.576	TOP14	LOC100353727,LOC100353475,LOC100353975,LOC108178954,FRMD3,LOC100353215	LOC100353727,LOC103352408,IDNK,LOC100353475,LOC100353975,LOC108178954,UBQLN1,GKAP1,FRMD3,LOC100353215	null
Coloured Dwarf	13	36750001	37100000	0.575	TOP14	MEX3A,RAB25,LAMTOR2,SSR2,RXFP4,LOC103350043,LOC108177663,UBQLN4,ARHGEF2,KIAA0907,RIT1,SYT11,LOC108177661,LOC100350760	MEX3A,RAB25,LAMTOR2,SSR2,RXFP4,LOC103350043,LOC108177663,RUSC1,HCN3,CLK2,FAM189B,GBA,THBS3,MUC1,TRIM46,DPM3,SLC50A1,EFNA1,LOC108177664,EFNA3,UBQLN4,ARHGEF2,KIAA0907,RIT1,SYT11,LOC108177661,MSTO1,DAP3,FDPS,PKLR,SCAMP3,KRTCAP2,EFNA4,LOC100350760,ASH1L,MTX1	LOC108177602,NES,GPATCH4,NAXE,LOC103350040,LOC108177660,LOC103350041,GLMP,PAQR6,BGLAP,MEX3A,RAB25,LAMTOR2,SSR2,RXFP4,LOC103350043,LOC108177663,BCAN,TTC24,IQGAP3,RHBG,LOC103350042,TSACC,TMEM79,SMG5,PMF1,SLC25A44,LMNA,UBQLN4,ARHGEF2,KIAA0907,RIT1,SYT11,LOC108177661,HAPLN2,MEF2D,CCT3,LOC100350760,SEMA4A
Coloured Dwarf	Un0212	1	350000	0.554	TOP14	LOC100358489,LOC100358749,FBXO18,IL15RA	LOC100358489,LOC100358749,FBXO18,IL15RA,LOC100338113	null
Coloured Dwarf	17	84700001	85050000	0.547	TOP14	SNRPA1,VIMP,LOC103351287,CHSY1,LRRK1	SNRPA1,VIMP,LOC103351287,CHSY1,LRRK1	TARSL2,SNRPA1,VIMP,LOC103351287,CHSY1,TM2D3,PCSK6,LRRK1
Coloured Dwarf	13	38500001	38850000	0.546	TOP14	LOC108177666,RPS27,JTB,SLC39A1,SLC27A3,TRNAM-CAU,ILF2,CHTOP,LOC108177668,S100A1,S100A14,CREB3L4,CRTC2,DENND4B,INTS3,SNAPIN,LOC100345691,NUP210L,RAB13,GATAD2B,NPR1	LOC108177666,RPS27,JTB,SLC39A1,SLC27A3,TRNAM-CAU,ILF2,CHTOP,LOC108177668,S100A1,S100A14,S100A3,S100A5,S100A6,LOC103350047,S100A8,S100A12,S100A9,LOR,LOC100349765,LOC100351266,LOC103350242,LOC100351764,CREB3L4,CRTC2,DENND4B,INTS3,SNAPIN,LOC100345691,LOC103344972,LOC100349767,LOC108177669,LOC103350243,NUP210L,RAB13,GATAD2B,NPR1	CHRNB2,UBE2Q1,TDRD10,HAX1,LOC108177666,RPS27,JTB,SLC39A1,SLC27A3,TRNAM-CAU,ILF2,CHTOP,LOC108177668,S100A1,S100A14,ADAR,SHE,IL6R,ATP8B2,AQP10,UBAP2L,C13H1orf43,C13H1orf189,LOC108177583,LOC100351420,CREB3L4,CRTC2,DENND4B,INTS3,SNAPIN,LOC100345691,NUP210L,RAB13,GATAD2B,NPR1
Coloured Dwarf	15	82250001	82600000	0.543	TOP14	null	LOC103350790	TMPRSS11A,TMPRSS11D,GNRHR,LOC103350789,STAP1,LOC100344752,UBA6,CENPC
Coloured Dwarf	9	18550001	18900000	0.53	TOP14	MANF,RBM15B,LOC108177108,DCAF1,TEX264,DOCK3,RAD54L2	MANF,RBM15B,LOC108177108,IQCF6,LOC103349234,IQCF3,LOC100344065,LOC100343974,PARP3,GPR62,PCBP4,LOC108177109,ABHD14A,ACY1,DUSP7,PPM1M,GLYCTK,DCAF1,TEX264,GRM2,LOC100342707,LOC100344321,LOC100343721,RRP9,ABHD14B,RPL29,POC1A,ALAS1,TLR9,WDR82,DOCK3,RAD54L2	LOC100342543,MANF,RBM15B,LOC108177108,HEMK1,CISH,DCAF1,TEX264,MAPKAPK3,DOCK3,RAD54L2
Coloured Dwarf	Un0052	1	350000	0.524	TOP14	LOC103347327,LOC108175604,PFKFB3	LOC103347327,LOC103345163,LOC108175604,LOC103345162,AKR1C5,LOC103345164,PGER8,PGER6,LOC108175600,PGER1,PFKFB3,PGER4,LOC103345169	null
Coloured Dwarf	14	127050001	127400000	0.522	TOP14	null	EPHA3	NSUN3,STX19,ARL13B,PROS1
Coloured Dwarf	16	58100001	58450000	0.515	TOP14	KCNK2	SMYD2,LOC108178207,LOC103350973,KCNK2,CENPF,PTPN14	KCTD3,USH2A,KCNK2
Coloured Dwarf	15	88200001	88550000	0.506	TOP14	LOC108178066	LOC108178066	LOC108178066,ADGRL3
Coloured Dwarf	15	81550001	81900000	0.505	TOP14	TMPRSS11F,TMPRSS11A,TMPRSS11D,LOC100344499,LOC100344752	TMPRSS11F,TMPRSS11A,TMPRSS11D,GNRHR,LOC103350789,STAP1,LOC100344499,LOC100344752,UBA6,CENPC	UGT2B13,LOC100342980,YTHDC1,LOC100354881,LOC100355142,TMPRSS11F,TMPRSS11A,TMPRSS11D,LOC100343994,LOC100344499,LOC100344752
Coloured Dwarf	Un0265	1	350000	0.503		LOC100338873,ATP9B	LOC100338873,ATP9B	null
Coloured Dwarf	1	58800001	59150000	0.501		ZFAND5,LOC108178539,LOC108178540	ZFAND5,LOC108178539,LOC108178540,ALDH1A1,TMC1	ZFAND5,LOC108178539,C1H9orf85,C1H9orf57,LOC108178540,ABHD17B,GDA
Coloured Dwarf	7	54250001	54600000	0.5		null	null	LOC103348728,LOC103348727
Coloured Dwarf	18	47950001	48300000	0.5		CPN1,LOC108178411,LOC103351405,LOC108178412,CHUK,CWF19L1,BLOC1S2,LOC100346046,DNMBP,ERLIN1,PKD2L1	NDUFB8,CPN1,LOC108178411,LOC103351405,LOC108178412,CHUK,CWF19L1,BLOC1S2,LOC100346046,LOC100346306,LOC100346561,LOC100357419,LOC108178413,LOC103351406,WNT8B,HIF1AN,DNMBP,ERLIN1,SEC31B,PKD2L1	NKX2-3,LOC108178410,SLC25A28,ENTPD7,LOC100355645,ABCC2,CPN1,LOC108178411,LOC103351405,LOC108178412,CHUK,CWF19L1,BLOC1S2,LOC100346046,CUTC,DNMBP,ERLIN1,PKD2L1
Coloured Dwarf	13	38850001	39200000	0.492		S100A14,S100A3,S100A5,S100A6,LOC103350047,S100A8,S100A12,S100A9,LOR,LOC100349765,LOC100351266,LOC103344972,LOC100349767,LOC108177669	S100A14,S100A3,S100A5,S100A6,LOC103350047,S100A8,S100A12,S100A9,LOR,LOC100349765,LOC100351266,LOC103350242,LOC100351764,LOC100352933,LOC100354877,LOC100350263,IVL,LOC100356379,LOC100350759,LOC103350051,LOC103350052,KPRP,LOC103350053,C13H1orf68,LOC108177670,LOC103350244,LOC103344972,LOC100349767,LOC108177669,LOC103350243,SPRR3,SPRR4,LOC108177603,LCE6A	LOC108177666,RPS27,JTB,SLC39A1,SLC27A3,TRNAM-CAU,ILF2,CHTOP,LOC108177668,S100A1,S100A14,S100A3,S100A5,S100A6,LOC103350047,S100A8,S100A12,S100A9,LOR,LOC100349765,LOC100351266,C13H1orf189,LOC108177583,LOC100351420,CREB3L4,CRTC2,DENND4B,INTS3,SNAPIN,LOC100345691,LOC103344972,LOC100349767,LOC108177669,NUP210L,RAB13,GATAD2B,NPR1
Coloured Dwarf	Un0030	700001	1050000	0.489		IDNK,LOC108178952,UBQLN1,GKAP1,KIF27,LOC103352409,LOC100352045	IDNK,LOC108178952,UBQLN1,GKAP1,KIF27,HNRNPK,RMI1,LOC103352409,SLC28A3,LOC100352045	LOC100353727,LOC103352408,IDNK,LOC108178952,LOC100353475,LOC100353975,LOC108178954,UBQLN1,GKAP1,KIF27,FRMD3,LOC103352409,LOC100352045
Coloured Dwarf	14	150500001	150850000	0.487		null	null	NCAM2
Coloured Dwarf	Un0044	1	350000	0.486		LOC108175504	LOC108175504	null
Coloured Dwarf	3	100100001	100450000	0.485		RALYL	LOC100348219,C3H8orf59,E2F5,CA13,RALYL,LRRCC1	RALYL
Coloured Dwarf	Un0030	1050001	1400000	0.485		HNRNPK,RMI1,SLC28A3,LOC100352045	HNRNPK,RMI1,SLC28A3,NTRK2,LOC100352045	LOC103352408,IDNK,LOC108178952,UBQLN1,GKAP1,KIF27,HNRNPK,RMI1,FRMD3,LOC103352409,SLC28A3,LOC100352045
Coloured Dwarf	7	100450001	100800000	0.484		TBR1,PSMD14,SLC4A10	TBR1,GCG,PSMD14,SLC4A10,DPP4	TBR1,LOC103348764,TANK,PSMD14,SLC4A10
Coloured Dwarf	Un0030	350001	700000	0.483		LOC103352408,IDNK,FRMD3	LOC103352408,IDNK,LOC108178952,UBQLN1,GKAP1,KIF27,HNRNPK,RMI1,FRMD3,LOC103352409,LOC100352045	null
Coloured Dwarf	Un0178	350001	700000	0.481		LOC100338109	LOC100338109	null
Coloured Dwarf	1	57400001	57750000	0.467		TRPM3	TRPM3,TMEM2	TRPM3
Coloured Dwarf	8	82250001	82600000	0.466		SPRY2	SPRY2	SPRY2
Coloured Dwarf	7	138250001	138600000	0.465		PLCL1	LOC100351153,PLCL1	MARS2,SF3B1,COQ10B,HSPD1,RFTN2,BOLL,HSPE1,LOC103348807,PLCL1
Coloured Dwarf	16	44100001	44450000	0.464		LOC108178193,TRDMT1,CUBN	LOC108178193,C1QL3,TRDMT1,CUBN,RSU1,PTER	VIM,HACD1,LOC108178193,STAM,ST8SIA6,TRDMT1,CUBN
Coloured Dwarf	13	84350001	84700000	0.461		null	null	LOC103350142,LOC103350143
Coloured Dwarf	1	5600001	5950000	0.46		KLF4,RAD23B,LOC103348288	KLF4,LOC108178114,RAD23B,LOC103348288,LOC103347974,LOC100357282	KLF4,RAD23B,LOC103348288
Coloured Dwarf	15	77700001	78050000	0.459		NPFFR2,ADAMTS3	NPFFR2,LOC103350779,GC,ADAMTS3,SLC4A4	NPFFR2,ADAMTS3
Coloured Dwarf	Un0329	1	350000	0.459		LOC103346341,CTDP1,NFATC1	LOC103346341,CTDP1,NFATC1	null
Coloured Dwarf	14	145950001	146300000	0.458		null	CHODL,TMPRSS15	LOC108178023,LOC103350595,BTG3,C14H21orf91,LOC103350596,CXADR
Coloured Dwarf	14	145600001	145950000	0.454		C14H21orf91,LOC103350596	C14H21orf91,LOC103350596,CHODL,TMPRSS15	LOC108178023,LOC103350595,BTG3,C14H21orf91,LOC103350596,CXADR
Coloured Dwarf	1	5950001	6300000	0.453		LOC108178114,LOC103347974,LOC100357282	LOC108178114,LOC103347974,LOC100357282	KLF4,LOC108178114,RAD23B,LOC103348288,LOC103347974,LOC100357282
Coloured Dwarf	2	104650001	105000000	0.453		null	LOC103347643	LOC100343032
Coloured Dwarf	18	48650001	49000000	0.453		HIF1AN,PAX2,SLF2	MRPL43,LZTS2,LBX1,LOC103351408,HIF1AN,SEMA4G,C18H10orf2,PDZD7,SFXN3,TLX1,PAX2,SLF2,KAZALD1,BTRC,LOC103351407	NDUFB8,CHUK,CWF19L1,BLOC1S2,LOC100346046,LOC100346306,LOC100346561,LOC100357419,LOC108178413,LOC103351406,WNT8B,HIF1AN,SEC31B,PAX2,SLF2,PKD2L1
Coloured Dwarf	13	39550001	39900000	0.452		LOC100356379,LOC100350759,LOC103350051,LOC103350052,KPRP,LOC103350053,C13H1orf68,LOC108177670,LOC103350244,LOC108177604,CRCT1,LOC103350055,LOC100359146,LOC108177672	LOC100356379,LOC100350759,LOC103350051,LOC103350052,KPRP,LOC103350053,C13H1orf68,LOC108177670,LOC103350244,LOC108177604,CRCT1,LOC103350055,LOC100351762,LOC108177671,LOC103350056,TCHHL1,LOC108177673,THEM5,LOC103350057,LOC100359146,RPTN,TCHH,S100A11,S100A10,LOC108177674,THEM4,LOC100353282,LINGO4,TDRKH,RORC,LOC108177672	LOR,LOC100349765,LOC100351266,LOC103350242,LOC100351764,LOC100352933,LOC100354877,LOC100350263,IVL,LOC100356379,LOC100350759,LOC103350051,LOC103350052,KPRP,LOC103350053,C13H1orf68,LOC108177670,LOC103350244,LOC108177604,CRCT1,LOC103350055,LOC108177669,LOC103350243,SPRR3,SPRR4,LOC108177603,LCE6A,LOC100359146,LOC108177672
Coloured Dwarf	13	7350001	7700000	0.452		XPR1,ACBD6	LOC108177632,LOC108177631,VIPR2,XPR1,ACBD6	LOC100349925,TOR1AIP2,QSOX1,LOC108177630,LHX4,FAM163A,TOR1AIP1,CEP350,XPR1,ACBD6
Coloured Dwarf	15	57050001	57400000	0.452		GRID2	LOC108178108,GRID2	GRID2
Coloured Dwarf	1	122850001	123200000	0.451		TAF1D,VSTM5,MED17,C1H11orf54,HEPHL1,CEP295	TAF1D,GNG10,LOC108178565,VSTM5,MED17,C1H11orf54,SMCO4,HEPHL1,CEP295,CCDC67	ANKRD49,IZUMO1R,UBE2I,TAF1D,C1H11orf97,GPR83,PANX1,VSTM5,MED17,C1H11orf54,MRE11A,HEPHL1,CEP295
Coloured Dwarf	2	107800001	108150000	0.449		null	C2H16orf91	null
Coloured Dwarf	7	100100001	100450000	0.449		LOC103348764,TANK,PSMD14	TBR1,LOC103348764,TANK,PSMD14,SLC4A10	LOC103348764,TANK,PSMD14
Coloured Dwarf	Un0044	350001	700000	0.445		null	B3GAT1,LOC100345461,LOC103345104,LOC103345097	null
Coloured Dwarf	9	88900001	89250000	0.445		SMAD2,ZBTB7C	LOC103349335,SMAD2,ZBTB7C,CTIF	HDHD2,IER3IP1,SMAD2,SKOR2,ZBTB7C
Coloured Dwarf	4	28700001	29050000	0.444		LOC103348254	BMP2,LOC103348254	LOC108176635,HAO1,LOC108176636,LOC103348254,TMX4
Coloured Dwarf	7	115500001	115850000	0.442		EVX2,HOXD12,HOXD11,HOXD10,HOXD9,LOC100358870,HOXD8,HOXD4,HOXD3,HOXD1,HOXD13,KIAA1715,LOC103348785,MTX2	EVX2,HOXD12,HOXD11,HOXD10,HOXD9,LOC100358870,HOXD8,HOXD4,HOXD3,HOXD1,LOC108176864,HOXD13,KIAA1715,LOC103348785,MTX2,LOC103348788	EVX2,HOXD12,HOXD11,HOXD10,HOXD9,LOC100358870,HOXD8,HOXD4,HOXD3,HOXD1,HOXD13,KIAA1715,LOC103348785,MTX2
Coloured Dwarf	1	194600001	194950000	0.441		GRK2,SSH3,POLD4,CLCF1,TBC1D10C,ANKRD13D,PPP1CA,KDM2A,RAD9A	GRK2,SSH3,POLD4,CLCF1,TBC1D10C,ANKRD13D,PPP1CA,KDM2A,RAD9A	PELI3,ACTN3,CCS,LOC103352106,RCE1,RHOD,LOC108177988,LOC103352112,GRK2,SSH3,POLD4,CLCF1,TBC1D10C,BBS1,ZDHHC24,CTSF,CCDC87,RBM14,LARK,SPTBN2,LOC103352107,C1H11orf80,PC,ANKRD13D,PPP1CA,DPP3,LOC100355015,KDM2A,RAD9A
Coloured Dwarf	20	26950001	27300000	0.44		NRXN3	LOC100354724,SLIRP,LOC103351680,SNW1,ALKBH1,ADCK1,NRXN3	NRXN3
Coloured Dwarf	1	5250001	5600000	0.44		null	KLF4,RAD23B,LOC103348288,LOC103347974	null
Coloured Dwarf	18	48300001	48650000	0.439		NDUFB8,LOC100346046,LOC100346306,LOC100346561,LOC100357419,LOC108178413,LOC103351406,WNT8B,HIF1AN,SEC31B	NDUFB8,MRPL43,LZTS2,LOC100346046,LOC100346306,LOC100346561,LOC100357419,LOC108178413,LOC103351406,WNT8B,HIF1AN,SEMA4G,C18H10orf2,PDZD7,SFXN3,SEC31B,PAX2,SLF2	NDUFB8,ABCC2,CPN1,LOC108178411,LOC103351405,LOC108178412,CHUK,CWF19L1,BLOC1S2,LOC100346046,LOC100346306,LOC100346561,LOC100357419,LOC108178413,LOC103351406,WNT8B,HIF1AN,DNMBP,ERLIN1,SEC31B,PKD2L1
Coloured Dwarf	12	30800001	31150000	0.438		APOBEC2,TREML1,TREML2,OARD1,NFYA,LOC100348238,LOC100348748,LOC108175404,LOC100349504	APOBEC2,TREML1,TREML2,TFEB,TOMM6,MED20,CCND3,OARD1,NFYA,LOC100348238,LOC100348748,LOC108175404,LOC100349504,LOC108177425,MDFI,PGC,FRS3,BYSL,TAF8,USP49	LOC108177366,UNC5CL,TSPO2,APOBEC2,TREML1,TREML2,OARD1,NFYA,LOC100348238,LOC100348748,LOC108175404,LOC100349504
Coloured Dwarf	7	126350001	126700000	0.438		null	ZC3H15,ITGAV,FAM171B	FSIP2
Coloured Dwarf	7	84700001	85050000	0.436		null	null	null
Coloured Dwarf	11	18550001	18900000	0.436		null	null	RGMB,CHD1
Coloured Dwarf	3	52150001	52500000	0.436		GABRP,RANBP17	TLX3,GABRP,NPM1,FGF18,RANBP17	LOC103347961,KCNMB1,GABRP,LCP2,KCNIP1,RANBP17
Coloured Dwarf	13	137900001	138250000	0.435		CD164L2,MAP3K6,GPR3,SYTL1,TMEM222,WASF2,WDTC1	CD164L2,MAP3K6,FAM46B,NR0B2,GPN2,SFN,PIGV,LOC108177741,LOC103350326,GPR3,SYTL1,TMEM222,KDF1,NUDC,GPATCH3,ZDHHC18,ARID1A,WASF2,WDTC1,SLC9A1	XKR8,CD164L2,MAP3K6,SMPDL3B,PPP1R8,STX12,FAM76A,FGR,GPR3,SYTL1,TMEM222,EYA3,AHDC1,WASF2,WDTC1
Coloured Dwarf	3	50050001	50400000	0.435		SLIT3	LOC103347957,SLIT3	LOC100356537,WWC1,RARS,PANK3,TENM2,SLIT3
Coloured Dwarf	12	111650001	112000000	0.434		FABP7,PKIB,SMPDL3A	FABP7,PKIB,CLVS2,SMPDL3A,TRDN	LOC100357329,FABP7,SERINC1,PKIB,HSF2,SMPDL3A
Coloured Dwarf	Un0516	1	350000	0.433		LOC103346647,ACSBG2,RFX2	LOC103346647,ACSBG2,RFX2	null
Coloured Dwarf	14	82950001	83300000	0.433		RTP4,LOC108177989,LOC108177990	RTP4,SST,LOC103350471,LOC108177989,LOC108177990,RTP2,BCL6,LOC103350534,LOC108177991,LPP	LOC108177987,LOC100353443,RTP4,ADIPOQ,MASP1,LOC108177989,LOC108177990,MCF2L2,B3GNT5,ST6GAL1
Coloured Dwarf	1	61950001	62300000	0.433		PCSK5	RFK,PCSK5	LOC108178542,NMRK1,OSTF1,PCSK5
Coloured Dwarf	Un0029	350001	700000	0.432		CLDN14,LOC103352402,CHAF1B,DOPEY2,MORC3	CLDN14,LOC108178949,LOC108178951,PIGP,LOC103352402,CHAF1B,SIM2,RIPPLY3,DOPEY2,MORC3,TTC3,HLCS	null
Coloured Dwarf	15	63000001	63350000	0.431		LOC108178112,GPAT3	LOC108178112,GPAT3	DMP1,BIRC8,MRPS18C,DSPP,SPARCL1,NUDT9,LOC103350760,LOC100348005,LOC100348252,FAM175A,LOC108178112,GPAT3,HELQ
Coloured Dwarf	4	67900001	68250000	0.431		LOC103348341	DUSP6,GALNT4,LOC103348378,POC1B,ATP2B1,LOC103348341	KITLG,LOC103348341
Coloured Dwarf	15	75950001	76300000	0.43		GRO-A,GRO-B,LOC100008921,LOC103350775,PPBP,LOC100008716,EPGN,LOC100354804,LOC103350774,MTHFD2L	GRO-A,GRO-B,LOC100008921,LOC103350775,PPBP,LOC100008716,CXCL8,LOC103350777,EPGN,LOC100354804,LOC103350774,LOC108178120,RASSF6,AFM,AFP,ALB,MTHFD2L,LOC103350776	GRO-A,GRO-B,LOC100008921,LOC103350775,PPBP,LOC100008716,AREG,EPGN,LOC100354804,LOC103350774,EREG,MTHFD2L,BTC
Coloured Dwarf	7	53900001	54250000	0.429		LOC103348728	LOC103348728	LOC103348728,LOC103348727
Coloured Dwarf	17	32200001	32550000	0.429		GPR176,FSIP1	LOC100351184,THBS1,C17H15orf54,GPR176,FSIP1	ANKRD63,PAK6,LOC103351136,SRP14,LOC100349173,LOC103351134,LOC103351133,PLCB2,LOC103351131,BUB1B,BMF,EIF2AK4,GPR176,FSIP1
Dwarf Lop	8	700001	1050000	0.664	TOP14	LOC103348935,SCAF11,ARID2	LOC103348935,ANO6,DBX2,SCAF11,ARID2	AMIGO2,LOC108176979,LOC103348935,SLC38A4,SLC38A2,SLC38A1,SCAF11,ARID2
Dwarf Lop	18	66150001	66500000	0.625	TOP14	NANOS1,PRDX3,FAM45A,SFXN4,EIF3A,GRK5	NANOS1,PRDX3,FAM45A,SFXN4,RGS10,TIAL1,BAG3,MCMBP,EIF3A,GRK5,INPP5F	PRLHR,NANOS1,PRDX3,FAM204A,FAM45A,SFXN4,LOC108178429,EIF3A,GRK5,CACUL1
Dwarf Lop	2	8400001	8750000	0.615	TOP14	LCORL,NCAPG	LCORL,NCAPG	LOC103352297,DCAF16,CLRN2,LAP3,MED28,QDPR,FAM184B,LCORL,NCAPG
Dwarf Lop	14	119000001	119350000	0.578	TOP14	SENP7,IMPG2	SENP7,IMPG2,ABI3BP	TRMT10C,NFKBIZ,LOC108178010,CEP97,RPL24,PCNP,NXPE3,ZBTB11,SENP7,IMPG2
Dwarf Lop	Un0251	1	350000	0.573	TOP14	TMEM106C,LOC108176010,VDR,COL2A1,SENP1,PFKM,ASB8,CCDC184,ZNF641,LOC100346166	TMEM106C,LOC108176010,VDR,COL2A1,SENP1,PFKM,ASB8,CCDC184,ZNF641,LOC100346166	null
Dwarf Lop	8	350001	700000	0.571	TOP14	LOC108176979,SLC38A2,SLC38A1	LOC108176979,LOC103348935,SLC38A2,SLC38A1,ANO6,SCAF11,ARID2	null
Dwarf Lop	14	119700001	120050000	0.562	TOP14	TFG,ABI3BP,ADGRG7,TMEM45A	TFG,LNP1,TOMM70,NIT2,LOC108178016,ABI3BP,ADGRG7,TMEM45A,TBC1D23,LOC100353038,CMSS1	TFG,IMPG2,ABI3BP,ADGRG7,TMEM45A
Dwarf Lop	12	40950001	41300000	0.541	TOP14	PKHD1	IL17A,IL17F,MCM3,PKHD1	PKHD1
Dwarf Lop	14	120750001	121100000	0.539	TOP14	FILIP1L,COL8A1,CMSS1	FILIP1L,COL8A1,CMSS1	TOMM70,NIT2,LOC108178016,TBC1D23,LOC100353038,FILIP1L,COL8A1,CMSS1
Dwarf Lop	12	49000001	49350000	0.538	TOP14	LOC100347496,KHDRBS2	LOC100347496,KHDRBS2	LOC100347496,KHDRBS2
Dwarf Lop	7	100450001	100800000	0.534	TOP14	TBR1,PSMD14,SLC4A10	TBR1,GCG,PSMD14,SLC4A10,DPP4	TBR1,LOC103348764,TANK,PSMD14,SLC4A10
Dwarf Lop	8	1	350000	0.524	TOP14	HDAC7,SLC48A1,AMIGO2,RAPGEF3,ENDOU,RPAP3,PCED1B,SLC38A4	HDAC7,SLC48A1,AMIGO2,LOC108176979,RAPGEF3,ENDOU,RPAP3,PCED1B,SLC38A4,SLC38A2,SLC38A1,SCAF11,ARID2	null
Dwarf Lop	14	115850001	116200000	0.521	TOP14	NANOGNB	NANOGNB,U2AF2	NANOGNB
Dwarf Lop	5	1400001	1750000	0.512	TOP14	LOC100352574,ZNF527,LOC100345749,LOC100352322,LOC100346269,LOC100346527,LOC103348440,LOC100347048,LOC108176767,ZFP30,LOC100346786,ZNF540	LOC100352574,LOC103348442,LOC108176753,LOC100348817,ZNF527,LOC100345749,LOC100352322,LOC100346269,LOC100346527,LOC103348440,LOC100347048,LOC108176767,ZFP30,LOC100347810,LOC103348431,LOC100348309,LOC100348058,WDR87,LOC100346786,ZNF540,SIPA1L3	ECH1,LOC103348429,LOC108176765,LOC100344980,LOC103348439,LOC100352574,SIRT2,HNRNPL,LGALS4,ZNF260,LOC108176763,LOC108176752,ZNF569,ZNF527,LOC100345749,LOC100352322,LOC100346269,LOC100346527,LOC103348440,LOC100347048,LOC108176767,ZFP30,RINL,LOC100343965,ZNF570,LOC100346786,ZNF540,LOC100343459
Dwarf Lop	4	12950001	13300000	0.508		LOC108175367,LOC103348237,LOC108175376,LOC108175400	LOC108175367,LOC103348237,LOC108175376,LOC108175400,LOC103348239,LOC103348241,LOC103348242,CST8,CSTL1,GZF1,NXT1,LOC108176624,CD93,LOC103348238,CST3,LOC103348240,LOC100350897,NAPB,LOC108176692	LOC108175367,LOC103348237,LOC108175376,LOC108175400,LRRN4,FERMT1,CRLS1
Dwarf Lop	12	25900001	26250000	0.507		MAPK13,SRPK1,BRPF3,SLC26A8,MAPK14	MAPK13,SRSF3,LOC103349749,CDKN1A,SRPK1,BRPF3,PNPLA1,ETV7,PXT1,KCTD20,RAB44,SLC26A8,MAPK14,C12H6orf222,STK38,CPNE5	RPL10A,LOC103349742,ARMC12,CLPSL2,CLPSL1,CLPS,MAPK13,DEF6,PPARD,FANCE,TULP1,LHFPL5,SRPK1,BRPF3,TEAD3,FKBP5,SLC26A8,MAPK14
Dwarf Lop	8	1050001	1400000	0.505		ANO6	ANO6,DBX2,NELL2	LOC108176979,LOC103348935,SLC38A1,ANO6,SCAF11,ARID2
Dwarf Lop	14	135800001	136150000	0.504		GBE1	GBE1	LOC103350583,GBE1
Dwarf Lop	20	4200001	4550000	0.503		LOC108178632,LOC108178630,RDH12,ZFYVE26,RAD51B	LOC108178632,LOC108178630,RDH12,RDH11,ARG2,PIGH,LOC103351642,TMEM229B,PLEK2,EIF2S1,ATP6V1D,FAM71D,ZFYVE26,VTI1B,PLEKHH1,MPP5,RAD51B	LOC108178631,LOC108178632,LOC108178630,RDH12,ZFYVE26,RAD51B
Dwarf Lop	12	49700001	50050000	0.499		null	LOC103349787,LGSN,PHF3,EYS,PTP4A1	null
Dwarf Lop	14	158900001	159250000	0.497		LOC103350600,GRIK1	CLDN17,LOC103350600,GRIK1	USP16,CCT8,MAP3K7CL,BACH1,LOC103350600,GRIK1
Dwarf Lop	4	14000001	14350000	0.497		FOXA2,LOC103348244	FOXA2,LOC103348244	CSTL1,GZF1,NXT1,LOC108176624,CD93,SSTR4,NAPB,THBD,FOXA2,LOC108176692,LOC103348244
Dwarf Lop	4	67550001	67900000	0.494		null	DUSP6,LOC103348378,LOC103348341	C4H12orf50,C4H12orf29,KITLG,TMTC3,CEP290
Dwarf Lop	18	46550001	46900000	0.491		HPSE2	LOC103351413,CNNM1,GOT1,HPSE2	LOC103351403,LOXL4,PYROXD2,HPS1,R3HCC1L,CRTAC1,HPSE2
Dwarf Lop	2	42000001	42350000	0.487		LOC103345349,SCARA3,LOC100341843,EPHX2,CHRNA2,CLU,ADAM2,PTK2B	LOC103345349,SCARA3,LOC100341843,EPHX2,CHRNA2,TRIM35,CLU,ADAM2,PTK2B,STMN4,ADRA1A	LOC103345349,NUGGC,PBK,ESCO2,CCDC25,SCARA3,LOC100341843,EPHX2,CHRNA2,ELP3,SCARA5,CLU,ADAM2,PTK2B
Dwarf Lop	14	118300001	118650000	0.484		null	TRMT10C,NFKBIZ,LOC108178010,CEP97,RPL24,PCNP,NXPE3,ZBTB11,SENP7	ZPLD1
Dwarf Lop	7	100100001	100450000	0.483		LOC103348764,TANK,PSMD14	TBR1,LOC103348764,TANK,PSMD14,SLC4A10	LOC103348764,TANK,PSMD14
Dwarf Lop	8	1750001	2100000	0.482		LOC103348938,NELL2,TMEM117	LOC103348938,TWF1,IRAK4,NELL2,PUS7L,TMEM117	LOC103348938,ANO6,DBX2,NELL2,TMEM117
Dwarf Lop	14	158550001	158900000	0.479		MAP3K7CL,BACH1	MAP3K7CL,BACH1,LOC103350600,GRIK1	RWDD2B,N6AMT1,USP16,CCT8,MAP3K7CL,BACH1,LTN1
Dwarf Lop	Un0076	1050001	1400000	0.471		TTC26,ZC3HAV1	TTC26,ZC3HAV1	FMC1,TRNAR-CCU,CLEC2L,KLRG2,LOC100359337,UBN2,TTC26,HIPK2,ZC3HAV1
Dwarf Lop	14	119350001	119700000	0.47		IMPG2,ABI3BP	TFG,LNP1,IMPG2,ABI3BP,ADGRG7,TMEM45A	TRMT10C,RPL24,PCNP,ZBTB11,SENP7,IMPG2,ABI3BP
Dwarf Lop	2	7350001	7700000	0.469		LDB2	LOC103352297,CLRN2,LAP3,QDPR,LDB2	LDB2
Dwarf Lop	19	46900001	47250000	0.466		EFCAB13,EFCAB3	METTL2A,MRC2,EFCAB13,TLK2,MARCH10,EFCAB3	CDC27,ITGB3,KANSL1,MYL4,EFCAB13,EFCAB3
Dwarf Lop	11	66500001	66850000	0.465		EMB,PARP8	EMB,PARP8	EMB,PARP8,HCN1
Dwarf Lop	12	48650001	49000000	0.464		KHDRBS2	LOC100347496,KHDRBS2	LOC103349784,KHDRBS2
Dwarf Lop	8	64750001	65100000	0.464		null	null	null
Dwarf Lop	8	8050001	8400000	0.464		null	LOC108176982,LOC103348950,YARS2,DNM1L,PKP2,LOC103348951,FGD4,BICD1	SYT10
Dwarf Lop	8	19600001	19950000	0.463		null	AEBP2,PLEKHA5	PDE3A
Dwarf Lop	12	25200001	25550000	0.462		RPL10A,TCP11,LOC103349738,SCUBE3,ZNF76,DEF6,PPARD,FANCE,TEAD3	RPL10A,LOC103349742,ARMC12,CLPSL2,CLPSL1,CLPS,TCP11,LOC103349738,SCUBE3,ZNF76,DEF6,PPARD,FANCE,TULP1,LHFPL5,SRPK1,TEAD3,FKBP5,SLC26A8,MAPK14	TAF11,RPL10A,LOC108177420,SNRPC,UHRF1BP1,TCP11,LOC103349738,SCUBE3,ZNF76,DEF6,PPARD,FANCE,C12H6orf106,TEAD3,ANKS1A
Dwarf Lop	14	75600001	75950000	0.461		null	LOC108177899,LOC108177900,TTC14,CCDC39	USP13,PEX5L
Dwarf Lop	Un0055	1050001	1400000	0.461		SYNM,TTC23,LRRC28	LOC108175615,SYNM,PGPEP1L,TTC23,IGF1R,FAM169B,LRRC28	LOC108175614,LOC103345210,LYSMD4,SYNM,ADAMTS17,MEF2A,TTC23,LRRC28
Dwarf Lop	18	46900001	47250000	0.458		LOC103351413,HPSE2	LOC103351413,NKX2-3,CNNM1,GOT1,LOC108178410,SLC25A28,ENTPD7,LOC100355645,CUTC,HPSE2	LOC103351403,LOC103351413,PYROXD2,HPS1,HPSE2
Dwarf Lop	Un0735	1	350000	0.458		RPA2,THEMIS2	RPA2,THEMIS2	null
Dwarf Lop	12	25550001	25900000	0.455		LOC103349742,ARMC12,CLPSL2,CLPSL1,CLPS,TULP1,LHFPL5,SRPK1,TEAD3,FKBP5	LOC103349742,ARMC12,CLPSL2,CLPSL1,CLPS,MAPK13,TULP1,LHFPL5,SRPK1,BRPF3,PNPLA1,ETV7,PXT1,TEAD3,FKBP5,SLC26A8,MAPK14,C12H6orf222	RPL10A,LOC103349742,ARMC12,CLPSL2,CLPSL1,CLPS,TCP11,LOC103349738,SCUBE3,ZNF76,DEF6,PPARD,FANCE,TULP1,LHFPL5,SRPK1,TEAD3,FKBP5,ANKS1A
Dwarf Lop	14	57050001	57400000	0.453		LOC103350514	LOC103350514	LOC103350514
Dwarf Lop	3	56350001	56700000	0.453		LOC103348006,HRH2,CPLX2,THOC3	LOC103348006,ARL10,HIGD2A,GPRIN1,LOC103348003,SNCB,TSPAN17,HRH2,CPLX2,THOC3,SIMC1,KIAA1191,NOP16,CLTB,RNF44,CDHR2,FAF2,EIF4E1B	LOC103348006,DRD1,SFXN1,HRH2,CPLX2,THOC3
Dwarf Lop	14	121100001	121450000	0.452		null	ST3GAL6,DCBLD2	FILIP1L,COL8A1,CMSS1
Dwarf Lop	2	126000001	126350000	0.451		null	null	BCL11A
Dwarf Lop	4	29050001	29400000	0.451		null	BMP2	LOC108176636,LOC103348254
Dwarf Lop	Un0029	350001	700000	0.449		CLDN14,LOC103352402,CHAF1B,DOPEY2,MORC3	CLDN14,LOC108178949,LOC108178951,PIGP,LOC103352402,CHAF1B,SIM2,RIPPLY3,DOPEY2,MORC3,TTC3,HLCS	null
Dwarf Lop	14	118650001	119000000	0.447		TRMT10C,NFKBIZ,LOC108178010,CEP97,RPL24,PCNP,NXPE3,ZBTB11,SENP7	TRMT10C,NFKBIZ,LOC108178010,CEP97,RPL24,PCNP,NXPE3,ZBTB11,SENP7,IMPG2	TRMT10C,NFKBIZ,LOC108178010,CEP97,RPL24,PCNP,NXPE3,ZBTB11,SENP7
Dwarf Lop	1	55650001	56000000	0.447		FAM189A2,APBA1,PTAR1	FAM189A2,APBA1,PTAR1,C1H9orf135,MAMDC2	LOC108176612,FXN,FAM189A2,APBA1,PIP5K1B,TJP2,PTAR1
Dwarf Lop	15	102900001	103250000	0.447		null	LOC108178131,SLC25A31,HSPA4L,PLK4,MFSD8,INTU	null
Dwarf Lop	11	54950001	55300000	0.444		LOC108177250,TARS,ADAMTS12	LOC108177250,RXFP3,TARS,SLC45A2,C1QTNF3,AMACR,ADAMTS12	LOC108177250,TARS,NPR3,ADAMTS12
Dwarf Lop	3	92750001	93100000	0.444		PEX2	PEX2,LOC103348068	PEX2,ZFHX4
Dwarf Lop	3	26600001	26950000	0.443		null	null	YIPF5,KCTD16
Dwarf Lop	7	157500001	157850000	0.441		PECR,TMEM169,SMARCAL1,XRCC5,MARCH4	RPL37A,TNP1,PECR,TMEM169,SMARCAL1,IGFBP5,XRCC5,MARCH4,IGFBP2	PECR,TMEM169,SMARCAL1,MREG,XRCC5,MARCH4
Dwarf Lop	12	142450001	142800000	0.441		MYCT1,LOC108177489	FBXO5,MTRF1L,MYCT1,RGS17,VIP,LOC108177489	MYCT1,ESR1,LOC108177490,LOC108177489
Dwarf Lop	2	163100001	163450000	0.44		null	FAM84A,LOC108176419	LOC103347816
Dwarf Lop	4	13300001	13650000	0.44		LOC108175400,LOC103348239,LOC103348241,LOC103348242,CST8,CSTL1,GZF1,NXT1,LOC108176624,LOC103348238,CST3,LOC103348240,LOC100350897,NAPB,LOC108176692	LOC108175400,LOC103348239,LOC103348241,LOC103348242,CST8,CSTL1,GZF1,NXT1,LOC108176624,CD93,SSTR4,LOC103348238,CST3,LOC103348240,LOC100350897,NAPB,THBD,LOC108176692	LOC108175367,LOC103348237,LOC108175376,LOC108175400,LOC103348239,LOC103348241,LOC103348242,CST8,CSTL1,GZF1,NXT1,LOC108176624,LOC103348238,CST3,LOC103348240,LOC100350897,NAPB,LOC108176692
Dwarf Lop	15	71750001	72100000	0.44		ANXA3,FRAS1	ANXA3,FRAS1,MRPL1	PAQR3,LOC108178118,ANXA3,BMP2K,FRAS1
Dwarf Lop	8	66150001	66500000	0.439		null	null	null
Dwarf Lop	9	56350001	56700000	0.439		LOC108177129,LOC103349298,EPB41L3	LOC108177129,LOC103349298,ZBTB14,AKAIN1,EPB41L3	LOC108177129,LOC103349298,TMEM200C,L3MBTL4,EPB41L3
Dwarf Lop	18	6650001	7000000	0.438		LOC100343747,LOC100344000,LOC100344503,LOC100344756,LOC100345016,LOC100345265,LOC103351323,LOC103351322,ALOX5,MARCH8	LOC100343747,LOC100344000,LOC100344503,LOC100344756,LOC100345016,LOC100345265,LOC103351323,LOC103351322,ALOX5,MARCH8,GRID1,LOC108178467	LOC103351321,LOC108178464,LOC103351326,LOC100343747,LOC100344000,LOC100344503,LOC100344756,LOC100345016,LOC100345265,LOC103351323,LOC103351322,LOC103351320,LOC100343496,ALOX5,LOC103351327,ZFAND4,MARCH8
Dwarf Lop	3	64050001	64400000	0.438		null	LOC103348056	C3H8orf22
Dwarf Lop	4	67200001	67550000	0.438		KITLG,TMTC3	KITLG,TMTC3	LOC103348339,LOC100341515,C4H12orf50,C4H12orf29,KITLG,TMTC3,CEP290
Dwarf Lop	12	51100001	51450000	0.437		EYS	EYS	EYS
Dwarf Lop	18	19950001	20300000	0.437		CTNNA3	CTNNA3	LRRTM3,CTNNA3
Dwarf Lop	15	5950001	6300000	0.436		null	LOC100347674,GRIA2,GLRB	LOC108178072,LOC108178057,FAM198B
Dwarf Lop	12	116550001	116900000	0.436		RSPO3,RNF146	C12H6orf58,RSPO3,RNF146,SOGA3,LOC100349251,LOC100349505,LOC103349928,ECHDC1,KIAA0408	LOC108177470,RSPO3,RNF146
Dwarf Lop	8	3500001	3850000	0.434		LOC108177042,PPHLN1,LOC103348945,YAF2,PRICKLE1,ZCRB1	LOC108177042,PPHLN1,LOC103348945,YAF2,GXYLT1,PRICKLE1,ZCRB1	LOC108177042,PPHLN1,LOC103348945,YAF2,PRICKLE1,ZCRB1
Ermine	Un0212	1	350000	0.755	TOP14	LOC100358489,LOC100358749,FBXO18,IL15RA	LOC100358489,LOC100358749,FBXO18,IL15RA,LOC100338113	null
Ermine	2	107800001	108150000	0.753	TOP14	null	C2H16orf91	null
Ermine	11	70000001	70350000	0.75	TOP14	ARL15	HSPB3,LOC103345075,LOC103349620,LOC100344995,LOC100345682,LOC103349621,ARL15	FST,NDUFS4,ARL15
Ermine	2	8400001	8750000	0.724	TOP14	LCORL,NCAPG	LCORL,NCAPG	LOC103352297,DCAF16,CLRN2,LAP3,MED28,QDPR,FAM184B,LCORL,NCAPG
Ermine	15	63000001	63350000	0.703	TOP14	LOC108178112,GPAT3	LOC108178112,GPAT3	DMP1,BIRC8,MRPS18C,DSPP,SPARCL1,NUDT9,LOC103350760,LOC100348005,LOC100348252,FAM175A,LOC108178112,GPAT3,HELQ
Ermine	4	26950001	27300000	0.702	TOP14	PLCB4	PLCB4,PLCB1	LAMP5,PAK5,PLCB4
Ermine	15	88550001	88900000	0.699	TOP14	null	null	LOC108178066
Ermine	Un0052	1	350000	0.688	TOP14	LOC103347327,LOC108175604,PFKFB3	LOC103347327,LOC103345163,LOC108175604,LOC103345162,AKR1C5,LOC103345164,PGER8,PGER6,LOC108175600,PGER1,PFKFB3,PGER4,LOC103345169	null
Ermine	15	88200001	88550000	0.687	TOP14	LOC108178066	LOC108178066	LOC108178066,ADGRL3
Ermine	4	24500001	24850000	0.685	TOP14	LOC108176705,LOC108176706,LOC108176693	LOC108176705,LOC108176706,LOC108176633,LOC108176693	LOC108176705,LOC108176706,BTBD3,LOC108176693
Ermine	15	64400001	64750000	0.681	TOP14	LOC100350768,WDFY3	LOC100350768,WDFY3,ARHGAP24	NKX6-1,CDS1,LOC100350768,WDFY3
Ermine	2	108500001	108850000	0.68	TOP14	LRRTM4	LOC100356016,LRRTM4	C2H16orf91,LRRTM4
Ermine	Un0135	700001	1050000	0.675	TOP14	LOC100342596,LOC100342849,LOC100343359,LOC100343862,ZNF699	LOC100342596,LOC100342849,LOC100343359,LOC100343862,ZNF699	P2RY11,PPAN,LOC100346415,RDH8,PIN1,UBL5,FBXL12,LOC100348192,LOC100342596,LOC100342849,LOC100343359,LOC100343862,LOC100346672,COL5A3,OLFM2,LOC108175883,LOC100347945,LOC100349201,LOC100349966,LOC108175882,ZNF699,LOC100348700,LOC108175881
Ermine	1	163100001	163450000	0.671	TOP14	null	LOC100342427,LUZP2	LOC108178319
Ermine	9	22400001	22750000	0.67		ERC2	ERC2	WNT5A,CACNA2D3,ERC2
Ermine	Un0444	1	350000	0.668		DLGAP2	DLGAP2	null
Ermine	15	65100001	65450000	0.661		ARHGAP24	ARHGAP24,MAPK10	LOC100350768,WDFY3,ARHGAP24
Ermine	2	144550001	144900000	0.653		null	LOC108176366	LOC108176438,PKDCC,LOC103347696
Ermine	18	12600001	12950000	0.652		TRNAK-CUU,ADK,KAT6B	TRNAK-CUU,AP3M1,ADK,VCL,KAT6B	LOC103351338,ZNF503,COMTD1,LOC108178472,TRNAK-CUU,LOC108178441,VDAC2,SAMD8,DUSP13,DUPD1,ADK,C18H10orf11,KAT6B
Ermine	2	105000001	105350000	0.649		LOC103347643	LOC103347643,CTNNA2	LOC100343032,LOC103347643
Ermine	11	18550001	18900000	0.646		null	null	RGMB,CHD1
Ermine	15	14350001	14700000	0.643		LOC108178080,DCLK2,LOC108178079,LOC100358706	LOC100340830,LOC108178080,DCLK2,LOC108178079,LOC100358706	MAB21L2,LOC108178080,DCLK2,LOC108178079,LRBA,LOC100358706
Ermine	16	33250001	33600000	0.641		LOC103350930,LOC108178184	IRF2BP2,LOC100354805,LOC103350930,LOC108178184,TARBP1,LOC100354303,SLC35F3	LOC108178182,LOC103350927,TBCE,GGPS1,RBM34,TOMM20,LOC103350929,LOC103350930,LOC108178184,B3GALNT2,ARID4B
Ermine	16	58100001	58450000	0.637		KCNK2	SMYD2,LOC108178207,LOC103350973,KCNK2,CENPF,PTPN14	KCTD3,USH2A,KCNK2
Ermine	15	64050001	64400000	0.634		NKX6-1,CDS1,WDFY3	NKX6-1,CDS1,LOC100350768,WDFY3	NKX6-1,CDS1,WDFY3
Ermine	2	144900001	145250000	0.63		LOC108176366	LOC108176366,LOC108176367	LOC108176366
Ermine	9	24150001	24500000	0.629		PDE12,ASB14,ARF4,DNAH12,DENND6A	PDE12,ASB14,ARF4,DNASE1L3,DNAH12,DENND6A,SLMAP,FLNB	LOC108177159,SPATA12,HESX1,PDE12,ASB14,ARF4,ARHGEF3,IL17RD,DNAH12,DENND6A,APPL1
Ermine	9	23800001	24150000	0.628		SPATA12,HESX1,ASB14,ARHGEF3,IL17RD,APPL1	SPATA12,HESX1,PDE12,ASB14,ARF4,ARHGEF3,IL17RD,DNAH12,DENND6A,SLMAP,APPL1	LOC108177159,SPATA12,HESX1,CCDC66,FAM208A,ASB14,ARHGEF3,IL17RD,ERC2,APPL1
Ermine	2	96250001	96600000	0.626		LOC103347497,LOC108176131	LOC103347497,LOC103347503,LOC103347509,LOC108176131,ANAPC1,MERTK,TMEM87B,FBLN7	LOC103347497,BUB1,LOC108176131,ACOXL,BCL2L11
Ermine	2	109550001	109900000	0.623		LRRTM4	LOC108176259,LOC108176433,LOC103347648,LRRTM4	LOC100356016,LRRTM4
Ermine	15	14700001	15050000	0.62		LOC100340830,LOC100358706	LOC100340830,LOC100358706	LOC100340830,LOC108178080,DCLK2,LOC108178079,LOC100358706
Ermine	2	106400001	106750000	0.619		CTNNA2	LOC100344298,LOC103347646,CTNNA2	LRRTM1,CTNNA2
Ermine	16	58450001	58800000	0.618		CENPF,PTPN14	SMYD2,LOC108178207,LOC103350973,PROX1,CENPF,LOC108178208,LOC103350974,PTPN14	KCNK2,CENPF,PTPN14
Ermine	13	37100001	37450000	0.614		RUSC1,HCN3,CLK2,MSTO1,DAP3,FDPS,PKLR,SCAMP3,LOC100350760,ASH1L	RUSC1,HCN3,CLK2,FAM189B,GBA,THBS3,MUC1,TRIM46,DPM3,SLC50A1,EFNA1,LOC108177664,EFNA3,ADAM15,LENEP,CKS1B,MSTO1,DAP3,FDPS,PKLR,SCAMP3,KRTCAP2,EFNA4,DCST2,ZBTB7B,FLAD1,SHC1,PBXIP1,PMVK,LOC100350760,ASH1L,MTX1,DCST1,KCNN3	PAQR6,BGLAP,MEX3A,RAB25,LAMTOR2,SSR2,RXFP4,LOC103350043,LOC108177663,RUSC1,HCN3,CLK2,SMG5,PMF1,SLC25A44,LMNA,UBQLN4,ARHGEF2,KIAA0907,RIT1,SYT11,LOC108177661,MSTO1,DAP3,FDPS,PKLR,SCAMP3,LOC100350760,ASH1L,SEMA4A
Ermine	18	39550001	39900000	0.614		PPP1R3C,FGFBP3,LOC103351369,TNKS2,BTAF1	PPP1R3C,FGFBP3,MARCH5,LOC103351369,TNKS2,CPEB3,IDE,BTAF1	PCGF5,PPP1R3C,FGFBP3,HECTD2,LOC103351369,TNKS2,BTAF1
Ermine	1	127400001	127750000	0.613		NOX4,TYR,TYR	NOX4,TYR,TYR,GRM5	LOC100356259,LOC100356521,LOC100357031,LOC100357286,TRIM77,LOC100358060,NOX4,TYR,TYR
Ermine	Un0009	3150001	3500000	0.613		LOC108178843,TRNAA-UGC	LOC108178843,TRNAA-UGC,LOC108178840,KLF6	LOC108178843,TRNAA-UGC,PFKP,PITRM1,LOC103352175
Ermine	16	10500001	10850000	0.613		LOC100338765,LOC103350888,PRKCQ	LOC100338765,LOC103350888,PRKCQ	LOC100338765,LOC103350888,PRKCQ
Ermine	18	12250001	12600000	0.612		COMTD1,LOC108178472,VDAC2,SAMD8,DUSP13,DUPD1,KAT6B	COMTD1,LOC108178472,TRNAK-CUU,VDAC2,SAMD8,DUSP13,DUPD1,ADK,KAT6B	LOC103351338,ZNF503,COMTD1,LOC108178472,LOC108178441,VDAC2,SAMD8,DUSP13,DUPD1,C18H10orf11,KAT6B
Ermine	Un0264	1	350000	0.606		LOC108176021,UPK3A,SMC1B,FAM118A,KIAA0930,NUP50,PHF21B	LOC108176021,UPK3A,SMC1B,FAM118A,KIAA0930,NUP50,PHF21B	null
Ermine	16	51800001	52150000	0.605		null	LOC100353293,HLX,MARC2,C16H1orf115,MARC1,MARK1	LOC103350965,DUSP10
Ermine	Un0247	1	350000	0.602		COPS9,LOC100342935,LOC100343185,LOC100343695,LOC103346170,LOC100343441,LOC103346169,NDUFA10	COPS9,LOC100342935,LOC100343185,LOC100343695,LOC103346170,LOC100343441,LOC103346169,NDUFA10	null
Ermine	1	138950001	139300000	0.599		LOC100351807,CLNS1A,AQP11,RSF1,PAK1	LOC100351807,CLNS1A,AQP11,MYO7A,RSF1,PAK1,LOC100350306,LOC100349807	LOC103349874,NDUFC2,THRSP,LOC100351807,KCTD21,ALG8,KCTD14,LOC108177230,AAMDC,CLNS1A,AQP11,USP35,INTS4,RSF1,PAK1,GAB2
Ermine	9	18550001	18900000	0.599		MANF,RBM15B,LOC108177108,DCAF1,TEX264,DOCK3,RAD54L2	MANF,RBM15B,LOC108177108,IQCF6,LOC103349234,IQCF3,LOC100344065,LOC100343974,PARP3,GPR62,PCBP4,LOC108177109,ABHD14A,ACY1,DUSP7,PPM1M,GLYCTK,DCAF1,TEX264,GRM2,LOC100342707,LOC100344321,LOC100343721,RRP9,ABHD14B,RPL29,POC1A,ALAS1,TLR9,WDR82,DOCK3,RAD54L2	LOC100342543,MANF,RBM15B,LOC108177108,HEMK1,CISH,DCAF1,TEX264,MAPKAPK3,DOCK3,RAD54L2
Ermine	Un0055	1050001	1400000	0.599		SYNM,TTC23,LRRC28	LOC108175615,SYNM,PGPEP1L,TTC23,IGF1R,FAM169B,LRRC28	LOC108175614,LOC103345210,LYSMD4,SYNM,ADAMTS17,MEF2A,TTC23,LRRC28
Ermine	4	51450001	51800000	0.599		TRHDE	TRHDE	TBC1D15,TPH2,TRHDE
Ermine	13	7700001	8050000	0.597		LOC108177632,LOC108177631,XPR1	LOC108177632,LOC108177631,VIPR2,XPR1,ESYT2,WDR60	LOC108177632,LOC108177631,QSOX1,LHX4,XPR1,ACBD6
Ermine	1	101500001	101850000	0.597		NXPE2,LOC100357878,LOC100345558	REXO2,LOC108176944,RBM7,C1H11orf71,LOC108176950,NXPE2,LOC100357878,NXPE1,LOC100345558,ZBTB16	NXPE2,LOC100357878,CADM1,LOC100345558
Ermine	1	126700001	127050000	0.596		LOC100356259,LOC100356521,LOC100357031,LOC100357286,LOC100339446,LOC100356005	LOC100356259,LOC100356521,LOC100357031,LOC100357286,LOC100339446,LOC100356005,TRIM77,LOC100358060,NOX4	LOC100356259,LOC100356521,LOC100357031,LOC100357286,LOC103349747,CHORDC1,LOC100339446,LOC100356005
Ermine	2	101850001	102200000	0.596		null	null	SUCLG1,TRABD2A,DNAH6
Ermine	14	135800001	136150000	0.595		GBE1	GBE1	LOC103350583,GBE1
Ermine	18	16450001	16800000	0.595		NODAL,PALD1,EIF4EBP2,NPFFR1,PPA1,SAR1A,AIFM2,LRRC20,TYSND1	NODAL,LOC108178479,NEUROG3,LOC103351351,PALD1,EIF4EBP2,NPFFR1,PPA1,SAR1A,AIFM2,LOC100343925,LOC108178478,C18H10orf35,LRRC20,COL13A1,TSPAN15,TYSND1	NODAL,UNC5B,PCBD1,TBATA,PRF1,PALD1,EIF4EBP2,NPFFR1,PPA1,SAR1A,AIFM2,SGPL1,ADAMTS14,LRRC20,TYSND1
Ermine	Un0098	700001	1050000	0.593		MFSD10,TNIP2,SH3BP2,ADD1,NOP14,FAM193A,GRK4,HTT	MFSD10,TNIP2,SH3BP2,ADD1,NOP14,LOC108175772,MSANTD1,FAM193A,GRK4,HTT	LOC103345484,MFSD10,HAUS3,MXD4,CFAP99,TNIP2,SH3BP2,ADD1,NOP14,POLN,ZFYVE28,RNF4,FAM193A,GRK4,HTT
Ermine	4	22050001	22400000	0.59		NDUFAF5,SEL1L2,MACROD2	LOC100346508,NDUFAF5,ESF1,SEL1L2,TASP1,MACROD2	NDUFAF5,FLRT3,SEL1L2,MACROD2
Ermine	14	75950001	76300000	0.589		LOC108177899,LOC108177900,TTC14,CCDC39	LOC108177899,LOC108177900,TTC14,DNAJC19,CCDC39,FXR1	LOC108177899,LOC108177900,TTC14,PEX5L,CCDC39
Ermine	8	98700001	99050000	0.588		OXGR1	OXGR1,LOC103349100,MBNL2	HS6ST3,OXGR1,LOC103349099
Ermine	15	63700001	64050000	0.586		null	NKX6-1,CDS1,WDFY3	null
Ermine	7	116200001	116550000	0.586		LOC108176864,LOC103348788	LOC108176864,HNRNPA3,NFE2L2,LOC103348788	HOXD4,HOXD3,HOXD1,LOC108176864,LOC103348785,MTX2,LOC103348788
Ermine	13	7350001	7700000	0.585		XPR1,ACBD6	LOC108177632,LOC108177631,VIPR2,XPR1,ACBD6	LOC100349925,TOR1AIP2,QSOX1,LOC108177630,LHX4,FAM163A,TOR1AIP1,CEP350,XPR1,ACBD6
Ermine	7	115500001	115850000	0.585		EVX2,HOXD12,HOXD11,HOXD10,HOXD9,LOC100358870,HOXD8,HOXD4,HOXD3,HOXD1,HOXD13,KIAA1715,LOC103348785,MTX2	EVX2,HOXD12,HOXD11,HOXD10,HOXD9,LOC100358870,HOXD8,HOXD4,HOXD3,HOXD1,LOC108176864,HOXD13,KIAA1715,LOC103348785,MTX2,LOC103348788	EVX2,HOXD12,HOXD11,HOXD10,HOXD9,LOC100358870,HOXD8,HOXD4,HOXD3,HOXD1,HOXD13,KIAA1715,LOC103348785,MTX2
Ermine	18	6650001	7000000	0.584		LOC100343747,LOC100344000,LOC100344503,LOC100344756,LOC100345016,LOC100345265,LOC103351323,LOC103351322,ALOX5,MARCH8	LOC100343747,LOC100344000,LOC100344503,LOC100344756,LOC100345016,LOC100345265,LOC103351323,LOC103351322,ALOX5,MARCH8,GRID1,LOC108178467	LOC103351321,LOC108178464,LOC103351326,LOC100343747,LOC100344000,LOC100344503,LOC100344756,LOC100345016,LOC100345265,LOC103351323,LOC103351322,LOC103351320,LOC100343496,ALOX5,LOC103351327,ZFAND4,MARCH8
Ermine	1	125650001	126000000	0.583		null	null	null
Ermine	2	99400001	99750000	0.582		LOC108176199,FABP1,LOC103347785,CD8A,KRCC1,CD8B,LOC103347630,RNF103,SMYD1,RMND5A	LOC108176199,FABP1,LOC103347785,CD8A,LOC100339548,KRCC1,CD8B,LOC103347630,RNF103,CHMP3,MRPL35,IMMT,PTCD3,SMYD1,REEP1,POLR1A,KDM3A,RMND5A	LOC108176197,LOC103347628,TEX37,FOXI3,LOC108176199,FABP1,LOC103347785,CD8A,RPIA,THNSL2,KRCC1,CD8B,LOC103347630,RNF103,LOC103347778,EIF2AK3,SMYD1,RMND5A
Ermine	15	82250001	82600000	0.581		null	LOC103350790	TMPRSS11A,TMPRSS11D,GNRHR,LOC103350789,STAP1,LOC100344752,UBA6,CENPC
Ermine	3	100100001	100450000	0.581		RALYL	LOC100348219,C3H8orf59,E2F5,CA13,RALYL,LRRCC1	RALYL
Ermine	2	104650001	105000000	0.581		null	LOC103347643	LOC100343032
Ermine	1	163450001	163800000	0.58		LOC100342427,LUZP2	LOC100342427,LUZP2	LOC108178319,LOC100342427,LUZP2
Ermine	13	36750001	37100000	0.58		MEX3A,RAB25,LAMTOR2,SSR2,RXFP4,LOC103350043,LOC108177663,UBQLN4,ARHGEF2,KIAA0907,RIT1,SYT11,LOC108177661,LOC100350760	MEX3A,RAB25,LAMTOR2,SSR2,RXFP4,LOC103350043,LOC108177663,RUSC1,HCN3,CLK2,FAM189B,GBA,THBS3,MUC1,TRIM46,DPM3,SLC50A1,EFNA1,LOC108177664,EFNA3,UBQLN4,ARHGEF2,KIAA0907,RIT1,SYT11,LOC108177661,MSTO1,DAP3,FDPS,PKLR,SCAMP3,KRTCAP2,EFNA4,LOC100350760,ASH1L,MTX1	LOC108177602,NES,GPATCH4,NAXE,LOC103350040,LOC108177660,LOC103350041,GLMP,PAQR6,BGLAP,MEX3A,RAB25,LAMTOR2,SSR2,RXFP4,LOC103350043,LOC108177663,BCAN,TTC24,IQGAP3,RHBG,LOC103350042,TSACC,TMEM79,SMG5,PMF1,SLC25A44,LMNA,UBQLN4,ARHGEF2,KIAA0907,RIT1,SYT11,LOC108177661,HAPLN2,MEF2D,CCT3,LOC100350760,SEMA4A
Ermine	Un0030	1	350000	0.578		LOC100353727,LOC100353475,LOC100353975,LOC108178954,FRMD3,LOC100353215	LOC100353727,LOC103352408,IDNK,LOC100353475,LOC100353975,LOC108178954,UBQLN1,GKAP1,FRMD3,LOC100353215	null
Ermine	1	162400001	162750000	0.578		null	LOC108178319	SVIP,CCDC179,GAS2
Ermine	1	178850001	179200000	0.577		null	LRRC4C	null
Giant Grey	7	44450001	44800000	0.558	TOP14	LAMB1,DLD,NRCAM	LOC103348702,THAP5,LAMB1,DNAJB9,DLD,NRCAM,PNPLA8	DUS4L,BCAP29,LOC108176824,CBLL1,LAMB1,SLC26A4,SLC26A3,DLD,NRCAM,COG5
Giant Grey	13	21350001	21700000	0.551	TOP14	LOC103350231,CCDC181,SLC19A2,F5,LOC100344740	METTL18,LOC103350231,CCDC181,SLC19A2,F5,SELL,SELE,C13H1orf112,SCYL3,LOC100344740,SELP,KIFAP3	MYOC,METTL13,LOC103350231,CCDC181,SLC19A2,F5,DNM3,VAMP4,PRRC2C,LOC100344740
Giant Grey	20	6650001	7000000	0.544	TOP14	LOC108178649,MAX	LOC108178649,MAX,JKAMP,RTN1,FNTB,CCDC175,LOC108178645	LOC108178649,MAX,FUT8
Giant Grey	7	94150001	94500000	0.543	TOP14	null	null	KCNJ3
Giant Grey	1	100800001	101150000	0.542	TOP14	CADM1	CADM1	LOC103349288,CADM1
Giant Grey	4	5600001	5950000	0.531	TOP14	RALY,LOC108176608,ZNF341,EIF2S2,CHMP4B	E2F1,NECAB3,ACTL10,C4H20orf144,LOC108176689,RALY,LOC108176608,ZNF341,PXMP4,CBFA2T2,SNTA1,CDK5RAP1,LOC103348202,BPIFB1,BPIFA1,BPIFA3,EIF2S2,CHMP4B,LOC100357983,LOC103348203	LOC108176607,DYNLRB1,AHCY,ASIP,RALY,LOC108176608,ZNF341,PIGU,LOC103348190,ASIP,EIF2S2,CHMP4B,ITCH
Giant Grey	4	5250001	5600000	0.517	TOP14	AHCY,ASIP,LOC103348190,ASIP,ITCH	E2F1,NECAB3,ACTL10,C4H20orf144,AHCY,ASIP,RALY,LOC108176608,ZNF341,PXMP4,CBFA2T2,LOC103348190,ASIP,EIF2S2,CHMP4B,ITCH	TP53INP2,LOC108176607,MYH7B,GSS,GGT7,LOC108176605,LOC108176606,DYNLRB1,AHCY,ASIP,TRPC4AP,ACSS2,NCOA6,PIGU,LOC103348190,ASIP,ITCH
Giant Grey	19	17850001	18200000	0.515	TOP14	TMIGD1,SLC6A4,BLMH,NSRP1,EFCAB5,CPD	GIT1,ABHD15,TMIGD1,SLC6A4,CORO6,ANKRD13B,TP53I13,BLMH,NSRP1,EFCAB5,SSH2,TAOK1,CPD	TIMM22,BHLHA9,TUSC5,GOSR1,TMIGD1,SLC6A4,NXN,ABR,BLMH,NSRP1,EFCAB5,CPD
Giant Grey	3	31850001	32200000	0.503	TOP14	LOC108176481,ARSI,CD74,PDGFRB,CDX1,SLC6A7,CAMK2A,LOC108176482,TCOF1,RPS14,CSF1R	LOC108176481,ARSI,CD74,MYOZ3,RBM22,SMIM3,LOC100343036,ZNF300,GPX3,PDGFRB,CDX1,SLC6A7,CAMK2A,LOC108176482,TCOF1,RPS14,SYNPO,DCTN4,IFGGA1,ANXA6,CSF1R,NDST1,TNIP1,IRGM	TIGD6,LOC108176481,ARSI,CD74,ARHGEF37,PPARGC1B,SLC26A2,HMGXB3,PDGFRB,CDX1,SLC6A7,CAMK2A,LOC108176482,TCOF1,RPS14,CSNK1A1,PDE6A,CSF1R
Giant Grey	3	41300001	41650000	0.503	TOP14	ADRA1B,TTC1,FABP6,LOC108176486,PWWP2A,CCNJL	LOC108176487,PTTG1,ADRA1B,TTC1,FABP6,C1QTNF2,ZBED8,LOC108176486,PWWP2A,CCNJL,SLU7,ATP10B	ADRA1B,TTC1,FABP6,LOC108176486,PWWP2A,CCNJL
Giant Grey	4	6300001	6650000	0.501	TOP14	LOC108176689,BPIFB6,BPIFB2,BPIFB1,BPIFA1,BPIFA3,SUN5,MAPRE1,DNMT3B,LOC100357983,EFCAB8,LOC103348203	LOC108176689,BPIFB6,BPIFB2,LOC108176610,LOC108176611,LOC100343456,BPIFB1,BPIFA1,BPIFA3,SUN5,MAPRE1,DNMT3B,KIF3B,PLAGL2,TM9SF4,LOC100357983,EFCAB8,COMMD7,NOL4L,ASXL1,POFUT1,LOC103348203	E2F1,NECAB3,ACTL10,C4H20orf144,LOC108176689,BPIFB6,BPIFB2,LOC108176608,ZNF341,PXMP4,CBFA2T2,SNTA1,CDK5RAP1,LOC103348202,BPIFB1,BPIFA1,BPIFA3,SUN5,MAPRE1,DNMT3B,CHMP4B,LOC100357983,EFCAB8,LOC103348203
Giant Grey	16	79450001	79800000	0.498	TOP14	null	BRINP3	null
Giant Grey	1	88550001	88900000	0.498	TOP14	null	null	LOC108176804,LOC108176805,ETS1,FLI1
Giant Grey	19	36750001	37100000	0.498	TOP14	LOC108178550,LOC103351544,WFIKKN2,TOB1,LUC7L3,ANKRD40,ABCC3,SPAG9	LOC108178550,LOC103351544,WFIKKN2,SPATA20,MRPL27,XYLT2,TMEM92,LOC103351547,LOC103351548,PDK2,TOB1,LUC7L3,ANKRD40,CACNA1G,EPN3,MYCBPAP,RSAD1,ACSF2,CHAD,LRRC59,EME1,SGCA,PPP1R9B,SAMD14,ITGA3,ABCC3,COL1A1,SPAG9	NME2,LOC103351623,NME1,LOC108178550,LOC103351544,WFIKKN2,UTP18,TOB1,LUC7L3,ANKRD40,MBTD1,ABCC3,SPAG9
Giant Grey	7	20300001	20650000	0.493		TMEM229A,SPAM1	TMEM229A,LOC100337723,LMOD2,SPAM1,LOC100337977,NDUFA5,WASL,IQUB,ASB15	TMEM229A,GPR37,SPAM1,LOC103348716
Giant Grey	3	139650001	140000000	0.49		FER1L6	RNF139,NDUFB9,TMEM65,LOC103348128,TRMT12,FER1L6,TATDN1,MTSS1	KLHL38,ATAD2,WDYHV1,LOC103348125,ANXA13,FBXO32,FAM91A1,FER1L6
Giant Grey	11	5950001	6300000	0.489		null	LOC108177262	LOC100356881,LOC103349540
Giant Grey	Un0694	1	350000	0.485		null	null	null
Giant Grey	13	3500001	3850000	0.484		PAPPA2	PAPPA2,BRINP2,ASTN1	LOC108177627,PAPPA2,RFWD2
Giant Grey	14	102200001	102550000	0.483		LSAMP	LSAMP	LSAMP
Giant Grey	1	88900001	89250000	0.482		null	null	ETS1
Giant Grey	19	17500001	17850000	0.481		BHLHA9,TUSC5,GOSR1,ABR,CPD	BHLHA9,TUSC5,GOSR1,TMIGD1,SLC6A4,ABR,BLMH,NSRP1,EFCAB5,SSH2,CPD	LOC108178523,GEMIN4,LOC108178525,LOC100359324,MRM3,TIMM22,BHLHA9,FAM101B,FAM57A,GLOD4,TUSC5,GOSR1,VPS53,NXN,ABR,CPD
Giant Grey	Un0532	1	350000	0.48		LOC103346680	LOC103346680	null
Giant Grey	15	17500001	17850000	0.48		TTC29	POU4F2,SLC10A7,TTC29	EDNRA,TTC29
Giant Grey	15	94150001	94500000	0.479		LOC108178129,LOC103350838,LOC103350837,MYOZ2,SEC24D,SYNPO2	LOC108178129,LOC103350838,LOC103350837,MYOZ2,USP53,C15H4orf3,SEC24D,FABP2,PDE5A,SYNPO2	LOC108178129,KDR,LOC103350802,KIT,KIT,METTL14,LOC103350838,LOC103350837,MYOZ2,SEC24D,SYNPO2
Giant Grey	15	16100001	16450000	0.475		NR3C2	TMEM184C,NR3C2,ARHGAP10,PRMT9	LOC103350681,LOC103350682,NR3C2
Giant Grey	1	194600001	194950000	0.471		GRK2,SSH3,POLD4,CLCF1,TBC1D10C,ANKRD13D,PPP1CA,KDM2A,RAD9A	GRK2,SSH3,POLD4,CLCF1,TBC1D10C,ANKRD13D,PPP1CA,KDM2A,RAD9A	PELI3,ACTN3,CCS,LOC103352106,RCE1,RHOD,LOC108177988,LOC103352112,GRK2,SSH3,POLD4,CLCF1,TBC1D10C,BBS1,ZDHHC24,CTSF,CCDC87,RBM14,LARK,SPTBN2,LOC103352107,C1H11orf80,PC,ANKRD13D,PPP1CA,DPP3,LOC100355015,KDM2A,RAD9A
Giant Grey	9	31150001	31500000	0.469		PRICKLE2	LOC103349248,ADAMTS9,LOC108177116,PRICKLE2	PSMD6,LOC100359044,LOC103349247,THOC7,SNTN,ATXN7,PRICKLE2
Giant Grey	18	6650001	7000000	0.469		LOC100343747,LOC100344000,LOC100344503,LOC100344756,LOC100345016,LOC100345265,LOC103351323,LOC103351322,ALOX5,MARCH8	LOC100343747,LOC100344000,LOC100344503,LOC100344756,LOC100345016,LOC100345265,LOC103351323,LOC103351322,ALOX5,MARCH8,GRID1,LOC108178467	LOC103351321,LOC108178464,LOC103351326,LOC100343747,LOC100344000,LOC100344503,LOC100344756,LOC100345016,LOC100345265,LOC103351323,LOC103351322,LOC103351320,LOC100343496,ALOX5,LOC103351327,ZFAND4,MARCH8
Giant Grey	Un0463	1	350000	0.466		LOC108175423,SYT12	LOC108175423,SYT12	null
Giant Grey	15	17150001	17500000	0.465		EDNRA	EDNRA,TTC29	TMEM184C,ARHGAP10,PRMT9,EDNRA
Giant Grey	14	102550001	102900000	0.463		LSAMP	LOC100339409,GAP43,LSAMP	LSAMP
Giant Grey	19	18550001	18900000	0.462		GIT1,ABHD15,CORO6,ANKRD13B,TP53I13,LOC108178528,SSH2,TAOK1	GIT1,ABHD15,CRYBA1,PIPOX,LOC108178533,CORO6,ANKRD13B,TP53I13,LOC108178528,NUFIP2,MYO18A,SEZ6,FLOT2,ERAL1,SSH2,TAOK1,PHF12,LOC103351495,FAM222B	GIT1,ABHD15,SLC6A4,CORO6,ANKRD13B,TP53I13,LOC108178528,NSRP1,EFCAB5,SSH2,TAOK1
Giant Grey	Un0154	350001	700000	0.462		TSN,LOC100346247,CLASP1	TSN,LOC100346247,CLASP1	null
Giant Grey	9	33600001	33950000	0.462		LRIG1,LOC108177117	KBTBD8,LRIG1,LOC108177117	MAGI1,LRIG1,LOC108177117,SLC25A26
Giant Grey	7	118650001	119000000	0.458		CCDC141,SESTD1	CCDC141,SESTD1,ZNF385B	FKBP7,PLEKHA3,LOC108176866,CCDC141,SESTD1,TTN
Giant Grey	7	19950001	20300000	0.458		LOC103348716	TMEM229A,LOC100337723,SPAM1,LOC100337977,LOC103348716	GPR37,POT1,LOC103348716
Giant Grey	1	89250001	89600000	0.457		null	KIRREL3	null
Giant Grey	7	136500001	136850000	0.457		LOC103348804,STK17B,HECW2,DNAH7	C7H2orf66,LOC103348804,GTF3C3,STK17B,HECW2,CCDC150,DNAH7,PGAP1	TRNAV-AAC,LOC103348804,LOC108176936,SLC39A10,STK17B,HECW2,DNAH7
Giant Grey	14	102900001	103250000	0.453		LSAMP	LOC100339409,GAP43,LOC108177921,LSAMP	LSAMP
Giant Grey	Un0440	1	350000	0.453		PHYHD1,PTPA,CRAT,DOLPP1,MIGA2,SH3GLB2,DOLK,NUP188	PHYHD1,PTPA,CRAT,DOLPP1,MIGA2,SH3GLB2,DOLK,NUP188	null
Giant Grey	1	88200001	88550000	0.451		LOC108176804,LOC108176805,ETS1,FLI1	LOC108176804,LOC108176805,ETS1,FLI1	LOC108176804,LOC108176805,KCNJ1,ETS1,ARHGAP32,KCNJ5,FLI1
Giant Grey	14	101850001	102200000	0.45		null	LSAMP	null
Giant Grey	19	30450001	30800000	0.449		MSI2	AKAP1,SCPEP1,COIL,TRIM25,DGKE,MSI2,C19H17orf67	EPX,LOC100356653,LOC100356911,LOC100357165,DYNLL2,SRSF1,CCDC182,TSPOAP1,MPO,LPO,MKS1,VEZF1,CUEDC1,MRPS23,MSI2,LOC108178576
Giant Grey	7	30100001	30450000	0.447		MDFIC	FOXP2,MDFIC	MDFIC
Giant Grey	Un0025	700001	1050000	0.445		LOC103352348,MN1	LOC103352348,LOC108178934,PITPNB,TTC28,MN1	LOC103352354,LOC103352348,CRYBB1,CRYBA4,MN1
Giant Grey	9	33250001	33600000	0.443		LRIG1,SLC25A26	LRIG1,LOC108177117,SLC25A26	MAGI1,LRIG1,SLC25A26
Giant Grey	4	37100001	37450000	0.441		C4H12orf10,PRR13,TARBP2,NPFF,LOC100359118,ESPL1,PFDN5,AAAS,SP7,AMHR2,PCBP2,MAP3K12,SP1,ATF7	C4H12orf10,PRR13,TARBP2,NPFF,LOC100359118,LOC108176647,LOC108176646,LOC103348277,HOXC13,HOXC12,HOXC11,HOXC10,LOC103348279,HOXC9,HOXC8,HOXC6,HOXC5,HOXC4,LOC103348284,ESPL1,PFDN5,AAAS,SP7,AMHR2,PCBP2,MAP3K12,ATP5G2,CALCOCO1,LOC103348283,LOC108176648,SP1,ATF7	LOC100347394,LOC100347647,KRT2,KRT1,KRT3,KRT78,KRT18,LOC103348275,LOC108176645,IGFBP6,MFSD5,C4H12orf10,PRR13,TARBP2,NPFF,LOC100359118,KRT77,LOC100348136,KRT4,LOC100348640,KRT8,EIF4B,TNS2,SPRYD3,SOAT2,CSAD,ZNF740,ITGB7,RARG,ESPL1,PFDN5,AAAS,SP7,AMHR2,PCBP2,MAP3K12,LOC103348274,SP1,ATF7
Giant Grey	2	135800001	136150000	0.438		NRXN1	NRXN1	NRXN1
Giant Grey	15	16800001	17150000	0.438		TMEM184C,PRMT9,EDNRA	TMEM184C,PRMT9,EDNRA	TMEM184C,NR3C2,ARHGAP10,PRMT9,EDNRA
Giant Grey	12	107800001	108150000	0.438		ASF1A,MCM9,MAN1A1,FAM184A	ASF1A,LOC100355206,MCM9,MAN1A1,LOC103349875,FAM184A	PLN,ASF1A,LOC103349873,LOC108177464,LOC108177465,MCM9,CEP85L,MAN1A1,SLC35F1,FAM184A
Giant Grey	1	128100001	128450000	0.436		GRM5	CTSC,RAB38,GRM5	TYR,TYR,GRM5
Giant Grey	Un0034	1050001	1400000	0.436		LOC108178970,LOC103352444,ZNF423	LOC108178970,CBLN1,LOC103352444,ZNF423	LOC100358392,CNEP1R1,LOC103352442,LOC108178970,PAPD5,HEATR3,LOC103352444,ZNF423
Giant Grey	12	106750001	107100000	0.435		SLC35F1	PLN,LOC103349873,LOC108177464,CEP85L,SLC35F1	LOC100349668,NUS1,ROS1,DCBLD1,GOPC,SLC35F1
Giant Grey	3	149100001	149450000	0.434		ST3GAL1	LOC100357982,ST3GAL1	LOC108176540,LOC103348137,LOC108176588,PHF20L1,SLA,WISP1,NDRG1,TG,ST3GAL1
Giant Grey	11	20650001	21000000	0.432		null	null	ST8SIA4
Giant Grey	1	95200001	95550000	0.43		CRTAM,UBASH3B,LOC103349179	CRTAM,LOC108176870,UBASH3B,LOC103349185,LOC103349179	LOC108176867,HSPA8,BSX,CLMP,CRTAM,C1H11orf63,UBASH3B,LOC103349179
Giant Grey	13	36400001	36750000	0.429		LOC108177660,LOC103350041,GLMP,PAQR6,BGLAP,RHBG,LOC103350042,TSACC,TMEM79,SMG5,PMF1,SLC25A44,LMNA,MEF2D,CCT3,SEMA4A	LOC108177660,LOC103350041,GLMP,PAQR6,BGLAP,MEX3A,RAB25,LAMTOR2,SSR2,RXFP4,LOC103350043,LOC108177663,RHBG,LOC103350042,TSACC,TMEM79,SMG5,PMF1,SLC25A44,LMNA,UBQLN4,ARHGEF2,KIAA0907,RIT1,SYT11,LOC108177661,MSTO1,DAP3,MEF2D,CCT3,LOC100350760,ASH1L,SEMA4A	LRRC71,SH2D2A,LOC108177659,MRPL24,RRNAD1,CRABP2,LOC108177602,NES,GPATCH4,NAXE,LOC103350040,LOC108177660,LOC103350041,GLMP,PAQR6,BGLAP,PEAR1,NTRK1,INSRR,HDGF,ISG20L2,BCAN,TTC24,IQGAP3,RHBG,LOC103350042,TSACC,TMEM79,SMG5,PMF1,SLC25A44,LMNA,ARHGEF11,PRCC,HAPLN2,MEF2D,CCT3,SEMA4A
Giant Grey	15	44450001	44800000	0.428		LOC103350738,LOC103350737,TET2	LOC103350738,LOC108178098,LOC108178099,LOC103350737,CXXC4,TET2,LOC103350739	LOC103350738,LOC103350737,PPA2,TET2,ARHGEF38
Giant Grey	Un0004	1050001	1400000	0.428		TRNAN-GUU,LOC103352079,LOC108178804,MEDAG,TEX26,ALOX5AP,USPL1	TRNAN-GUU,LOC103352079,LOC100353567,LOC108178804,MEDAG,TEX26,HSPH1,LOC103352080,ALOX5AP,B3GLCT,USPL1	LOC108178806,HMGB1,LOC108178802,TRNAN-GUU,LOC103352079,LOC103352078,LOC108178804,MEDAG,TEX26,KATNAL1,LOC108178803,ALOX5AP,USPL1
Giant Grey	Un0225	1	350000	0.428		LOC100347368,CDK2AP1,SNRNP35,EIF2B1,MPHOSPH9,KMT5A,RILPL2,RILPL1,TMED2,DDX55,GTF2H3,TCTN2,SBNO1	LOC100347368,CDK2AP1,SNRNP35,EIF2B1,LOC103346108,MPHOSPH9,KMT5A,RILPL2,RILPL1,TMED2,DDX55,GTF2H3,TCTN2,ATP6V0A2,SBNO1	null
Giant Grey	12	118650001	119000000	0.427		LOC108177472,LAMA2	LOC108177472,LAMA2	LOC108177472,PTPRK,LAMA2
Giant Grey	13	37100001	37450000	0.427		RUSC1,HCN3,CLK2,MSTO1,DAP3,FDPS,PKLR,SCAMP3,LOC100350760,ASH1L	RUSC1,HCN3,CLK2,FAM189B,GBA,THBS3,MUC1,TRIM46,DPM3,SLC50A1,EFNA1,LOC108177664,EFNA3,ADAM15,LENEP,CKS1B,MSTO1,DAP3,FDPS,PKLR,SCAMP3,KRTCAP2,EFNA4,DCST2,ZBTB7B,FLAD1,SHC1,PBXIP1,PMVK,LOC100350760,ASH1L,MTX1,DCST1,KCNN3	PAQR6,BGLAP,MEX3A,RAB25,LAMTOR2,SSR2,RXFP4,LOC103350043,LOC108177663,RUSC1,HCN3,CLK2,SMG5,PMF1,SLC25A44,LMNA,UBQLN4,ARHGEF2,KIAA0907,RIT1,SYT11,LOC108177661,MSTO1,DAP3,FDPS,PKLR,SCAMP3,LOC100350760,ASH1L,SEMA4A
Giant Grey	7	33600001	33950000	0.426		CACNA2D1	HGF,LOC100348313,CACNA2D1	LOC103348680,CACNA2D1
Giant Grey	3	40950001	41300000	0.426		LOC108176486	LOC108176487,ADRA1B,TTC1,FABP6,C1QTNF2,ZBED8,LOC108176486,PWWP2A,CCNJL	LOC108176485,LOC103347997,LOC103347947,RNF145,IL12B,EBF1,UBLCP1,LOC108176486
Giant Grey	17	84700001	85050000	0.425		SNRPA1,VIMP,LOC103351287,CHSY1,LRRK1	SNRPA1,VIMP,LOC103351287,CHSY1,LRRK1	TARSL2,SNRPA1,VIMP,LOC103351287,CHSY1,TM2D3,PCSK6,LRRK1
Giant Grey	16	84350001	84700000	0.425		LOC103351064,HMCN1	LOC103351064,HMCN1	LOC103351062,LOC103351070,LOC103351064,PDC,C16H1orf27,PRG4,TPR,HMCN1
Giant Grey	7	136150001	136500000	0.424		TRNAV-AAC,DNAH7	TRNAV-AAC,LOC103348804,STK17B,HECW2,DNAH7	TRNAV-AAC,LOC108176936,SLC39A10,DNAH7
Giant Grey	15	94500001	94850000	0.423		MYOZ2,USP53,C15H4orf3,FABP2,PDE5A	MYOZ2,USP53,C15H4orf3,MAD2L1,FABP2,PDE5A	LOC108178129,METTL14,LOC103350838,LOC103350837,MYOZ2,USP53,C15H4orf3,SEC24D,FABP2,PDE5A,SYNPO2
Giant Grey	14	18550001	18900000	0.423		STT3B,OSBPL10	LOC108177940,STT3B,OSBPL10,GPD1L,CMTM8	STT3B,OSBPL10
Giant Grey	18	58450001	58800000	0.422		LOC103351445,LOC103351426,PDCD4,BBIP1,LOC108178452,ADRA2A,RBM20,SHOC2	LOC103351445,LOC103351426,PDCD4,BBIP1,LOC108178452,ADRA2A,RBM20,SHOC2	LOC108178419,DUSP5,LOC103351445,SMNDC1,LOC103351426,PDCD4,BBIP1,LOC108178452,ADRA2A,SMC3,RBM20,SHOC2
Giant White	Un0460	1	350000	0.635	TOP14	MTHFSD,FOXF1,LOC103346573	MTHFSD,FOXF1,LOC103346573	null
Giant White	16	52850001	53200000	0.568	TOP14	LOC100353551,LOC103350967,LOC100354806,BPNT1,SLC30A10,RAB3GAP2,IARS2,EPRS	LOC100353551,LOC103350967,LOC100354806,BPNT1,SLC30A10,RAB3GAP2,IARS2,EPRS	LOC100353293,LOC100353551,LOC103350967,LOC100354806,C16H1orf115,LOC103350966,BPNT1,SLC30A10,RAB3GAP2,IARS2,EPRS,MARK1
Giant White	13	103950001	104300000	0.547	TOP14	LOC108177721,USP1,KANK4,DOCK7	LOC108177721,USP1,KANK4,L1TD1,TM2D1,DOCK7,PATJ	LOC108177616,ANGPTL3,LOC108177721,USP1,KANK4,ATG4C,DOCK7
Giant White	Un0005	350001	700000	0.54	TOP14	LMCD1	LMCD1,GRM7	null
Giant White	1	128450001	128800000	0.54	TOP14	CTSC,RAB38	CTSC,RAB38	CTSC,RAB38,GRM5
Giant White	9	37450001	37800000	0.538	TOP14	LOC100344990	LOC100344990	MITF,FRMD4B,LOC100344990
Giant White	7	172900001	173250000	0.524	TOP14	B3GNT7,NMUR1,C7H2orf57,NCL,LOC108176898,LOC103348904,PTMA,COPS7B,PDE6D	B3GNT7,NMUR1,C7H2orf57,NPPC,NCL,LOC108176898,LOC103348904,PTMA,COPS7B,PDE6D,LOC100344728	GPR55,C7H2orf72,B3GNT7,NMUR1,C7H2orf57,ITM2C,SPATA3,HTR2B,NCL,LOC108176898,LOC103348904,PTMA,COPS7B,CAB39,PSMD1,ARMC9,PDE6D
Giant White	3	41300001	41650000	0.522	TOP14	ADRA1B,TTC1,FABP6,LOC108176486,PWWP2A,CCNJL	LOC108176487,PTTG1,ADRA1B,TTC1,FABP6,C1QTNF2,ZBED8,LOC108176486,PWWP2A,CCNJL,SLU7,ATP10B	ADRA1B,TTC1,FABP6,LOC108176486,PWWP2A,CCNJL
Giant White	16	45850001	46200000	0.521	TOP14	NMT2,FAM171A1	RPP38,LOC103350951,LOC103350952,MEIG1,LOC100343235,LOC103351043,NMT2,LOC100353195,CDNF,SUV39H2,DCLRE1C,LOC100349940,LOC100341709,FAM171A1,HSPA14	FAM188A,NMT2,ITGA8,FAM171A1
Giant White	8	80850001	81200000	0.52	TOP14	LOC108177025,LOC108177026	LOC108177025,LOC108177026,RBM26,NDFIP2	POU4F1,RNF219,LOC108177025,LOC108177026
Giant White	14	102900001	103250000	0.513	TOP14	LSAMP	LOC100339409,GAP43,LOC108177921,LSAMP	LSAMP
Giant White	14	101850001	102200000	0.512	TOP14	null	LSAMP	null
Giant White	7	136500001	136850000	0.511	TOP14	LOC103348804,STK17B,HECW2,DNAH7	C7H2orf66,LOC103348804,GTF3C3,STK17B,HECW2,CCDC150,DNAH7,PGAP1	TRNAV-AAC,LOC103348804,LOC108176936,SLC39A10,STK17B,HECW2,DNAH7
Giant White	9	38150001	38500000	0.511	TOP14	FOXP1	LOC103349252,FOXP1	LOC100344990,FOXP1
Giant White	Un0463	1	350000	0.507		LOC108175423,SYT12	LOC108175423,SYT12	null
Giant White	13	103600001	103950000	0.502		ANGPTL3,ATG4C,DOCK7	ANGPTL3,LOC108177721,USP1,KANK4,L1TD1,ATG4C,DOCK7,PATJ	FOXD3,LOC103350276,LOC103350277,LOC108177616,ANGPTL3,ALG6,ATG4C,DOCK7
Giant White	7	136150001	136500000	0.5		TRNAV-AAC,DNAH7	TRNAV-AAC,LOC103348804,STK17B,HECW2,DNAH7	TRNAV-AAC,LOC108176936,SLC39A10,DNAH7
Giant White	9	49000001	49350000	0.495		CEP192,SEH1L,PTPN2	ANKRD30B,PSMG2,CEP76,PRELID3A,AFG3L2,CIDEA,CEP192,SEH1L,SPIRE1,TUBB6,PTPN2	LDLRAD4,CEP192,SEH1L,PTPN2
Giant White	9	96950001	97300000	0.495		TXNL1,WDR7	TXNL1,WDR7	TXNL1,WDR7
Giant White	19	36750001	37100000	0.491		LOC108178550,LOC103351544,WFIKKN2,TOB1,LUC7L3,ANKRD40,ABCC3,SPAG9	LOC108178550,LOC103351544,WFIKKN2,SPATA20,MRPL27,XYLT2,TMEM92,LOC103351547,LOC103351548,PDK2,TOB1,LUC7L3,ANKRD40,CACNA1G,EPN3,MYCBPAP,RSAD1,ACSF2,CHAD,LRRC59,EME1,SGCA,PPP1R9B,SAMD14,ITGA3,ABCC3,COL1A1,SPAG9	NME2,LOC103351623,NME1,LOC108178550,LOC103351544,WFIKKN2,UTP18,TOB1,LUC7L3,ANKRD40,MBTD1,ABCC3,SPAG9
Giant White	Un0532	1	350000	0.489		LOC103346680	LOC103346680	null
Giant White	Un0050	1400001	1750000	0.488		LOC100356150,LOC103345149,LOC108175591,LOC100358476	LOC100356150,LOC103345149,LOC108175591,LOC108175590,LOC108175588,LOC100358476,LOC103345151,LOC100338355	GSPT2,LOC100356150,LOC103345149,LOC108175591,NUDT11,MAGED1,LOC100358476
Giant White	1	127750001	128100000	0.486		GRM5	CTSC,GRM5	NOX4,TYR,TYR,GRM5
Giant White	7	117950001	118300000	0.485		PRKRA,DFNB59,FKBP7,PLEKHA3,OSBPL6,TTN	PRKRA,DFNB59,FKBP7,PLEKHA3,LOC108176866,OSBPL6,CCDC141,SESTD1,TTN	LOC100353673,RBM45,PRKRA,DFNB59,FKBP7,PLEKHA3,OSBPL6,TTN,PDE11A
Giant White	13	64750001	65100000	0.484		PLPPR4	LOC108177701,SNX7,PLPPR5,LOC103350113,PLPPR4	LOC103350112,LOC108177700,AGL,LOC108177697,LOC108177698,FRRS1,LOC108177699,PALMD,PLPPR4
Giant White	11	31850001	32200000	0.483		LOC100350571,TRNAP-UGG,TRNAT-UGU,TRNAA-UGC,TRNAK-CUU,TRNAV-AAC,TRNAK-CUU,TRNAV-CAC,RACK1,LOC103349562,TRIM7,TRIM41,LOC100354611	LOC100350571,TRNAP-UGG,TRNAT-UGU,TRNAA-UGC,TRNAK-CUU,TRNAV-AAC,TRNAK-CUU,TRNAV-CAC,RACK1,LOC103349562,TRIM7,TRIM41,LOC100354611	LOC100352848,MGAT1,LOC108177274,LOC100354360,LOC100354867,LOC100350571,TRNAP-UGG,TRNAT-UGU,TRNAA-UGC,TRNAK-CUU,TRNAV-AAC,TRNAK-CUU,TRNAV-CAC,RACK1,LOC103349562,ZFP62,BTNL3,TRIM7,TRIM41,LOC100354611,BTNL9
Giant White	15	20650001	21000000	0.483		FREM3,SMARCA5,GAB1	FREM3,SMARCA5,USP38,GAB1	LOC100343073,LOC108178084,GYPA,FREM3,SMARCA5,GAB1
Giant White	12	115850001	116200000	0.483		CENPW	CENPW,LOC108177470,RSPO3	LOC103349883,HINT3,CENPW,TRMT11,NCOA7
Giant White	11	31500001	31850000	0.482		LOC108177274,LOC100354360,LOC100354867,ZFP62,BTNL3,BTNL9	LOC108177274,LOC100354360,LOC100354867,LOC100350571,TRNAP-UGG,TRNAT-UGU,TRNAA-UGC,TRNAK-CUU,TRNAV-AAC,TRNAK-CUU,TRNAV-CAC,RACK1,LOC103349562,ZFP62,BTNL3,TRIM7,TRIM41,LOC100354611,BTNL9	LOC100348324,LOC100348575,LOC100349329,LOC100349842,LOC100352848,MGAT1,LOC108177274,LOC100354360,LOC100354867,LOC100352335,ZFP62,BTNL3,BTNL9
Giant White	7	101850001	102200000	0.48		KCNH7	LOC103348766,KCNH7	GCA,FAP,IFIH1,KCNH7
Giant White	14	102200001	102550000	0.476		LSAMP	LSAMP	LSAMP
Giant White	9	37100001	37450000	0.476		MITF	MITF,LOC100344990	MITF,FRMD4B,LOC103349251
Giant White	1	88550001	88900000	0.475		null	null	LOC108176804,LOC108176805,ETS1,FLI1
Giant White	16	46200001	46550000	0.472		RPP38,LOC103350951,LOC103350952,MEIG1,NMT2,LOC100353195,CDNF,SUV39H2,DCLRE1C,HSPA14	RPP38,LOC103350951,LOC103350952,MEIG1,LOC100343235,LOC103351043,LOC108178194,NMT2,LOC100353195,CDNF,SUV39H2,DCLRE1C,LOC100349940,LOC100341709,ITPKB,HSPA14,STUM	RPP38,LOC103350951,LOC103350952,MEIG1,NMT2,LOC100353195,CDNF,SUV39H2,DCLRE1C,ITGA8,FAM171A1,HSPA14
Giant White	7	117600001	117950000	0.472		LOC100353673,RBM45,OSBPL6,PDE11A	LOC100353673,RBM45,PRKRA,DFNB59,FKBP7,PLEKHA3,LOC108176866,OSBPL6,TTN,PDE11A	TTC30B,LOC100341262,LOC100353673,RBM45,AGPS,OSBPL6,PDE11A
Giant White	Un0178	350001	700000	0.468		LOC100338109	LOC100338109	null
Giant White	13	24150001	24500000	0.467		LOC103350019,LOC100349255,DPT	LOC103350019,LOC100349255,DPT,TBX19,TIPRL,SFT2D2,GPR161,DCAF6	LOC103350019,LOC100349255,LOC108177647,ATP1B1,LOC108177648,LOC103350018,DPT,NME7
Giant White	Un0050	1050001	1400000	0.466		GSPT2,MAGED1	GSPT2,LOC100356150,LOC103345149,LOC108175591,LOC108175588,MAGED1,LOC100358476,LOC103345151	BMP15,GSPT2,LOC100356926,NUDT11,SHROOM4,MAGED1
Giant White	18	6650001	7000000	0.464		LOC100343747,LOC100344000,LOC100344503,LOC100344756,LOC100345016,LOC100345265,LOC103351323,LOC103351322,ALOX5,MARCH8	LOC100343747,LOC100344000,LOC100344503,LOC100344756,LOC100345016,LOC100345265,LOC103351323,LOC103351322,ALOX5,MARCH8,GRID1,LOC108178467	LOC103351321,LOC108178464,LOC103351326,LOC100343747,LOC100344000,LOC100344503,LOC100344756,LOC100345016,LOC100345265,LOC103351323,LOC103351322,LOC103351320,LOC100343496,ALOX5,LOC103351327,ZFAND4,MARCH8
Giant White	8	80150001	80500000	0.463		null	POU4F1,RNF219,LOC108177025	EDNRB
Giant White	8	80500001	80850000	0.461		POU4F1,RNF219	POU4F1,RNF219,LOC108177025,LOC108177026,RBM26	POU4F1,RNF219
Giant White	13	64400001	64750000	0.46		LOC103350112,LOC108177700,FRRS1,LOC108177699,PALMD	LOC103350112,LOC108177700,FRRS1,LOC108177699,PALMD,PLPPR4	LOC103350111,LOC103350112,LOC108177700,RTCA,DBT,LRRC39,TRMT13,SASS6,SLC35A3,AGL,LOC108177697,LOC108177698,FRRS1,LOC108177699,MFSD14A,PALMD
Giant White	Un0477	1	350000	0.46		LOC103346587,SOCS3,PGS1,DNAH17	LOC103346587,SOCS3,PGS1,DNAH17	null
Giant White	2	166250001	166600000	0.459		RAD51AP2,VSNL1	MSGN1,KCNS3,RAD51AP2,GEN1,VSNL1,SMC6	RAD51AP2,VSNL1
Giant White	3	129850001	130200000	0.458		LOC103348116	LOC103348116,LOC108176582	LOC103348116
Giant White	3	31850001	32200000	0.458		LOC108176481,ARSI,CD74,PDGFRB,CDX1,SLC6A7,CAMK2A,LOC108176482,TCOF1,RPS14,CSF1R	LOC108176481,ARSI,CD74,MYOZ3,RBM22,SMIM3,LOC100343036,ZNF300,GPX3,PDGFRB,CDX1,SLC6A7,CAMK2A,LOC108176482,TCOF1,RPS14,SYNPO,DCTN4,IFGGA1,ANXA6,CSF1R,NDST1,TNIP1,IRGM	TIGD6,LOC108176481,ARSI,CD74,ARHGEF37,PPARGC1B,SLC26A2,HMGXB3,PDGFRB,CDX1,SLC6A7,CAMK2A,LOC108176482,TCOF1,RPS14,CSNK1A1,PDE6A,CSF1R
Giant White	8	1050001	1400000	0.456		ANO6	ANO6,DBX2,NELL2	LOC108176979,LOC103348935,SLC38A1,ANO6,SCAF11,ARID2
Giant White	2	94500001	94850000	0.455		TRNAM-CAU,ANKRD23,SEMA4C,CNNM3,CNNM4,LMAN2L,FER1L5,KANSL3,FAM178B,ANKRD39	TRNAM-CAU,ANKRD23,ARID5A,NEURL3,CIAO1,LOC108176105,ADRA2B,SEMA4C,CNNM3,CNNM4,LMAN2L,FER1L5,KANSL3,NCAPH,ITPRIPL1,TMEM127,STARD7,GPAT2,LOC100354761,FAM178B,ANKRD39,SNRNP200,DUSP2,KCNIP3	LOC100343793,TRNAM-CAU,ANKRD23,LOC100342021,LOC103347189,ACTR1B,SEMA4C,CNNM3,CNNM4,LMAN2L,FER1L5,KANSL3,VWA3B,LOC103347167,FAM178B,ANKRD39,TMEM131
Giant White	4	65450001	65800000	0.455		MGAT4C	MGAT4C	NTS,MGAT4C,RASSF9
Giant White	12	129850001	130200000	0.453		null	LOC103349895	LOC108177482,CITED2,ABRACL,HECA,TXLNB,REPS1
Giant White	Un0338	1	350000	0.452		null	null	null
Giant White	16	84350001	84700000	0.451		LOC103351064,HMCN1	LOC103351064,HMCN1	LOC103351062,LOC103351070,LOC103351064,PDC,C16H1orf27,PRG4,TPR,HMCN1
Giant White	4	71400001	71750000	0.451		null	C4H12orf74,PLEKHG7,EEA1	BTG1
Giant White	13	49000001	49350000	0.45		TSHB,LOC100351515,TSPAN2,SYCP1	TSHB,SIKE1,LOC100351515,CSDE1,NRAS,AMPD1,BCAS2,TSPAN2,DENND2C,TRIM33,SYCP1	LOC103350247,TSHB,VANGL1,LOC100351515,CASQ2,NGF,TSPAN2,SYCP1
Giant White	Un0004	6650001	7000000	0.45		DCLK1	LOC100340442,CCDC169,CCNA1,DCLK1,LOC100357612,SPG20	MAB21L1,DCLK1,NBEA
Giant White	7	44450001	44800000	0.45		LAMB1,DLD,NRCAM	LOC103348702,THAP5,LAMB1,DNAJB9,DLD,NRCAM,PNPLA8	DUS4L,BCAP29,LOC108176824,CBLL1,LAMB1,SLC26A4,SLC26A3,DLD,NRCAM,COG5
Giant White	9	64750001	65100000	0.449		ANKRD29,NPC1,LAMA3	ANKRD29,CABYR,LOC103349310,IMPACT,NPC1,TTC39C,OSBPL1A,LAMA3	LOC103349305,LOC103349308,LOC103349307,CABLES1,RIOK3,C9H18orf8,ANKRD29,RBBP8,TMEM241,NPC1,LAMA3
Giant White	3	42700001	43050000	0.448		LOC103347952,GABRB2	LOC103347952,GABRA6,GABRA1,GABRG2,GABRB2	LOC103347952,ATP10B,GABRB2
Giant White	18	50750001	51100000	0.448		LOC100346652,BORCS7,LOC108178450,LOC100346394,AS3MT,WBP1L,CNNM2,NT5C2	LOC100346652,BORCS7,LOC108178450,INA,USMG5,CALHM1,CALHM3,LOC100346394,AS3MT,TAF5,PDCD11,NEURL1,WBP1L,CNNM2,NT5C2,PCGF6,SH3PXD2A,CALHM2	NFKB2,FBXL15,MFSD13A,LOC103351410,LOC100346652,BORCS7,LOC108178450,LOC108178414,PSD,CUEDC2,ACTR1A,TRIM8,ARL3,SFXN2,LOC108178415,LOC100346394,AS3MT,SUFU,WBP1L,CNNM2,NT5C2,GBF1
Giant White	7	94150001	94500000	0.448		null	null	KCNJ3
Giant White	Un0069	1050001	1400000	0.446		LOC100352210,INSR	LOC100352210,INSR	CCL25,LOC103345311,TIMM44,SNAPC2,TGFBR3L,TRAPPC5,MCEMP1,RETN,PCP2,PET100,CAMSAP3,LOC103345315,MCOLN1,ZNF358,LOC100351204,PEX11G,LOC100352210,ELAVL1,MAP2K7,EVI5L,LRRC8E,CD209,CLEC4G,STXBP2,XAB2,PNPLA6,ARHGEF18,FBN3,CTXN1,FCER2,INSR
Giant White	5	1400001	1750000	0.445		LOC100352574,ZNF527,LOC100345749,LOC100352322,LOC100346269,LOC100346527,LOC103348440,LOC100347048,LOC108176767,ZFP30,LOC100346786,ZNF540	LOC100352574,LOC103348442,LOC108176753,LOC100348817,ZNF527,LOC100345749,LOC100352322,LOC100346269,LOC100346527,LOC103348440,LOC100347048,LOC108176767,ZFP30,LOC100347810,LOC103348431,LOC100348309,LOC100348058,WDR87,LOC100346786,ZNF540,SIPA1L3	ECH1,LOC103348429,LOC108176765,LOC100344980,LOC103348439,LOC100352574,SIRT2,HNRNPL,LGALS4,ZNF260,LOC108176763,LOC108176752,ZNF569,ZNF527,LOC100345749,LOC100352322,LOC100346269,LOC100346527,LOC103348440,LOC100347048,LOC108176767,ZFP30,RINL,LOC100343965,ZNF570,LOC100346786,ZNF540,LOC100343459
Giant White	1	194600001	194950000	0.445		GRK2,SSH3,POLD4,CLCF1,TBC1D10C,ANKRD13D,PPP1CA,KDM2A,RAD9A	GRK2,SSH3,POLD4,CLCF1,TBC1D10C,ANKRD13D,PPP1CA,KDM2A,RAD9A	PELI3,ACTN3,CCS,LOC103352106,RCE1,RHOD,LOC108177988,LOC103352112,GRK2,SSH3,POLD4,CLCF1,TBC1D10C,BBS1,ZDHHC24,CTSF,CCDC87,RBM14,LARK,SPTBN2,LOC103352107,C1H11orf80,PC,ANKRD13D,PPP1CA,DPP3,LOC100355015,KDM2A,RAD9A
Giant White	17	20300001	20650000	0.444		GNB5,BCL2L10,MAPK6,LOC103351108,MYO5C,LEO1,TMOD3	LOC108178256,GNB5,BCL2L10,MAPK6,LOC103351108,TMOD2,LYSMD2,GLDN,MYO5C,LEO1,TMOD3,SCG3,DMXL2	ARPP19,GNB5,BCL2L10,MAPK6,LOC103351108,ONECUT1,MYO5A,MYO5C,LEO1,TMOD3,FAM214A
Giant White	13	92050001	92400000	0.444		null	null	FPGT,LOC100349768,LOC103350148,LRRIQ3
Giant White	7	163800001	164150000	0.444		FARSB,SGPP2,MOGAT1	KCNE4,FARSB,ACSL3,SGPP2,MOGAT1,LOC108176890	PAX3,FARSB,SGPP2,MOGAT1
Giant White	17	8400001	8750000	0.442		FBXL22,HERC1,USP3	FBXL22,LOC108178249,RPS27L,APH1B,LACTB,TPM1,HERC1,USP3,CA12,RAB8B	LOC100348261,PPIB,SNX22,FBXL22,FAM96A,CSNK1G1,SNX1,DAPK2,HERC1,USP3
Giant White	11	36400001	36750000	0.44		LOC100353302,CTNND2	LOC100353302,CTNND2	LOC100353302,CTNND2
Giant White	Un0034	1050001	1400000	0.44		LOC108178970,LOC103352444,ZNF423	LOC108178970,CBLN1,LOC103352444,ZNF423	LOC100358392,CNEP1R1,LOC103352442,LOC108178970,PAPD5,HEATR3,LOC103352444,ZNF423
Giant White	11	41650001	42000000	0.44		MYO10	BASP1,LOC108177277,LOC103349591,MYO10	ZNF622,FAM134B,MYO10
Giant White	Un0067	1050001	1400000	0.44		FZD9,NSUN5,LOC103345306,FKBP6,TRIM50,POM121,HIP1,LOC100342753,BAZ1B	FZD9,NSUN5,LOC103345306,FKBP6,TRIM50,POM121,HIP1,LOC100342753,LOC100347357,BAZ1B	LOC103345297,LOC103345298,EIF4H,LOC103345300,WBSCR28,WBSCR27,CLDN3,STX1A,DNAJC30,FZD9,NSUN5,LOC103345306,RFC2,LIMK1,LOC103344988,CLDN4,ABHD11,WBSCR22,MLXIPL,TBL2,BCL7B,LOC103345303,FKBP6,TRIM50,POM121,HIP1,LOC100342753,ELN,BAZ1B
Italian Silver	10	19250001	19600000	0.565	TOP14	DPPA3,HERPUD2,SEPT7	DPPA3,KIAA0895,HERPUD2,SEPT7,EEPD1,AOAH,ANLN	LOC108175371,DPPA3,LOC103349447,TBX20,DPY19L1,HERPUD2,SEPT7,LOC100341431
Italian Silver	Un0002	7700001	8050000	0.558	TOP14	null	null	null
Italian Silver	1	73150001	73500000	0.548	TOP14	DAPK1	LOC100347623,LOC100356256,LOC100344030,FBP2,FBP1,C1H9orf3,LOC108176720,DAPK1	GAS1,DAPK1
Italian Silver	10	19600001	19950000	0.535	TOP14	KIAA0895,SEPT7,EEPD1,ANLN	KIAA0895,SEPT7,EEPD1,AOAH,ELMO1,ANLN	DPPA3,KIAA0895,HERPUD2,SEPT7,EEPD1,ANLN
Italian Silver	Un0513	1	350000	0.528	TOP14	RBFA,PARD6G,LOC108176137,ADNP2	RBFA,PARD6G,LOC108176137,ADNP2	null
Italian Silver	3	23800001	24150000	0.527	TOP14	LOC108176569,PCDH1,KIAA0141,RNF14,GNPDA1,NDFIP1,PCDH12	LOC108176569,PCDH1,KIAA0141,RNF14,GNPDA1,NDFIP1,SPRY4,PCDH12,FGF1	LOC100351232,LOC108176478,LOC103347898,LOC100352745,RELL2,LOC103347901,LOC108176569,TAF7,LOC103345018,LOC108176543,HDAC3,FCHSD1,PCDH1,KIAA0141,RNF14,GNPDA1,NDFIP1,LOC100353508,DIAPH1,ARAP3,PCDH12
Italian Silver	Un0460	1	350000	0.525	TOP14	MTHFSD,FOXF1,LOC103346573	MTHFSD,FOXF1,LOC103346573	null
Italian Silver	8	48300001	48650000	0.514	TOP14	LOC103349054	KIAA0226L,LOC108177015,CPB2,LOC103349054,LRRC63,LCP1,LOC108177016,ZC3H13	LOC103349054
Italian Silver	7	100450001	100800000	0.511	TOP14	TBR1,PSMD14,SLC4A10	TBR1,GCG,PSMD14,SLC4A10,DPP4	TBR1,LOC103348764,TANK,PSMD14,SLC4A10
Italian Silver	9	43050001	43400000	0.509	TOP14	LOC100345936,ORYCUNV1R1530,ZNF717,ZKSCAN8,ZSCAN16	LOC100345936,ORYCUNV1R1530,ZNF717,ZKSCAN8,ZSCAN16	LOC100345936,ORYCUNV1R1530,ZNF717,ZKSCAN8,ZSCAN16
Italian Silver	15	102550001	102900000	0.508	TOP14	null	null	null
Italian Silver	1	194600001	194950000	0.508	TOP14	GRK2,SSH3,POLD4,CLCF1,TBC1D10C,ANKRD13D,PPP1CA,KDM2A,RAD9A	GRK2,SSH3,POLD4,CLCF1,TBC1D10C,ANKRD13D,PPP1CA,KDM2A,RAD9A	PELI3,ACTN3,CCS,LOC103352106,RCE1,RHOD,LOC108177988,LOC103352112,GRK2,SSH3,POLD4,CLCF1,TBC1D10C,BBS1,ZDHHC24,CTSF,CCDC87,RBM14,LARK,SPTBN2,LOC103352107,C1H11orf80,PC,ANKRD13D,PPP1CA,DPP3,LOC100355015,KDM2A,RAD9A
Italian Silver	12	102900001	103250000	0.507	TOP14	null	null	LOC100356118
Italian Silver	1	72800001	73150000	0.505	TOP14	GAS1	GAS1,LOC100347623,LOC100356256,LOC100344030,FBP2,FBP1,DAPK1	GAS1,ZCCHC6,LOC108176703
Italian Silver	9	46200001	46550000	0.504		null	LOC100344992,LOC100341783,LOC100345243	null
Italian Silver	12	106750001	107100000	0.502		SLC35F1	PLN,LOC103349873,LOC108177464,CEP85L,SLC35F1	LOC100349668,NUS1,ROS1,DCBLD1,GOPC,SLC35F1
Italian Silver	Un0527	1	350000	0.502		LOC103346671,IGLON5,LOC103346672,NKG7,LIM2,LOC100340374,SIGLECL1,LOC108176143,ETFB,LOC103346674	LOC103346671,IGLON5,LOC103346672,NKG7,LIM2,LOC100340374,SIGLECL1,LOC108176143,ETFB,LOC103346674	null
Italian Silver	13	135800001	136150000	0.498		null	LOC108177738,TMEM200B,MECR,SRSF4,EPB41,PTPRU	LOC103350319,SDC3,LAPTM5,MATN1
Italian Silver	Un0002	6300001	6650000	0.493		SLITRK4,LOC103352048	SLITRK4,LOC103352058,LOC103352048	SLITRK4,LOC103352048
Italian Silver	Un0178	350001	700000	0.493		LOC100338109	LOC100338109	null
Italian Silver	9	52500001	52850000	0.492		LOC108177172,LOC103349294,NDUFV2,LOC103349295,LOC100357740,LOC108177126	LOC108177172,LOC103349294,RAB12,NDUFV2,LOC103349295,LOC100357740,LOC108177126,MTCL1	LOC103349361,LOC108177172,LOC103349294,LOC103349290,RALBP1,NDUFV2,LOC103349295,RAB31,PPP4R1,LOC100357740,LOC108177126,TWSG1
Italian Silver	Un0054	700001	1050000	0.492		TGFB1I1,SLC5A2,AHSP,LOC100341219,LOC100341474,LOC100350366,ARMC5,LOC103345192,LOC103345193,LOC100351363,LOC103345194,LOC100351865,LOC100351110,ITGAX	TGFB1I1,SLC5A2,AHSP,LOC100341219,LOC100341474,TRIM72,LOC100352110,BCKDK,VKORC1,PRSS53,STX4,HSD3B7,LOC108175610,LOC100343258,CCDC189,LOC100350366,ARMC5,LOC103345192,LOC103345193,LOC100351363,LOC103345194,LOC100351865,FUS,PRSS36,ZNF646,ZNF668,STX1B,ORAI3,FBXL19,LOC100354643,RNF40,PHKG2,TMEM265,SRCAP,LOC100351110,ITGAX,KAT8,SETD1A,ZNF629	ORYCUNV1R1613,ORYCUNV1R1635,LOC103345189,ORYCUNV1R1645,TGFB1I1,SLC5A2,AHSP,LOC100341219,LOC100341474,LOC100350366,ARMC5,LOC103345192,LOC103345193,LOC100351363,LOC103345194,LOC100351865,LOC103345187,LOC100351110,ITGAX
Italian Silver	9	49350001	49700000	0.489		ANKRD30B,PSMG2,CEP76,SPIRE1,PTPN2	ANKRD30B,CHMP1B,PSMG2,CEP76,PRELID3A,AFG3L2,CIDEA,MPPE1,SPIRE1,TUBB6,IMPA2,GNAL,PTPN2	ANKRD30B,PSMG2,CEP76,LDLRAD4,CEP192,SEH1L,SPIRE1,PTPN2
Italian Silver	9	42700001	43050000	0.488		null	LOC100345936,ORYCUNV1R1530,ZNF717,ZKSCAN8,ZSCAN16	null
Italian Silver	10	19950001	20300000	0.487		AOAH	AOAH,ELMO1	KIAA0895,SEPT7,EEPD1,AOAH,ANLN
Italian Silver	5	3850001	4200000	0.48		FKBP2,LSM14A,KIAA0355,LOC103348448,GPI	FKBP2,LSM14A,KIAA0355,PDCD2L,UBA2,WTIP,LOC103348448,GPI	LOC108176722,FKBP2,KCTD15,LSM14A,KIAA0355,PEPD,LOC103348451,LOC103348448,GPI
Italian Silver	Un0265	1	350000	0.478		LOC100338873,ATP9B	LOC100338873,ATP9B	null
Italian Silver	13	134750001	135100000	0.477		LOC103350316,LOC103350308,NKAIN1,FABP3,SNRNP40,ZCCHC17	LOC103350316,LOC103350308,NKAIN1,FABP3,SNRNP40,SDC3,LAPTM5,MATN1,ZCCHC17,PUM1	KLHDC7A,LOC108177619,LOC103350316,LOC103350308,NKAIN1,FABP3,SNRNP40,IGSF21,ZCCHC17
Italian Silver	1	111650001	112000000	0.476		null	PDGFD	LOC100358658,CASP1,CASP4,LOC103350677
Italian Silver	4	25550001	25900000	0.476		JAG1,SLX4IP,MKKS	JAG1,LOC103348253,ANKEF1,SLX4IP,MKKS,SNAP25,PAK5	JAG1,SLX4IP,MKKS
Italian Silver	Un0019	1050001	1400000	0.474		SLC22A6,LOC100346057,SLC22A8,LOC100345797	SLC22A6,LOC103352291,LOC103352292,NXF1,TMEM223,TMEM179B,POLR2G,ZBTB3,TTC9C,GNG3,LRRN4CL,UBXN1,LOC100349105,LBHD1,METTL12,LOC100349355,INTS5,B3GAT3,ROM1,MTA2,LOC108178910,LOC103352294,SCGB1A1,LOC100346057,SLC22A8,CHRM1,SLC3A2,WDR74,STX5,HNRNPUL2,BSCL2,GANAB,EML3,TUT1,EEF1G,ASRGL1,LOC100345797,TAF6L,AHNAK	LOC108178914,SLC22A6,LOC100337844,LOC100344518,LOC100344770,LOC100345029,LOC100345278,LOC100346057,SLC22A8,LOC103352303,LOC100345797
Italian Silver	13	135450001	135800000	0.474		LOC103350319	LOC103350319,PTPRU	NKAIN1,LOC103350319,SNRNP40,SDC3,LAPTM5,MATN1,PUM1
Italian Silver	Un0051	1	350000	0.473		LOC100346169,LOC100341218,LOC108175596,PCNX1	LOC100346169,LOC100341218,LOC100343257,LOC100343514,LOC100343760,ADAM21,LOC108175596,TTC9,LOC108175597,MED6,LOC100342245,LOC100343004,MAP3K9,LOC100342493,PCNX1	null
Italian Silver	13	125300001	125650000	0.472		SLFNL1,CTPS1,SCMH1	CITED4,LOC100338326,LOC100359308,LOC108177593,SLFNL1,CTPS1,KCNQ4,RIMS3,EXO5,LOC100338575,SMAP2,SCMH1,NFYC	EDN2,FOXO6,SLFNL1,CTPS1,SCMH1,HIVEP3
Italian Silver	14	17850001	18200000	0.469		GADL1	GADL1	LOC108177939,TGFBR2,GADL1
Italian Silver	4	42350001	42700000	0.467		TMEM5,LOC103348311,SRGAP1	LOC108176659,TMEM5,C4H12orf66,LOC103348311,C4H12orf56,SRGAP1	AVPR1A,TMEM5,PPM1H,CCDC106,LOC103348311,SRGAP1
Italian Silver	1	112000001	112350000	0.464		null	DDI1,PDGFD	LOC100358658,CASP1,CASP4,LOC103350677
Italian Silver	Un0135	700001	1050000	0.464		LOC100342596,LOC100342849,LOC100343359,LOC100343862,ZNF699	LOC100342596,LOC100342849,LOC100343359,LOC100343862,ZNF699	P2RY11,PPAN,LOC100346415,RDH8,PIN1,UBL5,FBXL12,LOC100348192,LOC100342596,LOC100342849,LOC100343359,LOC100343862,LOC100346672,COL5A3,OLFM2,LOC108175883,LOC100347945,LOC100349201,LOC100349966,LOC108175882,ZNF699,LOC100348700,LOC108175881
Italian Silver	14	158550001	158900000	0.463		MAP3K7CL,BACH1	MAP3K7CL,BACH1,LOC103350600,GRIK1	RWDD2B,N6AMT1,USP16,CCT8,MAP3K7CL,BACH1,LTN1
Italian Silver	14	103950001	104300000	0.463		ZBTB20	LOC108178003,ZBTB20	LOC108177921,ZBTB20
Italian Silver	Un0032	1	350000	0.463		LOC103352431,ZNF879	LOC103352431,PROP1,LOC103352420,ZNF879,GRM6,ZNF454,LOC100345280,ZNF354C,LOC103352419,ADAMTS2	null
Italian Silver	Un0088	350001	700000	0.46		SBSN,TMEM147,ATP4A,LOC103345427,LOC103345426,HAUS5,RBM42,ETV2,LOC100346670,UPK1A,IGFLR1,PSENEN,LIN37,HSPB6,LOC100354484,KIRREL2,HCST,TYROBP,GAPDHS,DMKN,LOC108175741,ZBTB32,KMT2B,U2AF1L4,PROSER3,ARHGAP33,PRODH2,APLP1,NFKBID,NPHS1	SBSN,TMEM147,ATP4A,LOC103345427,LOC103345426,HAUS5,RBM42,ETV2,LOC100346670,UPK1A,IGFLR1,PSENEN,LIN37,HSPB6,LOC100354484,KIRREL2,HCST,TYROBP,LRFN3,SDHAF1,SYNE4,ALKBH6,THAP8,OVOL3,POLR2I,CAPNS1,LOC100356756,LOC103345432,ZNF382,LOC100358827,GAPDHS,DMKN,LOC108175741,ZBTB32,KMT2B,U2AF1L4,PROSER3,ARHGAP33,PRODH2,APLP1,NFKBID,WDR62,TBCB,LOC108175738,LOC100357529,ZNF146,ZNF567,NPHS1,CLIP3,ZNF565,LOC10035…	null
Italian Silver	7	100100001	100450000	0.46		LOC103348764,TANK,PSMD14	TBR1,LOC103348764,TANK,PSMD14,SLC4A10	LOC103348764,TANK,PSMD14
Italian Silver	Un0423	1	350000	0.46		LOC108176104,LOC100357368,SDHB	LOC108176104,LOC100357368,SDHB	null
Italian Silver	11	16450001	16800000	0.458		LOC108177269,LNPEP,CAST,ERAP1	LOC108177269,LNPEP,LIX1,RIOK2,CAST,ERAP1	PCSK1,LOC103349555,LOC108177269,LNPEP,CAST,ERAP1
Italian Silver	Un0346	1	350000	0.456		LOC103346375,LOC103346378,LOC103346377,LOC103346376,LOC100351380,LOC103346379	LOC103346375,LOC103346378,LOC103346377,LOC103346376,LOC100351380,LOC103346379	null
Italian Silver	9	50750001	51100000	0.453		PIEZO2	LOC108177124,LOC100353270,LOC108177183,APCDD1,PIEZO2,NAPG	LOC108177123,PIEZO2,LOC108177122
Italian Silver	14	12950001	13300000	0.451		LOC103350365,LRRC3B	LOC103350365,LRRC3B	LOC103350365,LRRC3B
Italian Silver	14	11200001	11550000	0.45		null	RARB	LOC103350363,THRB
Italian Silver	14	104300001	104650000	0.45		LOC108178003,ZBTB20	LOC108178003,TIGIT,DRD3,LOC108177922,QTRT2,CCDC191,ZBTB20	LOC108178003,ZBTB20
Italian Silver	15	67550001	67900000	0.45		TMEM150C,SCD5,ENOPH1	TMEM150C,HNRNPDL,HNRNPD,SCD5,ENOPH1,LOC103350768	LOC108178115,COQ2,COPS4,THAP9,TMEM150C,PLAC8,LIN54,SEC31A,SCD5,ENOPH1,HPSE
Italian Silver	3	110950001	111300000	0.448		LOC103348092	WDR93,LOC103348092	TRNAS-AGA,INTS8,LOC100354513,NDUFAF6,CCNE2,TP53INP1,PLEKHF2,C3H8orf37,LOC103348092
Italian Silver	9	41650001	42000000	0.446		CNTN3	CNTN3	CNTN3
Italian Silver	Un0329	1	350000	0.445		LOC103346341,CTDP1,NFATC1	LOC103346341,CTDP1,NFATC1	null
Italian Silver	Un0421	1	350000	0.445		LOC103346522,LOC108176103,HSBP1L1,PQLC1,TXNL4A,LOC100357112,LOC103346524	LOC103346522,LOC108176103,HSBP1L1,PQLC1,TXNL4A,LOC100357112,LOC103346524	null
Italian Silver	15	53200001	53550000	0.444		null	null	null
Italian Silver	1	185150001	185500000	0.444		SLC35C1,C1H11orf94,LARGE2,LOC108177724,MAPK8IP1,PEX16,CRY2,PHF21A	SLC35C1,C1H11orf94,LARGE2,LOC108177724,CHRM4,MAPK8IP1,PEX16,CREB3L1,DGKZ,HARBI1,CRY2,PHF21A,AMBRA1,ATG13	LOC103351368,SLC35C1,C1H11orf94,LARGE2,LOC108177724,PRDM11,SYT13,CHST1,MAPK8IP1,PEX16,CRY2,PHF21A
Italian Silver	7	160650001	161000000	0.443		GMPPA,CHPF,TMEM198,INHA,SPEG,ASIC4,OBSL1,STK11IP,SLC4A3,LOC103348929	GMPPA,CHPF,TMEM198,INHA,SPEG,ASIC4,OBSL1,STK11IP,SLC4A3,LOC103348885,LOC103348929	WNT10A,CDK5R2,LOC103348882,FEV,CRYBA2,IHH,CNPPD1,ZFAND2B,ABCB6,ANKZF1,STK16,TUBA4A,LOC108176887,DNAJB2,RESP18,DNPEP,DES,GMPPA,CHPF,TMEM198,INHA,LOC103348881,CFAP65,NHEJ1,ATG9A,GLB1L,LOC103348884,PTPRN,SPEG,ASIC4,OBSL1,STK11IP,SLC4A3,LOC103348929,FAM134A
Italian Silver	4	66850001	67200000	0.443		C4H12orf50,C4H12orf29,TMTC3,CEP290	C4H12orf50,C4H12orf29,KITLG,TMTC3,CEP290	LOC100341000,LOC100341256,LOC103348339,LOC100341515,C4H12orf50,C4H12orf29,TMTC3,CEP290
Italian Silver	Un0076	1050001	1400000	0.443		TTC26,ZC3HAV1	TTC26,ZC3HAV1	FMC1,TRNAR-CCU,CLEC2L,KLRG2,LOC100359337,UBN2,TTC26,HIPK2,ZC3HAV1
Italian Silver	12	107100001	107450000	0.441		LOC103349873,CEP85L,SLC35F1	PLN,ASF1A,LOC103349873,LOC108177464,LOC108177465,MCM9,CEP85L,SLC35F1,FAM184A	LOC100349668,NUS1,LOC103349873,CEP85L,SLC35F1
Italian Silver	9	47600001	47950000	0.44		LOC100345338,LOC103349284,LOC103349282,LOC103349283,LOC108177119	LOC100345338,LOC103349284,LOC103349286,LOC108177182,MC2R,MC5R,LOC103349282,LOC103349283,LOC108177119,LOC108177120,RNMT,FAM210A	LOC103349277,LOC100346281,LOC103349279,LOC100345338,LOC103349284,LOC100345762,LOC103349278,LOC103349282,LOC103349283,LOC108177119
Italian Silver	2	102900001	103250000	0.439		null	LOC100342775	null
Italian Silver	Un0006	2100001	2450000	0.439		TEKT2,LOC103352111,MAP7D1,TRAPPC3,ADPRHL2,LOC100347349,COL8A2,AGO3,THRAP3	TEKT2,NCDN,LOC103352111,MAP7D1,TRAPPC3,ADPRHL2,LOC100347349,CLSPN,PSMB2,TFAP2E,LOC108178816,COL8A2,AGO3,LOC100357099,LOC100348273,KIAA0319L,ZMYM4,THRAP3	MRPS15,LSM10,EVA1B,SH3D21,TEKT2,CSF3R,STK40,LOC103352111,MAP7D1,TRAPPC3,ADPRHL2,LOC100347349,GRIK3,OSCP1,COL8A2,AGO3,THRAP3
Italian Silver	Un0532	1	350000	0.436		LOC103346680	LOC103346680	null
Italian Silver	Un0337	1	350000	0.436		LOC103346356	LOC103346356	null
Italian Silver	14	103600001	103950000	0.436		null	LOC108178003,ZBTB20	LOC100339409,GAP43,LOC108177921,LSAMP
Italian Silver	8	3500001	3850000	0.436		LOC108177042,PPHLN1,LOC103348945,YAF2,PRICKLE1,ZCRB1	LOC108177042,PPHLN1,LOC103348945,YAF2,GXYLT1,PRICKLE1,ZCRB1	LOC108177042,PPHLN1,LOC103348945,YAF2,PRICKLE1,ZCRB1
Italian Silver	2	171850001	172200000	0.435		null	LOC103347828,KLHL29	null
Italian Silver	15	52850001	53200000	0.435		null	null	LOC103350749,STPG2
Italian Silver	9	51100001	51450000	0.434		APCDD1,PIEZO2,NAPG	LOC108177124,LOC100353270,LOC108177183,LOC108177184,LOC108177185,APCDD1,PIEZO2,NAPG,VAPA	LOC108177123,APCDD1,PIEZO2,NAPG
Italian Spotted	13	66150001	66500000	0.619	TOP14	LOC108177703,DPYD	LOC108177703,LOC103350116,DPYD	LOC108177703,SNX7,LOC108177702,DPYD
Italian Spotted	Un0366	1	350000	0.588	TOP14	NECAB2,TAF1C,HSDL1,MBTPS1,SLC38A8,DNAAF1,ADAD2,KCNG4	NECAB2,TAF1C,HSDL1,MBTPS1,SLC38A8,DNAAF1,ADAD2,KCNG4	null
Italian Spotted	Un0004	2100001	2450000	0.566	TOP14	LOC100355084,RXFP2	LOC100355084,RXFP2,LOC108178801,FRY	LOC100353567,LOC100355084,HSPH1,LOC103352080,RXFP2,B3GLCT
Italian Spotted	Un0004	1750001	2100000	0.564	TOP14	B3GLCT	LOC100355084,RXFP2,LOC108178801,B3GLCT	LOC103352079,LOC100353567,MEDAG,TEX26,HSPH1,LOC103352080,B3GLCT
Italian Spotted	3	139650001	140000000	0.549	TOP14	FER1L6	RNF139,NDUFB9,TMEM65,LOC103348128,TRMT12,FER1L6,TATDN1,MTSS1	KLHL38,ATAD2,WDYHV1,LOC103348125,ANXA13,FBXO32,FAM91A1,FER1L6
Italian Spotted	1	124600001	124950000	0.546	TOP14	FAT3	FAT3	FAT3
Italian Spotted	Un0527	1	350000	0.536	TOP14	LOC103346671,IGLON5,LOC103346672,NKG7,LIM2,LOC100340374,SIGLECL1,LOC108176143,ETFB,LOC103346674	LOC103346671,IGLON5,LOC103346672,NKG7,LIM2,LOC100340374,SIGLECL1,LOC108176143,ETFB,LOC103346674	null
Italian Spotted	5	37800001	38150000	0.524	TOP14	HSBP1,LOC108176750,MLYCD,OSGIN1,CDH13	HSBP1,LOC108176750,MLYCD,OSGIN1,CDH13	LOC108176749,HSBP1,LOC108176750,MLYCD,OSGIN1,CDH13
Italian Spotted	8	80850001	81200000	0.523	TOP14	LOC108177025,LOC108177026	LOC108177025,LOC108177026,RBM26,NDFIP2	POU4F1,RNF219,LOC108177025,LOC108177026
Italian Spotted	1	124950001	125300000	0.522	TOP14	null	null	FAT3
Italian Spotted	7	21700001	22050000	0.521	TOP14	RNF148,RNF133,LOC103348668,CADPS2	RNF148,RNF133,LOC100350326,FEZF1,LOC103348668,LOC103348669,CADPS2	TAS2R16,RNF148,RNF133,LOC103348668,SLC13A1,CADPS2
Italian Spotted	Un0030	2100001	2450000	0.521	TOP14	null	AGTPBP1	NTRK2
Italian Spotted	14	57750001	58100000	0.519	TOP14	null	LOC100144340	LOC103350514
Italian Spotted	Un0004	2450001	2800000	0.518	TOP14	RXFP2,LOC108178801,FRY	LOC108178796,RXFP2,LOC108178801,LOC108178800,ZAR1L,BRCA2,N4BP2L1,N4BP2L2,FRY,PDS5B	LOC100355084,RXFP2,LOC108178801,FRY
Italian Spotted	12	148750001	149100000	0.516		TAGAP,EZR,LOC108177495,RSPH3,SYTL3	TAGAP,LOC108177363,SOD2,EZR,LOC108177495,RSPH3,FNDC1,LOC100357076,WTAP,SYTL3	LOC108177494,DYNLT1,TAGAP,SERAC1,GTF2H5,EZR,LOC108177495,RSPH3,SYNJ2,TULP4,TMEM181,SYTL3
Italian Spotted	11	76650001	77000000	0.513		DEPDC1B,ELOVL7,ERCC8,NDUFAF2	SMIM15,LOC103349630,LOC103349631,LOC108177292,LOC108177293,LOC103349632,DEPDC1B,ELOVL7,ERCC8,NDUFAF2	LOC100351503,LOC103349629,DEPDC1B,ELOVL7,ERCC8,NDUFAF2,PDE4D
Italian Spotted	15	61950001	62300000	0.512		LOC103350818,LOC100346814,SPP1,PKD2	LOC103350818,IBSP,TRNAM-CAU,DMP1,BIRC8,LOC100346814,SPP1,MEPE,DSPP,SPARCL1,NUDT9,LOC103350760,LOC100348005,PKD2	PYURF,PIGY,LOC103350818,LOC108178049,LOC100345779,PPM1K,LOC108178110,LOC103350759,LOC100346814,SPP1,LOC100344750,HERC5,PKD2,LOC100008640
Italian Spotted	1	93450001	93800000	0.512		LOC100358496,LOC100349120,LOC103349087,LOC100349372,LOC100349630,LOC100350378,LOC100338627,LOC100338878,LOC100351376,LOC103350571,LOC100351879,LOC100352634,LOC100353394,LOC100349888,LOC103350567,LOC100352376,LOC100352890	LOC100358496,LOC100349120,LOC103349087,LOC100349372,LOC100349630,LOC100350378,LOC100338627,LOC100338878,LOC100351376,LOC103350571,LOC100351879,LOC100352634,LOC100353394,LOC100353645,LOC100353893,LOC100337693,LOC100354154,LOC100339693,LOC100354914,LOC100355174,LOC100355426,LOC100355674,LOC100355917,LOC100356166,LOC100356683,LOC100356942,LOC108178559,LOC100357456,LOC100341233,TMEM225,LOC108178176,L…	LOC100344537,LOC103350537,LOC103349071,LOC100354335,LOC100352057,LOC100345298,LOC100345557,LOC100345816,LOC100346076,LOC108178137,LOC100346337,LOC100346591,LOC100347112,LOC100347870,LOC100354585,LOC103350550,LOC100355347,LOC100356687,LOC100357460,LOC100358496,LOC100349120,LOC103349087,LOC100349372,LOC100349630,LOC100350378,LOC100338627,LOC100338878,LOC100351376,LOC103350571,LOC100351879,LOC100352…
Italian Spotted	2	94150001	94500000	0.51		LOC100343793,LOC100342021,LOC103347189,ACTR1B,FAM178B,TMEM131	LOC100343793,TRNAM-CAU,ANKRD23,ARID5A,NEURL3,LOC100342021,LOC103347189,ACTR1B,SEMA4C,CNNM3,CNNM4,LMAN2L,FER1L5,KANSL3,NCAPH,ITPRIPL1,FAM178B,ANKRD39,TMEM131	LOC103347160,LOC100343793,CNGA3,LOC100342021,LOC103347189,ACTR1B,INPP4A,VWA3B,LOC103347167,FAM178B,TMEM131
Italian Spotted	1	79450001	79800000	0.51		LOC100356002,LOC108178123,LOC108176781,LOC100354751,LOC100355511,LOC100355755	LOC100356002,LOC108178123,LOC108176781,LOC100354751,LOC100355511,LOC100355755	NXNL2,LOC103348645,CDK20,LOC100356002,LOC108178123,LOC108176781,SPIN1,LOC100354751,LOC100355511,LOC100355755
Italian Spotted	1	132650001	133000000	0.504		DLG2	LOC103349849,DLG2	DLG2
Italian Spotted	Un0338	1	350000	0.502		null	null	null
Italian Spotted	13	38850001	39200000	0.5		S100A14,S100A3,S100A5,S100A6,LOC103350047,S100A8,S100A12,S100A9,LOR,LOC100349765,LOC100351266,LOC103344972,LOC100349767,LOC108177669	S100A14,S100A3,S100A5,S100A6,LOC103350047,S100A8,S100A12,S100A9,LOR,LOC100349765,LOC100351266,LOC103350242,LOC100351764,LOC100352933,LOC100354877,LOC100350263,IVL,LOC100356379,LOC100350759,LOC103350051,LOC103350052,KPRP,LOC103350053,C13H1orf68,LOC108177670,LOC103350244,LOC103344972,LOC100349767,LOC108177669,LOC103350243,SPRR3,SPRR4,LOC108177603,LCE6A	LOC108177666,RPS27,JTB,SLC39A1,SLC27A3,TRNAM-CAU,ILF2,CHTOP,LOC108177668,S100A1,S100A14,S100A3,S100A5,S100A6,LOC103350047,S100A8,S100A12,S100A9,LOR,LOC100349765,LOC100351266,C13H1orf189,LOC108177583,LOC100351420,CREB3L4,CRTC2,DENND4B,INTS3,SNAPIN,LOC100345691,LOC103344972,LOC100349767,LOC108177669,NUP210L,RAB13,GATAD2B,NPR1
Italian Spotted	16	37100001	37450000	0.497		CAPN9,AGT,COG2,C16H1orf198,LOC103350937	CAPN9,AGT,COG2,LOC108178188,LOC103350938,C16H1orf198,LOC103350937,PGBD5,GALNT2	SPRTN,EXOC8,C16H1orf131,TRIM67,TTC13,CAPN9,AGT,COG2,EGLN1,ARV1,C16H1orf198,LOC103350937,GNPAT
Italian Spotted	Un0157	350001	700000	0.497		POC5,ANKDD1B,SV2C,POLK	POC5,ANKDD1B,SV2C,POLK	null
Italian Spotted	16	31150001	31500000	0.496		LOC108178181,KMO,RGS7,FH	LOC108178181,CHML,MAP1LC3C,KMO,OPN3,LOC100338764,LOC100349774,RGS7,LOC100338257,FH	LOC108178181,KMO,GREM2,RGS7,FH
Italian Spotted	13	38500001	38850000	0.492		LOC108177666,RPS27,JTB,SLC39A1,SLC27A3,TRNAM-CAU,ILF2,CHTOP,LOC108177668,S100A1,S100A14,CREB3L4,CRTC2,DENND4B,INTS3,SNAPIN,LOC100345691,NUP210L,RAB13,GATAD2B,NPR1	LOC108177666,RPS27,JTB,SLC39A1,SLC27A3,TRNAM-CAU,ILF2,CHTOP,LOC108177668,S100A1,S100A14,S100A3,S100A5,S100A6,LOC103350047,S100A8,S100A12,S100A9,LOR,LOC100349765,LOC100351266,LOC103350242,LOC100351764,CREB3L4,CRTC2,DENND4B,INTS3,SNAPIN,LOC100345691,LOC103344972,LOC100349767,LOC108177669,LOC103350243,NUP210L,RAB13,GATAD2B,NPR1	CHRNB2,UBE2Q1,TDRD10,HAX1,LOC108177666,RPS27,JTB,SLC39A1,SLC27A3,TRNAM-CAU,ILF2,CHTOP,LOC108177668,S100A1,S100A14,ADAR,SHE,IL6R,ATP8B2,AQP10,UBAP2L,C13H1orf43,C13H1orf189,LOC108177583,LOC100351420,CREB3L4,CRTC2,DENND4B,INTS3,SNAPIN,LOC100345691,NUP210L,RAB13,GATAD2B,NPR1
Italian Spotted	16	35000001	35350000	0.489		MAP10,NTPCR,PCNX2	MAP10,LOC108178160,NTPCR,PCNX2,SIPA1L2	MAP10,LOC100345607,NTPCR,PCNX2
Italian Spotted	1	150150001	150500000	0.489		TRIM66,RPL27A,STK33,ST5	ASCL3,LOC108177449,TRIM66,RPL27A,AKIP1,C1H11orf16,NRIP3,LOC100344797,DENND5A,STK33,ST5,TMEM9B	LOC100341752,LOC100342010,LOC108177427,NLRP10,EIF3F,LMO1,TRIM66,RPL27A,TUB,STK33,ST5,RIC3
Italian Spotted	Un0004	1050001	1400000	0.487		TRNAN-GUU,LOC103352079,LOC108178804,MEDAG,TEX26,ALOX5AP,USPL1	TRNAN-GUU,LOC103352079,LOC100353567,LOC108178804,MEDAG,TEX26,HSPH1,LOC103352080,ALOX5AP,B3GLCT,USPL1	LOC108178806,HMGB1,LOC108178802,TRNAN-GUU,LOC103352079,LOC103352078,LOC108178804,MEDAG,TEX26,KATNAL1,LOC108178803,ALOX5AP,USPL1
Italian Spotted	18	22750001	23100000	0.485		REEP3,JMJD1C,NRBF2	EGR2,ADO,LOC103351356,REEP3,JMJD1C,NRBF2	REEP3,JMJD1C,NRBF2
Italian Spotted	Un0465	1	350000	0.484		LOC108176121,CEBPB	LOC108176121,CEBPB	null
Italian Spotted	Un0030	2450001	2800000	0.484		AGTPBP1	AGTPBP1	NTRK2,AGTPBP1
Italian Spotted	Un0135	700001	1050000	0.483		LOC100342596,LOC100342849,LOC100343359,LOC100343862,ZNF699	LOC100342596,LOC100342849,LOC100343359,LOC100343862,ZNF699	P2RY11,PPAN,LOC100346415,RDH8,PIN1,UBL5,FBXL12,LOC100348192,LOC100342596,LOC100342849,LOC100343359,LOC100343862,LOC100346672,COL5A3,OLFM2,LOC108175883,LOC100347945,LOC100349201,LOC100349966,LOC108175882,ZNF699,LOC100348700,LOC108175881
Italian Spotted	1	79100001	79450000	0.48		LOC103348645,CDK20,SPIN1,LOC100354751	LOC103348645,CDK20,LOC100356002,LOC108178123,LOC108176781,SPIN1,LOC100354751,LOC100355511,LOC100355755	S1PR3,NXNL2,LOC103348645,CDK20,SPIN1,LOC100354751,SHC3
Italian Spotted	Un0087	1	350000	0.48		TLL1	LOC103345416,TLL1,SPOCK3	null
Italian Spotted	4	15050001	15400000	0.479		LOC100352912,XRN2,KIZ	LOC100352912,LOC108176625,XRN2,KIZ,RALGAPA2	LOC100352912,PAX1,XRN2,KIZ
Italian Spotted	2	63700001	64050000	0.479		LOC108176401,MTNR1A,F11	LOC108176401,MTNR1A,LOC103345729,F11,FAT1	TLR3,LOC100356012,KLKB1,LOC108176401,MTNR1A,SORBS2,LOC108175844,FAM149A,F11
Italian Spotted	1	68600001	68950000	0.479		LOC100355671	LOC103348322,LOC100355671	LOC100354911,LOC103348430,LOC100355671,LOC100355171
Italian Spotted	9	52500001	52850000	0.478		LOC108177172,LOC103349294,NDUFV2,LOC103349295,LOC100357740,LOC108177126	LOC108177172,LOC103349294,RAB12,NDUFV2,LOC103349295,LOC100357740,LOC108177126,MTCL1	LOC103349361,LOC108177172,LOC103349294,LOC103349290,RALBP1,NDUFV2,LOC103349295,RAB31,PPP4R1,LOC100357740,LOC108177126,TWSG1
Italian Spotted	Un0178	350001	700000	0.478		LOC100338109	LOC100338109	null
Italian Spotted	Un0001	7000001	7350000	0.477		null	null	LOC108178783,MEGF9,CDK5RAP2
Italian Spotted	13	39200001	39550000	0.476		LOC103350242,LOC100351764,LOC100352933,LOC100354877,LOC100350263,IVL,LOC103350243,SPRR3,SPRR4,LOC108177603,LCE6A	LOC103350242,LOC100351764,LOC100352933,LOC100354877,LOC100350263,IVL,LOC100356379,LOC100350759,LOC103350051,LOC103350052,KPRP,LOC103350053,C13H1orf68,LOC108177670,LOC103350244,LOC108177604,CRCT1,LOC103350055,LOC100351762,LOC108177671,LOC103350243,SPRR3,SPRR4,LOC108177603,LCE6A,LOC100359146,RPTN,LOC108177672	SLC27A3,TRNAM-CAU,ILF2,CHTOP,LOC108177668,S100A1,S100A14,S100A3,S100A5,S100A6,LOC103350047,S100A8,S100A12,S100A9,LOR,LOC100349765,LOC100351266,LOC103350242,LOC100351764,LOC100352933,LOC100354877,LOC100350263,IVL,INTS3,SNAPIN,LOC100345691,LOC103344972,LOC100349767,LOC108177669,LOC103350243,SPRR3,SPRR4,LOC108177603,LCE6A,GATAD2B,NPR1
Italian Spotted	8	41650001	42000000	0.475		null	LOC103349053	SACS,TNFRSF19,SGCG
Italian Spotted	17	73850001	74200000	0.474		FBXO34,DLGAP5,TBPL2,ATG14	FBXO34,DLGAP5,TBPL2,ATG14,KTN1	LOC103351259,FBXO34,GCH1,SOCS4,LOC103351260,MAPK1IP1L,LGALS3,DLGAP5,TBPL2,WDHD1,ATG14,SAMD4A
Italian Spotted	1	124250001	124600000	0.473		FAT3	FAT3	MTNR1B,FAT3,SLC36A4
Italian Spotted	1	133700001	134050000	0.472		RAB30,DDIAS,PRCP,FAM181B	RAB30,DDIAS,PRCP,FAM181B	CCDC90B,LOC103349856,PCF11,RAB30,DDIAS,PRCP,FAM181B,LOC103349849,ANKRD42,DLG2
Italian Spotted	1	132300001	132650000	0.47		DLG2	DLG2	DLG2
Italian Spotted	14	130200001	130550000	0.47		null	LOC100339500,CADM2	LOC103350578,VGLL3
Italian Spotted	13	116900001	117250000	0.47		AGBL4	AGBL4	ELAVL4,AGBL4
Italian Spotted	7	112700001	113050000	0.469		LOC108176860,CDCA7,RAPGEF4,LOC100351826	LOC108176860,CDCA7,LOC108176861,SP3,RAPGEF4,LOC100351826	LOC108176860,PDK1,CDCA7,RAPGEF4,LOC100351826,ITGA6
Italian Spotted	1	78400001	78750000	0.469		CKS2,SECISBP2,SEMA4D,SHC3	CKS2,S1PR3,NXNL2,SECISBP2,SPIN1,SEMA4D,SHC3	GADD45G,CKS2,SECISBP2,SEMA4D,SHC3
Italian Spotted	1	135450001	135800000	0.468		null	null	CYSTM1
Italian Spotted	Un0062	700001	1050000	0.467		ZNF394,TRNAW-CCA,BUD31,ARPC1B,ZSCAN25,ZNF655,ZKSCAN5,LOC103345259,ATP5J2,CPSF4,LOC100352550,PDAP1,LOC108175666,ARPC1A,LOC103345260,KPNA7	ZNF394,TRNAW-CCA,BUD31,ARPC1B,LOC108175667,ZSCAN25,ZNF655,ZKSCAN5,LOC103345259,ATP5J2,CPSF4,LOC100352550,PDAP1,LOC108175666,ARPC1A,LOC103345260,TMEM130,NPTX2,SMURF1,TRRAP,KPNA7	LOC100349037,LOC100350049,LOC100350535,ZNF394,TRNAW-CCA,BUD31,ARPC1B,AZGP1,TRIM4,LOC100350790,LOC100351297,LOC100351547,LOC100351797,CYP3A6,ZSCAN25,ZNF655,ZKSCAN5,LOC103345259,ATP5J2,CPSF4,LOC100352550,PDAP1,LOC108175666,ARPC1A,LOC103345260,LOC100349542,KPNA7
Italian Spotted	15	46550001	46900000	0.467		LOC100346219,SLC9B2,CISD2,LOC108178101,UBE2D3,SLC9B1,MANBA	LOC100346219,SLC9B2,CISD2,LOC108178101,UBE2D3,LOC103350741,SLC9B1,MANBA,NFKB1	LOC100009332,LOC100342648,LOC100346219,CENPE,SLC9B2,CISD2,LOC108178101,UBE2D3,TACR3,BDH2,SLC9B1,MANBA
Italian Spotted	1	63700001	64050000	0.466		VPS13A,GNA14	VPS13A,LOC100340719,GNA14	FOXB2,LOC108176655,PRUNE2,VPS13A,GNA14
Italian Spotted	15	42700001	43050000	0.466		null	LOC100341883,GIMD1,AIMP1,TBCK	DKK2
Italian Spotted	1	92750001	93100000	0.464		LOC100343776,LOC100340208,LOC100343024,LOC100344284,LOC100345989,LOC100344537,LOC103350537,LOC103349071,LOC100354335,LOC100352057,LOC100344031,LOC103349066,LOC103350538	LOC100343776,LOC100340208,LOC100343024,LOC100344284,LOC100345989,LOC100344537,LOC103350537,LOC103349071,LOC100354335,LOC100352057,LOC100345298,LOC100345557,LOC100345816,LOC100346076,LOC108178137,LOC100346337,LOC100346591,LOC100347112,LOC100347870,LOC100354585,LOC103350550,LOC100355347,LOC100356687,LOC100357460,LOC100358496,LOC100349120,LOC103349087,LOC100349372,LOC100349630,LOC100350378,LOC100338…	HEPN1,VSIG2,LOC100353399,LOC100356261,LOC100359103,LOC100343776,LOC100340208,LOC100343024,LOC100344284,LOC100345989,LOC100344537,LOC103350537,LOC103349071,LOC100354335,LOC100352057,HEPACAM,ROBO4,ROBO3,MSANTD2,ESAM,NRGN,LOC108176836,SPA17,SIAE,TBRG1,PANX3,LOC100344031,LOC103349066,LOC103350538,CCDC15
Italian Spotted	1	78750001	79100000	0.461		S1PR3,NXNL2,SPIN1,SHC3	S1PR3,NXNL2,LOC103348645,CDK20,SPIN1,LOC100354751,LOC100355511,LOC100355755,SHC3	CKS2,S1PR3,NXNL2,SECISBP2,SPIN1,SEMA4D,SHC3
Italian Spotted	2	43050001	43400000	0.46		DPYSL2,PNMA2,LOC108175689,BNIP3L,PPP2R2A	LOC103345386,DPYSL2,PNMA2,LOC108175689,BNIP3L,PPP2R2A,EBF2	DPYSL2,PNMA2,LOC108175689,BNIP3L,ADRA1A,LOC103345374,PPP2R2A
Italian Spotted	7	88200001	88550000	0.459		MMADHC,LOC103348757	MMADHC,LOC103348757	MMADHC,LYPD6B,LOC103348757
Italian Spotted	3	29050001	29400000	0.458		DPYSL3,STK32A	SCGB3A2,DPYSL3,LOC108176571,SPINK1,C3H5orf46,JAKMIP2,STK32A	DPYSL3,PPP2R2B,STK32A
Italian Spotted	8	43050001	43400000	0.458		FGF9,LOC103349027,MICU2,ZDHHC20	MRPL57,SAP18,LOC108177014,FGF9,LOC103349027,SKA3,EEF1AKMT1,IL17D,MICU2,ZDHHC20,LOC103349028,LATS2,XPO4	FGF9,LOC103349027,MICU2,ZDHHC20
Italian Spotted	Un0078	1	350000	0.456		LOC100341902,LOC103345361,LOC100345126,LOC100345381,LOC100345637,LOC100345895,LOC100346412,LOC100346669,LOC100347446,LOC100342410,LOC100347700	LOC100341902,LOC103345361,LOC100345126,LOC100345381,LOC100345637,LOC100345895,LOC100346412,LOC100346669,LOC100347446,LOC100342410,LOC100347700,LOC100348189,LOC103345362,LOC108175711,LOC100351455,LOC100351705,HSH2D,FAM32A,LOC100342667,LOC100348697,LOC100348947,LOC100349198,LOC100350451,LOC100350701,LOC100342923,RAB8A,CIB3,AP1M1,LOC100350209,TPM4	null
Italian Spotted	13	117250001	117600000	0.456		AGBL4	BEND5,AGBL4	AGBL4
Italian Spotted	8	42000001	42350000	0.455		LOC103349053	LOC103349053	SGCG,LOC103349053
Italian Spotted	3	109550001	109900000	0.454		LOC103348086,GEM,CDH17,LOC103348087	LOC103348086,GEM,FSBP,LOC100356870,CDH17,RAD54B,KIAA1429,ESRP1,LOC103348087,DPY19L4	LOC103348086,GEM,FAM92A1,LOC103348082,RBM12B,PDP1,CDH17,TMEM67,LOC103348087
Italian Spotted	11	16800001	17150000	0.452		LIX1,RIOK2	LOC108177245,LIX1,RIOK2	LOC103349555,LOC108177269,LNPEP,LIX1,RIOK2,CAST,ERAP1
Italian Spotted	14	94150001	94500000	0.451		UMPS,ITGB5,KALRN	LOC103350494,UMPS,ITGB5,LOC100344673,KALRN	HEG1,MUC13,UMPS,ZNF148,SLC12A8,ITGB5,KALRN
Italian Spotted	1	151200001	151550000	0.451		LOC103350364,LOC100351127,ZNF143,IPO7,WEE1,SWAP70	LOC103350364,LOC100351127,ZNF143,IPO7,WEE1,SWAP70,SBF2	ASCL3,LOC108177449,LOC103350336,LOC103350364,C1H11orf16,NRIP3,LOC100344797,DENND5A,LOC103350964,LOC108177452,TMEM41B,LOC100351127,ZNF143,TMEM9B,IPO7,WEE1,SWAP70
Italian Spotted	4	43400001	43750000	0.45		RASSF3,GNS,TBC1D30	RASSF3,LOC103348315,LOC103348317,LOC103348316,GNS,TBC1D30,WIF1,WIF1,MSRB3,LEMD3,LEMD3	LOC108176659,C4H12orf66,XPOT,RASSF3,C4H12orf56,TBK1,GNS,TBC1D30,SRGAP1
Italian White	2	158200001	158550000	0.624	TOP14	CCDC121,C2H2orf16,RBKS,LOC103347711,LOC108176379,SLC4A1AP,GPN1,ZNF512,LOC103347712,BRE,SUPT7L,MRPL33	CCDC121,C2H2orf16,FNDC4,KRTCAP3,ZNF513,LOC103347714,SNX17,MPV17,UCN,DNAJC5G,ATRAID,SLC5A6,PRR30,PREB,ABHD1,KHK,OST4,TRNAA-AGC,TRNAY-GUA,TMEM214,RBKS,LOC103347711,LOC108176379,SLC4A1AP,GPN1,ZNF512,LOC103347712,IFT172,NRBP1,PPM1G,GTF3C2,TRIM54,SLC30A3,CAD,TCF23,CGREF1,EMILIN1,MAPRE3,BRE,SUPT7L,GCKR,EIF2B4,AGBL5,MRPL33	LOC108176378,CCDC121,C2H2orf16,RBKS,LOC103347711,LOC108176379,SLC4A1AP,GPN1,ZNF512,LOC103347712,BRE,SUPT7L,MRPL33
Italian White	15	17500001	17850000	0.618	TOP14	TTC29	POU4F2,SLC10A7,TTC29	EDNRA,TTC29
Italian White	15	17150001	17500000	0.596	TOP14	EDNRA	EDNRA,TTC29	TMEM184C,ARHGAP10,PRMT9,EDNRA
Italian White	2	157850001	158200000	0.593	TOP14	LOC108176378,BRE	LOC108176378,CCDC121,C2H2orf16,FNDC4,KRTCAP3,RBKS,LOC103347711,LOC108176379,SLC4A1AP,GPN1,ZNF512,LOC103347712,IFT172,NRBP1,PPM1G,BRE,SUPT7L,GCKR,MRPL33	LOC108176378,FOSL2,PLB1,BRE
Italian White	14	136850001	137200000	0.58	TOP14	null	null	null
Italian White	15	59500001	59850000	0.579	TOP14	LOC108178109,CCSER1	LOC108178109,MMRN1,SNCA,CCSER1	LOC108178109,CCSER1
Italian White	15	16800001	17150000	0.559	TOP14	TMEM184C,PRMT9,EDNRA	TMEM184C,PRMT9,EDNRA	TMEM184C,NR3C2,ARHGAP10,PRMT9,EDNRA
Italian White	14	137200001	137550000	0.555	TOP14	null	ROBO1	null
Italian White	1	128450001	128800000	0.551	TOP14	CTSC,RAB38	CTSC,RAB38	CTSC,RAB38,GRM5
Italian White	1	82600001	82950000	0.545	TOP14	null	LOC103348864	null
Italian White	12	86100001	86450000	0.535	TOP14	POU3F2	LOC100345430,POU3F2,FAXC,FBXL4	POU3F2
Italian White	12	85750001	86100000	0.525	TOP14	null	POU3F2,FBXL4	null
Italian White	Un0044	2100001	2450000	0.518	TOP14	null	null	LOC103345105,LOC103345100,IGSF9B,SPATA19
Italian White	Un0059	700001	1050000	0.515	TOP14	ABCB7	LOC100352363,ZCCHC13,KIAA2022,RLIM,LOC103345230,ABCB7,SLC16A2	MAGEE2,LOC103345229,UPRT,LOC108175628,ZDHHC15,ABCB7
Italian White	15	59150001	59500000	0.498		CCSER1	LOC108178109,CCSER1	CCSER1
Italian White	1	127750001	128100000	0.495		GRM5	CTSC,GRM5	NOX4,TYR,TYR,GRM5
Italian White	15	18200001	18550000	0.492		LSM6,SLC10A7	LOC108178082,LSM6,C15H4orf51,MMAA,SLC10A7,ZNF827	POU4F2,LSM6,SLC10A7,TTC29
Italian White	15	25550001	25900000	0.487		LOC108178087,NOCT	LOC108178087,SLC7A11,NOCT	LOC108178085,SETD7,NAA15,MGARP,LOC108178087,NDUFC1,ELF2,NOCT
Italian White	1	82950001	83300000	0.482		LOC103348864	LOC103348864,LOC103348866,OPCML	LOC103348864
Italian White	2	157500001	157850000	0.482		FOSL2,PLB1,BRE	LOC108176378,FOSL2,RBKS,PLB1,BRE,MRPL33	C2H2orf71,TRMT61B,LOC108176376,LOC108176416,FAM179A,SPDYA,PPP1CB,FOSL2,WDR43,PLB1,BRE
Italian White	13	21000001	21350000	0.481		MYOC,METTL13,VAMP4,PRRC2C	MYOC,METTL13,LOC103350231,CCDC181,SLC19A2,F5,SELL,VAMP4,PRRC2C,LOC100344740,SELP	LOC108177642,MYOC,METTL13,DNM3,VAMP4,PRRC2C
Italian White	Un0030	1750001	2100000	0.477		NTRK2	NTRK2,AGTPBP1	SLC28A3,NTRK2
Italian White	18	68600001	68950000	0.475		NSMCE4A,ATE1,TACC2	NSMCE4A,BTBD16,DMBT1,ATE1,TACC2,HTRA1,LOC103351441,PLEKHA1	LOC108178430,NSMCE4A,FGFR2,ATE1,TACC2
Italian White	14	59500001	59850000	0.474		LOC103350441,SLITRK3,SI	LOC103350441,SLITRK3,SI	LOC103350441,SLITRK3,SI
Italian White	14	59150001	59500000	0.469		null	LOC103350441,SLITRK3,SI	null
Italian White	12	85400001	85750000	0.467		null	null	null
Italian White	14	700001	1050000	0.456		PIK3R4,COL6A6,COL6A5	LOC100359149,RAB2A,EAF1,PIK3R4,CAPN7,SH3BP5,METTL6,COL6A6,COLQ,COL6A5	ASTE1,PIK3R4,NEK11,ATP2C1,COL6A6,COL6A5
Italian White	13	115850001	116200000	0.453		FAF1	LOC108177726,DMRTA2,LOC103350189,FAF1,ELAVL4	CDKN2C,TTC39A,C13H1orf185,RNF11,FAF1,EPS15
Italian White	15	17850001	18200000	0.452		POU4F2,SLC10A7,TTC29	POU4F2,LSM6,SLC10A7,TTC29	POU4F2,SLC10A7,TTC29
Italian White	1	79450001	79800000	0.451		LOC100356002,LOC108178123,LOC108176781,LOC100354751,LOC100355511,LOC100355755	LOC100356002,LOC108178123,LOC108176781,LOC100354751,LOC100355511,LOC100355755	NXNL2,LOC103348645,CDK20,LOC100356002,LOC108178123,LOC108176781,SPIN1,LOC100354751,LOC100355511,LOC100355755
Italian White	15	25200001	25550000	0.45		NAA15,MGARP,LOC108178087,NDUFC1,ELF2,NOCT	NAA15,MGARP,LOC108178087,NDUFC1,ELF2,NOCT	LOC108178085,MGST2,SETD7,NAA15,MGARP,LOC108178087,MAML3,NDUFC1,ELF2,NOCT
Italian White	1	151900001	152250000	0.445		LOC103350378,ADM,AMPD3,SBF2	LOC103350378,EIF4G2,ZBED5,ADM,AMPD3,LYVE1,CTR9,LOC108177477,RNF141,MRVI1,LOC103350395,SBF2	LOC103350378,ADM,AMPD3,SWAP70,SBF2
Italian White	2	40250001	40600000	0.437		KIF13B,HMBOX1	EXTL3,LOC108175658,KIF13B,HMBOX1,INTS9,FZD3	LOC103345284,KIF13B,HMBOX1,MSRA
Italian White	Un0154	350001	700000	0.435		TSN,LOC100346247,CLASP1	TSN,LOC100346247,CLASP1	null
Italian White	13	116200001	116550000	0.434		LOC108177726,DMRTA2,LOC103350189,FAF1,ELAVL4	LOC108177726,DMRTA2,LOC103350189,FAF1,ELAVL4,AGBL4	CDKN2C,LOC108177726,DMRTA2,LOC103350189,FAF1,ELAVL4
Italian White	13	117250001	117600000	0.432		AGBL4	BEND5,AGBL4	AGBL4
Italian White	1	126000001	126350000	0.43		null	LOC103349747,CHORDC1,LOC100339446,LOC100356005	null
Italian White	1	113750001	114100000	0.429		MMP10,MMP7,MMP1,LOC100339790,LOC100340040,MMP20,LOC108177072	MMP10,MMP7,LOC100340551,LOC108177082,MMP1,LOC100339790,LOC100340040,MMP20,LOC108177072,BIRC3,LOC103349613,BIRC2,YAP1,LOC108178563	MMP12,MMP10,MMP7,MMP13,MMP3,MMP1,LOC100339790,LOC100340040,MMP20,LOC108177072,DCUN1D5,DYNC2H1
Italian White	6	7700001	8050000	0.429		LOC103348559,PLA2G10,LOC103348557,LOC103348558,LOC100351994,LOC100341937,LOC100342192,ACSM5,UMOD,LOC100342699,ACSM1,PDILT	LOC103348559,LOC108176782,PLA2G10,LOC103348557,LOC103348558,LOC100351994,LOC100341937,LOC100342192,ACSM5,UMOD,LOC100342699,GPR139,KNOP1,C6H16orf62,ACSM1,PDILT,IQCK,GPRC5B	TRNAT-CGU,LOC103348556,LOC103348559,BFAR,PLA2G10,LOC103348557,LOC103348558,LOC100351994,LOC100341937,LOC100342192,ACSM5,UMOD,LOC100342699,PARN,ACSM1,PDILT,MKL2
Italian White	8	56700001	57050000	0.429		null	null	LOC100356558
Italian White	14	48300001	48650000	0.429		LOC108177958,LOC103350422,DHX36,LOC103350424,ARHGEF26,GPR149	LOC108177958,LOC103350422,DHX36,LOC103350424,ARHGEF26,GPR149	LOC108177958,LOC103350422,DHX36,LOC103350424,ARHGEF26,GPR149
Italian White	1	79100001	79450000	0.427		LOC103348645,CDK20,SPIN1,LOC100354751	LOC103348645,CDK20,LOC100356002,LOC108178123,LOC108176781,SPIN1,LOC100354751,LOC100355511,LOC100355755	S1PR3,NXNL2,LOC103348645,CDK20,SPIN1,LOC100354751,SHC3
Italian White	Un0030	2100001	2450000	0.427		null	AGTPBP1	NTRK2
Italian White	1	134050001	134400000	0.427		null	LOC100348796	LOC103349856,PCF11,RAB30,DDIAS,PRCP,FAM181B,ANKRD42
Italian White	2	153300001	153650000	0.426		TTC27,LTBP1	LOC103347708,YIPF4,NLRC4,TTC27,BIRC6,LTBP1,SLC30A6	RASGRP3,TTC27,LTBP1
Italian White	21	4200001	4550000	0.426		LOC103351723,SLC5A4,LOC108178655,YWHAH,SLC5A1,DEPDC5	LOC103351723,LOC108178652,LOC100340786,LOC108178665,LOC103351719,LOC108178653,ZNF280A,LOC108178663,LOC108178661,LOC100341815,SLC5A4,LOC108178655,LOC100341560,LOC103351717,AIFM3,CRKL,SNAP29,YWHAH,SLC5A1,LOC100357862,LOC103351715,LOC108178662,ZNF280B,PI4KA,DEPDC5	LOC108178658,LOC103351723,PIK3IP1,DRG1,EIF4ENIF1,PISD,SLC5A4,LOC108178655,LIMK2,PATZ1,SFI1,PRR14L,YWHAH,SLC5A1,DEPDC5
Italian White	14	47600001	47950000	0.424		null	LOC108177958,LOC103350422,ARHGEF26	RAP2B,LOC103350421
Italian White	4	42000001	42350000	0.423		AVPR1A,CCDC106	AVPR1A,TMEM5,CCDC106,LOC103348311,SRGAP1	LOC108176657,LOC108176658,AVPR1A,MON2,PPM1H,CCDC106
Italian White	Un0030	2450001	2800000	0.423		AGTPBP1	AGTPBP1	NTRK2,AGTPBP1
Italian White	12	45850001	46200000	0.422		LOC108177437,COL21A1	LOC103349780,LOC103349783,LOC108177437,COL21A1,LOC100345428	LOC108177437,HMGCLL1,BMP5,COL21A1
Italian White	Un0077	350001	700000	0.422		UACA	UACA,LARP6,LOC103345360,LOC103345358,LRRC49	null
Italian White	13	116900001	117250000	0.421		AGBL4	AGBL4	ELAVL4,AGBL4
Italian White	15	18900001	19250000	0.421		LOC108178082,C15H4orf51,MMAA,SMAD1,ZNF827	LOC108178082,C15H4orf51,MMAA,ABCE1,SMAD1,OTUD4,ANAPC10,ZNF827	LOC108178082,LSM6,C15H4orf51,MMAA,SLC10A7,SMAD1,ZNF827
Italian White	1	78400001	78750000	0.42		CKS2,SECISBP2,SEMA4D,SHC3	CKS2,S1PR3,NXNL2,SECISBP2,SPIN1,SEMA4D,SHC3	GADD45G,CKS2,SECISBP2,SEMA4D,SHC3
Italian White	8	56350001	56700000	0.42		LOC100356558	LOC100356558	LOC100356558
Italian White	15	67900001	68250000	0.418		HNRNPDL,HNRNPD,ENOPH1,LOC103350768	HNRNPDL,HNRNPD,ENOPH1,LOC103350768,RASGEF1B	THAP9,TMEM150C,HNRNPDL,HNRNPD,LIN54,SEC31A,SCD5,ENOPH1,LOC103350768
Italian White	7	72100001	72450000	0.417		ACMSD,MAP3K19,LOC100350565,CCNT2,RAB3GAP1	ACMSD,MAP3K19,LOC100350565,CCNT2,ZRANB3,R3HDM1,RAB3GAP1	ACMSD,MAP3K19,LOC100350565,MGAT5,TMEM163,CCNT2,RAB3GAP1
Italian White	1	122850001	123200000	0.416		TAF1D,VSTM5,MED17,C1H11orf54,HEPHL1,CEP295	TAF1D,GNG10,LOC108178565,VSTM5,MED17,C1H11orf54,SMCO4,HEPHL1,CEP295,CCDC67	ANKRD49,IZUMO1R,UBE2I,TAF1D,C1H11orf97,GPR83,PANX1,VSTM5,MED17,C1H11orf54,MRE11A,HEPHL1,CEP295
Italian White	Un0059	1400001	1750000	0.415		ZCCHC13,LOC103345231,LOC103345230	ZCCHC13,LOC103345231,LOC103345230	LOC100352363,ZCCHC13,LOC103345231,KIAA2022,RLIM,LOC103345230,SLC16A2
Italian White	Un0059	1050001	1400000	0.414		LOC100352363,KIAA2022,RLIM,SLC16A2	LOC100352363,ZCCHC13,LOC103345231,KIAA2022,RLIM,LOC103345230,SLC16A2	LOC100352363,UPRT,KIAA2022,RLIM,ZDHHC15,ABCB7,SLC16A2
Italian White	1	151200001	151550000	0.412		LOC103350364,LOC100351127,ZNF143,IPO7,WEE1,SWAP70	LOC103350364,LOC100351127,ZNF143,IPO7,WEE1,SWAP70,SBF2	ASCL3,LOC108177449,LOC103350336,LOC103350364,C1H11orf16,NRIP3,LOC100344797,DENND5A,LOC103350964,LOC108177452,TMEM41B,LOC100351127,ZNF143,TMEM9B,IPO7,WEE1,SWAP70
Italian White	1	78750001	79100000	0.411		S1PR3,NXNL2,SPIN1,SHC3	S1PR3,NXNL2,LOC103348645,CDK20,SPIN1,LOC100354751,LOC100355511,LOC100355755,SHC3	CKS2,S1PR3,NXNL2,SECISBP2,SPIN1,SEMA4D,SHC3
Italian White	8	75250001	75600000	0.411		KLF12	KLF12	LOC100348481,LOC108177066,LOC108177024,KLF12
Italian White	15	19250001	19600000	0.411		ABCE1,OTUD4,ANAPC10	LOC108178083,ABCE1,HHIP,OTUD4,ANAPC10	LOC108178082,C15H4orf51,MMAA,ABCE1,SMAD1,OTUD4,ANAPC10,ZNF827
Italian White	20	24150001	24500000	0.41		LOC103351703,TSHR,CEP128,GTF2A1	LOC103351703,TSHR,CEP128,GTF2A1	LOC103351703,SEL1L,STON2,TSHR,CEP128,GTF2A1
Italian White	9	49350001	49700000	0.409		ANKRD30B,PSMG2,CEP76,SPIRE1,PTPN2	ANKRD30B,CHMP1B,PSMG2,CEP76,PRELID3A,AFG3L2,CIDEA,MPPE1,SPIRE1,TUBB6,IMPA2,GNAL,PTPN2	ANKRD30B,PSMG2,CEP76,LDLRAD4,CEP192,SEH1L,SPIRE1,PTPN2
Italian White	1	127050001	127400000	0.409		LOC100357286,TRIM77,LOC100358060,NOX4	LOC100357286,TRIM77,LOC100358060,NOX4,TYR,TYR,GRM5	LOC100356259,LOC100356521,LOC100357031,LOC100357286,LOC103349747,CHORDC1,LOC100339446,LOC100356005,TRIM77,LOC100358060,NOX4
Italian White	12	20650001	21000000	0.408		LOC100354037,LOC100354435,LOC103349722,CFB,NELFE,DXO,LOC100342636,FKBPL,PRRT1,PPT2,EGFL8,RNF5,AGER,GPSM3,LOC100353783,SLC44A4,EHMT2,C2,SKIV2L,STK19,C4A,ATF6B,AGPAT1,NOTCH4,NEU1,TNXB,PBX2	LOC100354037,LOC100354435,LOC103349722,CFB,NELFE,DXO,LOC100342636,FKBPL,PRRT1,PPT2,EGFL8,RNF5,AGER,GPSM3,LOC108175420,LOC100337810,LOC100338322,LOC100353856,LOC100356632,LOC100338823,LOC100339074,LOC100339319,LOC100339567,LOC100339822,LOC100340072,LOC100340326,LOC100338572,LOC100353783,SLC44A4,EHMT2,C2,SKIV2L,STK19,C4A,ATF6B,AGPAT1,NOTCH4,LOC100343656,LOC108175410,NEU1,TNXB,LOC100344661,LOC100344…	TCF19,LOC100338822,LOC100349085,LOC108177413,LOC100339821,LOC103345076,DDX39B,ATP6V1G2,NFKBIL1,TNF,LTB,LST1,APOM,C12H6orf47,GPANK1,LY6G5B,LY6G6F,LY6G6D,LY6G6C,C12H6orf25,DDAH2,CLIC1,SAPCD1,VWA7,LOC100353534,LOC100354037,LOC100354435,LOC103349722,CFB,NELFE,DXO,LOC100342636,FKBPL,PRRT1,PPT2,EGFL8,RNF5,AGER,GPSM3,CCHCR1,POU5F1,LOC100328967,LTA,NCR3,AIF1,BAG6,CSNK2B,LY6G5C,ABHD16A,VARS,LSM2,LOC100353…
Italian White	13	19950001	20300000	0.408		LOC100343730,C13H1orf105	PIGC,LOC108177642,LOC100343730,C13H1orf105,DNM3	LOC100343730,C13H1orf105
Italian White	13	20300001	20650000	0.408		PIGC,LOC108177642,C13H1orf105,DNM3	PIGC,LOC108177642,METTL13,C13H1orf105,DNM3,VAMP4	PIGC,LOC108177642,LOC100343730,C13H1orf105,DNM3
Italian White	13	116550001	116900000	0.408		ELAVL4,AGBL4	ELAVL4,AGBL4	LOC108177726,DMRTA2,LOC103350189,FAF1,ELAVL4,AGBL4
Rex	14	77700001	78050000	0.688	TOP14	null	ATP11B	SOX2,LOC108177978
Rex	11	64400001	64750000	0.635	TOP14	NNT	NNT,FGF10	LOC100303767,ZNF131,NIM1K,CCL28,LOC108177286,TMEM267,C11H5orf34,PAIP1,NNT,HMGCS1,LOC103349617
Rex	14	81550001	81900000	0.605	TOP14	EIF2B5,LOC100350832,LOC100358891,DVL3,ABCC5,PARL,MAP6D1,YEATS2,LOC100359150	EIF2B5,LOC100350832,LOC100358891,LOC103350530,DVL3,ABCC5,PARL,MAP6D1,LOC103350467,YEATS2,KLHL24,KLHL6,MCF2L2,LOC100359150	EPHB3,LOC100347588,POLR2H,FAM131A,CAMK2N2,ALG3,ABCF3,EIF2B5,LOC100350832,LOC100358891,CHRD,THPO,CLCN2,PSMD2,ECE2,LOC103350463,LOC103350464,VWA5B2,DVL3,ABCC5,PARL,MAP6D1,EIF4G1,AP2M1,YEATS2,LOC100359150
Rex	4	73500001	73850000	0.604	TOP14	LOC108176671,PLXNC1,CEP83	LOC108176671,NR2C1,PLXNC1,CEP83,TMCC3,NDUFA12	LOC108176670,LOC108176671,CRADD,PLXNC1,CEP83
Rex	4	68250001	68600000	0.567	TOP14	DUSP6,GALNT4,LOC103348378,POC1B	DUSP6,GALNT4,LOC103348378,POC1B,ATP2B1	DUSP6,GALNT4,LOC103348378,POC1B,LOC103348341
Rex	14	80500001	80850000	0.559	TOP14	C14H3orf70,LOC103350500,VPS8	MAGEF1,EPHB3,LOC100347588,POLR2H,C14H3orf70,LOC103350500,CHRD,THPO,VPS8	LOC100345861,SENP2,TMEM41A,EHHADH,C14H3orf70,LOC103350500,LIPH,LIPH,MAP3K13,VPS8
Rex	11	81900001	82250000	0.558	TOP14	LOC100357840,SREK1,NLN,ERBIN	LOC103349638,LOC100357840,SREK1,NLN,ERBIN	CENPK,PPWD1,TRIM23,SGTB,LOC100357840,SREK1,ADAMTS6,NLN,ERBIN,TRAPPC13
Rex	Un0051	350001	700000	0.535	TOP14	TTC9,LOC108175597,MED6,LOC100342245,MAP3K9,LOC100342493	LOC100343257,LOC100343514,LOC100343760,ADAM21,LOC100344521,LOC100344773,LOC108175595,TTC9,LOC108175597,MED6,LOC100342245,LOC100343004,LOC100339352,LOC100345032,LOC103345158,SYNJ2BP,LOC108175594,MAP3K9,LOC100342493,SLC8A3	null
Rex	17	16100001	16450000	0.532	TOP14	TEX9,LOC103351101,MNS1,RFX7	TEX9,LOC103351101,MNS1,RFX7,NEDD4,PRTG	LOC100345190,TEX9,LOC103351101,ZNF280D,MNS1,RFX7
Rex	15	101850001	102200000	0.531	TOP14	null	null	LOC108178130
Rex	16	65800001	66150000	0.531	TOP14	FAM72A,IKBKE,SRGAP2	FAM72A,AVPR1B,LOC103350994,IKBKE,CTSE,PM20D1,SLC41A1,RAB29,SLC45A3,ELK4,CDK18,SLC26A9,NUCKS1,MFSD4A,SRGAP2	YOD1,LOC108178218,LOC108178219,FAM72A,PFKFB2,C16H1orf116,FCAMR,PIGR,FCMR,IL20,IL19,IL10,MAPKAPK2,DYRK3,EIF2D,RASSF5,IKBKE,LOC100343920,SRGAP2
Rex	9	46200001	46550000	0.529	TOP14	null	LOC100344992,LOC100341783,LOC100345243	null
Rex	Un0022	1400001	1750000	0.526	TOP14	LOC103352324,TMEM171,TMEM174,TNPO1,LOC103352325,FCHO2	LOC103352324,TMEM171,TMEM174,TNPO1,LOC103352325,BTF3,ANKRA2,UTP15,FCHO2	LOC108178927,LOC103352324,TMEM171,TMEM174,PTCD2,ZNF366,LOC100342662,TNPO1,LOC103352325,MRPS27,FCHO2
Rex	Un0051	1050001	1400000	0.517	TOP14	LOC108175595,LOC108175594,SLC8A3,SMOC1	LOC108175595,CCDC177,LOC108175594,SLC10A1,SRSF5,SUSD6,PLEKHD1,ERH,SLC8A3,SMOC1,LOC103345160,SLC39A9	LOC100343257,LOC100343514,LOC100343760,ADAM21,LOC100344521,LOC100344773,LOC108175595,TTC9,LOC108175597,MED6,LOC100342245,LOC100343004,LOC100339352,LOC100345032,LOC103345158,SYNJ2BP,LOC108175594,LOC100342493,SLC8A3,SMOC1
Rex	14	74200001	74550000	0.513		ZMAT3,LOC108177897,KCNMB2	ZMAT3,LOC108177897,ZNF639,MFN1,GNB4,ACTL6A,MRPL47,KCNMB2,PIK3CA,KCNMB3	LOC103350453,ZMAT3,LOC108177897,KCNMB2
Rex	11	81550001	81900000	0.512		CENPK,PPWD1,TRIM23,SGTB,ADAMTS6,NLN,TRAPPC13	CENPK,PPWD1,TRIM23,SGTB,LOC100357840,SREK1,ADAMTS6,NLN,ERBIN,TRAPPC13	LOC103349635,CENPK,PPWD1,TRIM23,SGTB,CWC27,ADAMTS6,NLN,TRAPPC13
Rex	4	45850001	46200000	0.505		null	LOC100339136,DYRK2,LOC108176662,CAND1	GRIP1
Rex	7	143150001	143500000	0.504		LOC103348857,LOC103348858,BMPR2,FAM117B,ICA1L	LOC103348857,LOC100354027,LOC103348859,LOC103348858,WDR12,CARF,BMPR2,FAM117B,ICA1L,NBEAL1,LOC100356444,ABI2	FZD7,LOC103348857,SUMO1,NOP58,LOC103348858,KIAA2012,BMPR2,FAM117B,ICA1L,CDK15
Rex	11	63350001	63700000	0.503		SEPP1,GHR,GHR,CCDC152	SEPP1,ZNF131,NIM1K,CCL28,LOC108177286,GHR,GHR,CCDC152,HMGCS1	SEPP1,GHR,GHR,CCDC152
Rex	14	81200001	81550000	0.496		POLR2H,FAM131A,CAMK2N2,ALG3,ABCF3,CHRD,THPO,CLCN2,PSMD2,ECE2,LOC103350463,LOC103350464,VWA5B2,DVL3,EIF4G1,AP2M1	POLR2H,FAM131A,CAMK2N2,ALG3,ABCF3,EIF2B5,LOC100350832,LOC100358891,CHRD,THPO,CLCN2,PSMD2,ECE2,LOC103350463,LOC103350464,VWA5B2,DVL3,ABCC5,PARL,MAP6D1,EIF4G1,AP2M1,YEATS2,KLHL24,LOC100359150	MAGEF1,EPHB3,LOC100347588,POLR2H,FAM131A,CAMK2N2,ALG3,ABCF3,CHRD,THPO,CLCN2,PSMD2,ECE2,LOC103350463,LOC103350464,VWA5B2,DVL3,EIF4G1,AP2M1,VPS8
Rex	1	107450001	107800000	0.495		DDX10	EXPH5,KDELC2,C1H11orf65,DDX10,ATM	C1H11orf87,DDX10
Rex	14	35700001	36050000	0.495		XRN1,ATR,PLS1	PAQR9,LOC103350407,U2SURP,XRN1,ATR,PLS1,TRPC1,PCOLCE2	RNF7,ATP1B3,GRK7,TFDP2,XRN1,ATR,PLS1,GK5
Rex	15	65800001	66150000	0.495		MAPK10	C15H4orf36,PTPN13,SLC10A6,MAPK10	ARHGAP24,MAPK10
Rex	Un0094	700001	1050000	0.491		LOC100357875,ORYCUNV1R1579,ORYCUNV1R1626,ORYCUNV1R1615,LOC100337773,ORYCUNV1R1623,ORYCUNV1R1641,ORYCUNV1R1535,ORYCUNV1R1642,ORYCUNV1R1624,ORYCUNV1R1619,LOC100358133	LOC100357875,ORYCUNV1R1579,ORYCUNV1R1626,ORYCUNV1R1615,LOC100337773,ORYCUNV1R1623,ORYCUNV1R1641,ORYCUNV1R1535,ORYCUNV1R1642,ORYCUNV1R1624,ORYCUNV1R1619,ORYCUNV1R1586,ORYCUNV1R1546,ORYCUNV1R1620,ORYCUNV1R1627,LOC100358133	ORYCUNV1R1582,LOC108175767,LOC108175768,ORYCUNV1R1599,ORYCUNV1R1637,ORYCUNV1R1583,LOC100357875,ORYCUNV1R1579,ORYCUNV1R1626,ORYCUNV1R1615,LOC100337773,ORYCUNV1R1623,ORYCUNV1R1641,ORYCUNV1R1535,ORYCUNV1R1642,ORYCUNV1R1624,ORYCUNV1R1619,ZNF350,ORYCUNV1R1658,LOC100350537,PPP2R1A,LOC100356080,LOC100356847,LOC100358133,LOC100353318,LOC100355590
Rex	11	81200001	81550000	0.49		LOC103349635,ADAMTS6	LOC103349635,CENPK,PPWD1,TRIM23,SGTB,ADAMTS6,NLN,TRAPPC13	FAM159B,SREK1IP1,LOC103349635,CWC27,ADAMTS6,RGS7BP
Rex	Un0178	350001	700000	0.49		LOC100338109	LOC100338109	null
Rex	14	88200001	88550000	0.488		FGF12	LOC103350482,MB21D2,FGF12	FGF12
Rex	14	74550001	74900000	0.487		LOC108177897,ZNF639,MFN1,GNB4,PIK3CA,KCNMB3	LOC108177897,ZNF639,MFN1,GNB4,ACTL6A,MRPL47,NDUFB5,PIK3CA,KCNMB3,USP13,PEX5L	ZMAT3,LOC108177897,ZNF639,MFN1,GNB4,KCNMB2,PIK3CA,KCNMB3
Rex	14	144200001	144550000	0.485		LOC103350594	LOC103350594	USP25,LOC103350594
Rex	17	16450001	16800000	0.482		RFX7,NEDD4	LOC108178251,PYGO1,DYX1C1,C17H15orf65,PIGBOS1,PIGB,RFX7,NEDD4,PRTG,CCPG1,RAB27A	TEX9,LOC103351101,MNS1,RFX7,NEDD4
Rex	14	80850001	81200000	0.481		MAGEF1,EPHB3,LOC100347588,VPS8	MAGEF1,EPHB3,LOC100347588,POLR2H,FAM131A,CAMK2N2,ALG3,ABCF3,EIF2B5,LOC100350832,LOC100358891,CHRD,THPO,CLCN2,PSMD2,ECE2,LOC103350463,LOC103350464,VWA5B2,DVL3,ABCC5,EIF4G1,AP2M1,VPS8	MAGEF1,EPHB3,LOC100347588,EHHADH,C14H3orf70,LOC103350500,VPS8
Rex	14	73850001	74200000	0.48		KCNMB2	ZMAT3,LOC108177897,KCNMB2,PIK3CA,KCNMB3	LOC103350453,KCNMB2
Rex	14	45500001	45850000	0.478		EEF1G,LOC100346730,LOC103350417,LOC103350418,LOC100347254	EEF1G,LOC100346730,LOC103350417,LOC103350418,LOC100347254,LOC100349258,LOC100348001,SUCNR1	P2RY13,EEF1G,GPR171,P2RY14,P2RY12,IGSF10,LOC103350510,LOC100346730,LOC103350417,LOC103350418,LOC100347254,GPR87,MED12L
Rex	14	70700001	71050000	0.478		NAALADL2	NAALADL2	NAALADL2
Rex	12	106400001	106750000	0.477		LOC100349668,NUS1,DCBLD1,GOPC	LOC100349668,NUS1,DCBLD1,GOPC,SLC35F1	LOC103349872,VGLL2,LOC108175389,LOC100349668,NUS1,ROS1,DCBLD1,GOPC
Rex	7	143500001	143850000	0.473		LOC100354027,WDR12,CARF,ICA1L,NBEAL1	LOC100354027,LOC103348859,WDR12,CARF,RAPH1,ICA1L,NBEAL1,LOC100356444,ABI2	LOC103348857,LOC100354027,NOP58,LOC103348858,WDR12,CARF,BMPR2,FAM117B,ICA1L,NBEAL1
Rex	Un0051	700001	1050000	0.472		LOC100343257,LOC100343514,LOC100343760,ADAM21,LOC100344521,LOC100344773,LOC100343004,LOC100339352,LOC100345032,LOC103345158,SYNJ2BP	LOC100343257,LOC100343514,LOC100343760,ADAM21,LOC100344521,LOC100344773,LOC108175595,LOC100343004,LOC100339352,LOC100345032,LOC103345158,SYNJ2BP,LOC108175594,SLC10A1,SLC8A3,SMOC1	LOC100343257,LOC100343514,LOC100343760,ADAM21,LOC100344521,LOC100344773,TTC9,LOC108175597,MED6,LOC100342245,LOC100343004,LOC100339352,LOC100345032,LOC103345158,SYNJ2BP,MAP3K9,LOC100342493,PCNX1
Rex	14	91700001	92050000	0.471		MELTF,SENP5,DLG1,NCBP2,PAK2	MELTF,SENP5,PIGX,CEP19,FBXO45,WDR53,SMCO1,UBXN7,TM4SF19,TCTEX1D2,PCYT1A,SLC51A,ZDHHC19,DLG1,NCBP2,PAK2,NRROS,RNF168	PPP1R2,APOD,LOC103350491,BDH1,MELTF,SENP5,DLG1,NCBP2,PAK2
Rex	Un0051	1	350000	0.47		LOC100346169,LOC100341218,LOC108175596,PCNX1	LOC100346169,LOC100341218,LOC100343257,LOC100343514,LOC100343760,ADAM21,LOC108175596,TTC9,LOC108175597,MED6,LOC100342245,LOC100343004,MAP3K9,LOC100342493,PCNX1	null
Rex	Un0612	1	350000	0.468		RABAC1,LOC108176159,LOC103346768,ATP1A3,GRIK5	RABAC1,LOC108176159,LOC103346768,ATP1A3,GRIK5	null
Rex	14	70350001	70700000	0.467		NAALADL2	NAALADL2	NAALADL2
Rex	14	48300001	48650000	0.467		LOC108177958,LOC103350422,DHX36,LOC103350424,ARHGEF26,GPR149	LOC108177958,LOC103350422,DHX36,LOC103350424,ARHGEF26,GPR149	LOC108177958,LOC103350422,DHX36,LOC103350424,ARHGEF26,GPR149
Rex	20	4550001	4900000	0.467		RDH11,ARG2,PIGH,LOC103351642,TMEM229B,PLEK2,VTI1B,PLEKHH1	RDH11,ARG2,PIGH,LOC103351642,TMEM229B,PLEK2,EIF2S1,ATP6V1D,FAM71D,VTI1B,PLEKHH1,MPP5,GPHN	LOC108178631,LOC108178632,LOC108178630,RDH12,RDH11,ARG2,PIGH,LOC103351642,TMEM229B,PLEK2,ZFYVE26,VTI1B,PLEKHH1,RAD51B
Rex	15	11200001	11550000	0.466		LOC100355219,LOC108178039,FHDC1,ARFIP1	LOC100355219,LOC108178039,FHDC1,TIGD4,TMEM154,LOC103350702,FBXW7,ARFIP1	FGA,LOC108178038,LOC103350671,LOC100355219,LOC108178039,LOC103350669,FGB,FGG,LRAT,LOC103350672,FHDC1,PLRG1,RBM46,ARFIP1
Rex	Un0135	700001	1050000	0.463		LOC100342596,LOC100342849,LOC100343359,LOC100343862,ZNF699	LOC100342596,LOC100342849,LOC100343359,LOC100343862,ZNF699	P2RY11,PPAN,LOC100346415,RDH8,PIN1,UBL5,FBXL12,LOC100348192,LOC100342596,LOC100342849,LOC100343359,LOC100343862,LOC100346672,COL5A3,OLFM2,LOC108175883,LOC100347945,LOC100349201,LOC100349966,LOC108175882,ZNF699,LOC100348700,LOC108175881
Rex	14	89600001	89950000	0.461		LOC108177992	LOC108177992,LOC103350485,HES1,LOC103350486,CPN2,GP5,ATP13A3,TMEM44,LRRC15	LOC108177992,HRASLS,ATP13A5,LOC103350484,ATP13A4,OPA1
Rex	15	11550001	11900000	0.458		TIGD4,TMEM154,LOC103350702,ARFIP1	TIGD4,TMEM154,LOC103350702,FBXW7,ARFIP1	LOC103350671,LOC100355219,LOC108178039,LRAT,LOC103350672,FHDC1,TIGD4,TMEM154,LOC103350702,RBM46,ARFIP1
Rex	19	37800001	38150000	0.455		SLC35B1,NXPH3,KAT7,LOC108178551,NGFR,FAM117A,SPOP	SLC35B1,NXPH3,PHB,PHOSPHO1,GNGT2,TRNAQ-UUG,GIP,ATP5G1,KAT7,LOC108178551,NGFR,ABI3,B4GALNT2,IGF2BP1,IGF2,SNF8,UBE2Z,CALCOCO2,TTLL6,FAM117A,SPOP,ZNF652	MRPL27,XYLT2,TMEM92,LOC103351547,LOC103351548,PDK2,DLX4,TAC4,SLC35B1,NXPH3,ACSF2,LRRC59,EME1,SGCA,PPP1R9B,SAMD14,ITGA3,DLX3,LOC108178562,KAT7,LOC108178551,NGFR,COL1A1,FAM117A,SPOP
Rex	13	350001	700000	0.453		TNFSF18	TNFSF18,LOC103349967,TNFSF4,PRDX6,KLHL20,CENPL,SLC9C2,DARS2,ANKRD45	null
Rex	14	130550001	130900000	0.453		null	LOC100339500,CADM2	null
Rex	Un0022	1750001	2100000	0.453		BTF3	BTF3,ANKRA2,UTP15,ARHGEF28	LOC103352324,TMEM171,TMEM174,LOC100342662,TNPO1,LOC103352325,BTF3,FCHO2
Rex	4	73150001	73500000	0.452		LOC108176670,CRADD,PLXNC1	LOC108176670,LOC108176671,CRADD,PLXNC1,CEP83,TMCC3	LOC103348348,NUDT4,MRPL42,LOC108176670,UBE2N,SOCS2,CRADD,PLXNC1,LOC103348347
Rex	19	44450001	44800000	0.452		ASB16,LOC103351580,TMUB2,RUNDC3A,SLC25A39,LOC103351581,FAM171A2,ITGA2B,C19H17orf53,ATXN7L3,UBTF,GRN,FZD2,HDAC5,SLC4A1,GPATCH8	ASB16,LOC103351580,TMUB2,RUNDC3A,SLC25A39,LOC103351581,FAM171A2,ITGA2B,LOC103351586,HEXIM2,ACBD4,C19H17orf53,ATXN7L3,UBTF,GRN,FZD2,LOC103351583,LRRC37A,ARHGAP27,SPATA32,LOC100351531,FMNL1,HEXIM1,PLCD3,DCAKD,HDAC5,SLC4A1,GPATCH8,PLEKHM1,NMT1,MAP3K14	ETV4,SOST,C19H17orf105,LOC103351577,PPY,PYY,TMEM101,LOC103351579,ASB16,LOC103351580,TMUB2,RUNDC3A,SLC25A39,LOC103351581,FAM171A2,ITGA2B,DHX8,MEOX1,DUSP3,MPP3,CD300LG,NAGS,LSM12,G6PC3,C19H17orf53,ATXN7L3,UBTF,GRN,FZD2,MPP2,HDAC5,SLC4A1,GPATCH8
Rex	Un0139	700001	1050000	0.452		MYT1L	MYT1L	MYT1L
Rex	14	115850001	116200000	0.451		NANOGNB	NANOGNB,U2AF2	NANOGNB
Rex	11	63700001	64050000	0.451		ZNF131,NIM1K	LOC100303767,ZNF131,NIM1K,CCL28,LOC108177286,TMEM267,C11H5orf34,PAIP1,NNT,HMGCS1,LOC103349617	SEPP1,ZNF131,NIM1K,GHR,GHR,CCDC152
Rex	12	75950001	76300000	0.451		SRSF12,GABRR1,GABRR2,UBE2J1,RRAGD,PM20D2,ANKRD6	LYRM2,SRSF12,GABRR1,GABRR2,UBE2J1,RRAGD,LOC103349813,GJA10,BACH2,PM20D2,ANKRD6,CASP8AP2,MDN1	PNRC1,SRSF12,GABRR1,GABRR2,UBE2J1,RRAGD,RNGTT,PM20D2,ANKRD6
Rex	17	15750001	16100000	0.451		ZNF280D,MNS1	TEX9,LOC103351101,ZNF280D,MNS1,RFX7	LOC100345190,TCF12,ZNF280D,MNS1
Rex	14	148400001	148750000	0.448		null	LOC108177909	null
[truncated: 154 more rows]

## Sheet: Table S13
Breed	OCU	Start (bp)	End (bp)	Method	Genes Overlap	Genes +500 kb	Genes -500 kb
Belgian Hare	1	7150001	7900000	M1&M2	TAL2,FSD1L,FKTN,SLC44A1,TMEM38B	TAL2,LOC100357539,FSD1L,NIPSNAP3A,FKTN,SLC44A1,ABCA1,TMEM38B	TAL2,FSD1L,FKTN,SLC44A1,TMEM38B
[truncated: 255 more rows]

## Sheet: Table S15
Breed	CHR	SNP	POS	Fst	Genes Overlap	Genes +500kb	Genes -500kb
[truncated: 1,043 more rows]

## Sheet: Table S16
Breed	CHR	SNP	POS	Fst	Genes Overlap	Genes +500kb	Genes -500kb
[truncated: 1,050 more rows]

## Sheet: Table S19
Comparison	OCU	Start (bp)	End (bp)	FST	CLASS	Genes Overlap	Genes +500 kb	Genes -500 kb
[truncated: 490 more rows]

[truncated: 5 more sheets: Table S21, Table S22, Table S23, Table S24, Table S25]
